# Supplementary material for: Synovial matrix turnover controls immune cell spatial patterning in inflammation resolution
Source: Mol Syst Biol. 2025 Sep 22;21(11):1638–65. doi: 10.1038/s44320-025-00149-7 (PMC12583461; doi:10.1038/s44320-025-00149-7)
Supplement: Supplementary file 2 — Table EV1 [file 44320_2025_149_MOESM2_ESM.xlsx]

## Sheet: COL6A1 2 3 interactome
Table EV1. Excel spreadsheet showing COL6 interactome and cell surface receptor subsets.
Full COL6A1/2/3 interactome	High confidence physical interactions & plasma membrane protein?
COL6A6	No
COL6A5	No
APBB1	No
MANBA	No
BTN3A3	No
NTN3	No
ISLR	No
ITGB1BP1	No
NRP1	Yes
EREG	No
MATN3	No
SNAI2	No
LY75	No
MPZL2	No
OBSL1	No
CILP	No
FLNB	No
TECTA	No
USH2A	No
DAB1	No
ITGA10	Yes
ATRN	No
DYSF	No
NTN1	No
ITGBL1	No
EFEMP2	No
C1R	No
PLG	No
PLAU	No
PLAT	No
TIMP1	No
TGFB1	No
COL1A1	No
COL3A1	No
COL4A1	No
FN1	No
THY1	Yes
VWF	No
ITGB3	Yes
SERPING1	No
ICAM1	Yes
COL5A2	No
CD2	Yes
THBD	No
ANXA2	No
GP1BA	Yes
PRSS2	No
DCN	No
LAMB1	No
THBS1	No
COL1A2	No
ASNS	No
MGP	No
CD14	No
COL4A2	No
CFH	No
VIM	No
LGALS1	No
SPARC	No
PDGFRB	Yes
C1S	No
GHR	No
LAMC1	No
ITGAM	Yes
COL11A1	No
COL6A1	No
COL6A2	No
GZMA	No
ACTN1	No
CCL5	No
ICAM2	Yes
VCAN	No
ITGA4	Yes
HGF	No
NID1	No
IL1R1	No
LIF	No
TCF4	No
SELP	Yes
ACAN	No
ITGB4	Yes
SELE	Yes
IL7R	No
ITGA2	Yes
VCAM1	Yes
CD33	No
AZU1	No
ITGAL	Yes
ITGAX	Yes
GZMH	No
COL9A1	No
COL5A1	No
FLNA	No
BGN	No
IBSP	No
TNXB	No
IGFBP4	No
MRC1	No
FBLN1	No
PTPRB	No
LAMA2	No
TNC	No
MYL9	No
LAMA1	No
ITGA3	Yes
ITGB7	Yes
ITGB8	Yes
MSN	No
MST1	No
LOX	No
GRN	No
PTPRM	No
CCN2	No
CASP1	No
PDIA3	No
SDC4	Yes
CSF2RB	No
ICAM3	Yes
BMI1	No
THBS2	No
FBN1	No
TIMP3	No
KDR	No
SERPINF1	No
ZEB1	No
COL15A1	No
COL18A1	No
CD96	No
NNMT	No
MCAM	No
CTSK	No
PPIC	No
UTRN	No
CXCL12	No
PXN	No
THBS3	No
GZMK	No
SERPINH1	No
LUM	No
NEK4	No
ITGA8	No
SMTN	No
EMP3	No
MFAP4	No
LAMB2	No
CDH11	Yes
ITGA1	Yes
JAM2	Yes
ANTXR2	No
ACTA2	No
CXADR	No
HSPG2	No
MYBPC1	No
TAGLN	No
COL7A1	No
APBA1	No
DSC2	No
CAV1	No
COL10A1	No
HGFAC	No
ACVR1	Yes
CALD1	No
COL14A1	No
CHRND	No
COL16A1	No
CD69	No
LOXL1	No
FSTL1	No
FAP	No
RAB31	No
FHL3	No
ITGA7	No
LAMB3	No
LAMC2	No
ITGA9	Yes
KLF9	No
COL9A3	No
NID2	No
IL18	No
ADGRE1	No
FASTK	No
MYBPC2	No
WFDC2	No
SPARCL1	No
HABP2	No
IHH	No
RFTN1	No
LTBP2	No
ICAM4	No
CRYM	No
MYBPC3	No
GPNMB	No
COL19A1	No
POSTN	No
PCOLCE	No
SHH	No
TGFBI	No
MYLK	No
ZFHX3	No
IGFBP7	No
CSRP2	No
LAMA3	No
MST1L	No
COL28A1	No
CDON	Yes
FILIP1L	No
FNDC1	No
VWA2	No
INTS6L	No
SFRP4	No
CAVIN1	No
MPZL3	No
OLFML1	No
LAYN	No
ABI3BP	No
AMIGO2	No
CLEC14A	No
JAML	No
CRLF3	No
CILP2	No
AEBP1	No
EGFL6	No
SULF1	No
CD302	No
ZCCHC24	No
EHBP1L1	No
LRRN4CL	No
COL22A1	No
CD300LF	No
AFAP1L1	No
SNED1	No
CEMIP	No
PALLD	No
TTN	No
ROBO4	No
CLEC2B	No
PXDN	No
NECTIN2	No
HTRA1	No
NEO1	Yes
ESAM	No
CNDP1	No
SIGLEC10	No
COL21A1	No
FCRL5	No
HMCN1	No
HAPLN3	No
CSF3R	No
HBEGF	No
NDN	No
COL12A1	No
APBA2	No
RARRES2	No
MXRA8	No
TMEM204	No
SPON2	No
TUBB6	No
BOC	Yes
JAM3	Yes
ASPN	No
SIGLEC1	No
Creld2	No
ANTXR1	No
VSIR	No
LY9	No
CELSR2	No
PCDH12	No
CD93	No
SLAMF7	No
MXRA5	No
PDGFC	No
STAB1	No
CELSR1	No
CELSR3	No
SIRPG	No
COL20A1	No
CD300A	No
CD84	No
ITGA11	Yes
TMPRSS11E	No
ICAM5	Yes
TNN	No
SIGLEC7	No
NTNG1	No
SIGLEC9	No
PLXND1	Yes
CORIN	No
LHFPL6	No
EMILIN1	No
NUMBL	No
WNT10B	No
ZNF197	No
KIF3C	No
TSPAN4	No
MUSK	No
MPPED1	No
PLA2G10	No
TGFB1I1	No
KALRN	No
SRGAP2	No
TRIO	No
ECM2	No
FRYL	No
ARIH2	No
HERC2	No
PGK1	No
CRYAA	No
MMP2	No
CD48	Yes
C1QTNF9	No
CLU	No
DMD	No
COL6A3	No
CDH1	Yes
MYH7	No
EEF2	No
MT1G	No
CEACAM1	No
MMP9	No
PDGFRA	Yes
IGFBP3	No
CDH2	Yes
IGFBP5	No
S100A11	No
NBL1	No
STAT6	No
XCL1	No
GAS1	Yes
MFAP2	No
CASP6	No
ACTG1	No
MAP1A	No
COX6A2	No
PLOD1	No
RASSF7	No
DST	No
PDE4B	No
CD47	Yes
NUP160	No
PTK7	No
ITGAD	Yes
DCTN2	No
SPTAN1	No
TUBB2A	No
DSG2	No
DPYSL3	No
DYNC1H1	No
MDC1	No
PTPRK	No
DPYSL2	No
GNPTAB	No
CCDC88A	No
DEFB121	No
COLEC12	No
CEP170	No
PCNX4	No
EGFLAM	No
OLFML2A	No
OLFML2B	No
VWA1	No
LYZL1	No
ATF7IP	No
SCGB1D4	No
CCDC141	No
ZNF365	No
ILDR2	No
LYZL2	No
TAFA3	No
IQCH	No
TMPRSS6	No
ANKHD1	No
COLGALT2	No
CEP57L1	No
LYPD1	No
LTBP4	No
CCDC24	No
SYNE1	No
PPP4R1	No
FBXO41	No
ADGRV1	No
PPM1E	No
TNR	No
TFAP2C	No
GPRASP2	No
BICD1	No
KAZALD1	No
CDK5RAP3	No
CCDC136	No
DCHS1	No
TAFA4	No
DNAJC7	No
SLC38A3	No
FEZ1	No
OLFM1	No
C1QTNF2	No
CLEC7A	No
CADM1	No
CRNKL1	No
ROGDI	No
CRISPLD2	No
XRN2	No
SPTBN4	No
CLEC4M	Yes
ROBO2	No
PCDH18	No
CD248	Yes
XPNPEP1	No
DISC1	No
CA10	No
OBP2A	No
TFIP11	No
MRC2	No
DKKL1	No
ANGPTL2	No
MYT1L	No
MACF1	No
ATF5	No
MEMO1	No
RABGAP1	No
KIF3A	No
PCDHB9	No
PCDHB7	No
PCDHB6	No
PCDHB3	No
PCDHB2	No
PCDHB14	No
PCDHB13	No
PCDHB11	No
PCDHGC4	No
PCDHGA7	No
PCDHGA5	No
PCDHGA2	No
PCDHA13	No
INSL5	No
CPQ	No
WNT7A	No
FGFR1	No
BMP1	No
PFKL	No
ENPP1	No
CRYBB3	No
SLC4A3	No
MMP14	Yes
HSD17B4	No
WNT4	No
DEFA1	No
RELN	No
FBLN2	No
APP	Yes
LRP1	Yes
OS9	No
KLF17	No
RTBDN	No
COLEC11	No
EHD2	No
DNAJB11	No
KLF15	No
