# Supplementary material for: Synovial matrix turnover controls immune cell spatial patterning in inflammation resolution
Source: Mol Syst Biol. 2025 Sep 22;21(11):1638–65. doi: 10.1038/s44320-025-00149-7 (PMC12583461; doi:10.1038/s44320-025-00149-7)
Supplement: Supplementary file 3 — Table EV2 [file 44320_2025_149_MOESM3_ESM.xlsx]

## Sheet: Sheet1
Table EV2. CellDIVE multiplexed immunofluorescence exploratory panel. FcR = Fc-receptor, NA = Not applicable.
	Target	Clone	Catalog #	Fluorophore	Concentration
	FcR	NA	130-059-901	NA	1:200 dilution
Round 1	PDPN	NZ-1.3	14-9381-82	AF488	10ug/mL
	IGFBP5	Polyclonal	PA5-37369	AF555	10ug/mL
	IGFBP7	Polyclonal	AF1334	AF647	2ug/mL
Round 2	NaKATPase	EP1845Y	ab197713	AF488	10ug/mL
	RS6	C-8	sc-74459	AF546	5ug/mL
	Cadherin	EPR1792Y	ab195203	AF647	5ug/mL
Round 3	Vimentin	EPR3776	ab185030	AF488	5ug/mL
	CD3	SP162	ab245731	AF555	5ug/mL
	CD19	EPR5906	ab196468	AF647	10ug/mL
Round 4	MERTK	Y323	ab52968	CF450	10ug/mL
	CD68	EPR20545	ab277276	AF555	10ug/mL
	COL6A1	EPR17072	ab200430	AF647	2ug/mL
Round 5	CD34	EP373Y	ab81289	AF488	10ug/mL
	CD90	EPR3132	ab181885	AF555	5ug/mL
	COL4A1	IV-4H12	51-9871-82	AF647	2ug/mL
