# Supplementary material for: Synovial matrix turnover controls immune cell spatial patterning in inflammation resolution
Source: Mol Syst Biol. 2025 Sep 22;21(11):1638–65. doi: 10.1038/s44320-025-00149-7 (PMC12583461; doi:10.1038/s44320-025-00149-7)
Supplement: Supplementary file 4 — Table EV3 [file 44320_2025_149_MOESM4_ESM.xlsx]

## Sheet: Sheet1
Table EV3. CellDIVE multiplexed immunofluorescence validation panel. FcR = Fc-receptor, NA = Not applicable.
	Target	Clone	Catalog #	Fluorophore	Concentration
	FcR	NA	130-059-901	NA	1:200 dilution
Round 1	MMP2	Polyclonal	HPA001939	AF488	2ug/mL
	CHP	NA	5276-60UG	AF555	1:2
	CD66b	G10F5	305110	AF647	10ug/mL
Round 2	COL3A1	EPR17673	ab237238	AF488	10ug/mL
	MMP9	2C3	sc-21733	AF546	5ug/mL
	CD14	ab133335	EPR3653	AF647	10ug/mL
Round 3	COL1A1	E8F4L	28368S	AF488	0.175ug/mL
	COL12A1	A-11	sc-166020	AF546	5ug/mL
	COL6A1	EPR17072	ab200430	AF647	2.5ug/mL
Round 4	CD3	SP162	ab245731	AF488	10ug/mL
	Fibronectin	F1	ab275110	AF555	5ug/mL
	CD20	EP459Y	ab198943	AF647	5ug/mL
Round 5	MERTK	Y323	ab271851	CF450	5ug/mL
	CD4	ab280849	EPR6865	AF555	5ug/mL
	COL4A1	IV-4H12	51-9871-82	AF647	2ug/mL
Round 6	CD45	RM1007	ab282747	CF450	10ug/mL
	CD68	EPR20545	ab280860	AF555	5ug/mL
	CD8	C8/144B	372902	AF647	10ug/mL
Round 7	hIgG	EPR4421	ab226069	AF488	5ug/mL
	CD11c	EP1347Y	ab279329	AF555	5ug/mL
	MZBI	22	NBP2-90320	AF647	5ug/mL
Round 8	MMP2	EPR1184	ab237473	AF488	10ug/mL
	CD11b	EPR1344	ab133357	AF555	5ug/mL
	LYVE1	EPR21857	ab219556	AF647	10ug/mL
Round 9	COL1A1	EPR7785	ab138492	AF488	5ug/mL
	MFAP5	EPR17581	ab240367	AF555	5ug/mL
	MMP1	EP1247Y	ab196905	AF647	5ug/mL
