# Supplementary material for: Synovial matrix turnover controls immune cell spatial patterning in inflammation resolution
Source: Mol Syst Biol. 2025 Sep 22;21(11):1638–65. doi: 10.1038/s44320-025-00149-7 (PMC12583461; doi:10.1038/s44320-025-00149-7)
Supplement: Supplementary file 5 — Table EV4 [file 44320_2025_149_MOESM5_ESM.xlsx]

## Sheet: Sheet1
Table EV4. CellDIVE panel isotype controls and secondary antibodies. NA = Not applicable.
Isotype/Secondary	Clone	Catalog #	Fluorophore	Concentration/Dilution
Rabbit IgG	Polyclonal	ab37415	NA	10ug/mL
Goat IgG	Polyclonal	ab37373	NA	10ug/mL
Mouse IgG1𝝹	MG1-45	ab18448	NA	10ug/mL
Mouse IgG2b𝝹	MPC-11	400329	AF488	10ug/mL
Donkey anti-Mouse IgG1𝝹	Polyclonal	A-21202	AF488	1:400 dilution
Donkey anti-Rabbit IgG	Polyclonal	A-31572	AF555	1:400 dilution
Donkey anti-Goat IgG	Polyclonal	A-21447	AF647	1:400 dilution
