# Supplementary material for: Synovial matrix turnover controls immune cell spatial patterning in inflammation resolution
Source: Mol Syst Biol. 2025 Sep 22;21(11):1638–65. doi: 10.1038/s44320-025-00149-7 (PMC12583461; doi:10.1038/s44320-025-00149-7)
Supplement: Supplementary file 6 — Table EV5 [file 44320_2025_149_MOESM6_ESM.xlsx]

## Sheet: Sheet1
Table EV5. Mouse confocal immunofluorescence panel
Target	Clone	Catalog #	Fluorophore	Dilution
CD3	17A2	100228	BV421	1:200
CD68	FA-11	137012	AF488	1:200
CD177	1171A	MAB8186	AF555	1:200
COL6A1	EPR17072	ab200430	AF647	1:200
CD31	MEC13.3	102520	AF594	1:200
