# Supplementary material for: Synovial matrix turnover controls immune cell spatial patterning in inflammation resolution
Source: Mol Syst Biol. 2025 Sep 22;21(11):1638–65. doi: 10.1038/s44320-025-00149-7 (PMC12583461; doi:10.1038/s44320-025-00149-7)
Supplement: Supplementary file 8 — Source data Fig. 1 [file 44320_2025_149_MOESM8_ESM.zip › Figure 1/1B-G/AUCell_enrichment.xlsx]

## Sheet: Sheet1
cluster	EG	C	PG	EAP	ER	SF	cellname
VECs	0.0749378	0.0505304	0.0550416	0.0382943	0.061193	0.0337016	SA220_TGGCCAGAGTCATCCA_6
CD4+ T cells	0.0207401	0.0201017	0.0636698	0.0215483	0.0264965	0.0290961	TGAGGAGCAAGTCGTT_7
CD14+ moDC	0.0614569	0.0178224	0.0851384	0.0713988	0.0744202	0.0611179	SA227_AAACCTGCAACACCCG
VECs	0.0926423	0.136232	0.030629	0.0274592	0.0625594	0.0443579	SA139_GACTACAGTCTTCAAG_5
TREM2+ Macrophage	0.0269794	0.00600508	0.0371285	0.0995013	0.0852058	0.0398671	GGTAATCCACGCTGAC
CD14+ moDC	0.0419802	0.0522925	0.029191	0.0945308	0.0851339	0.0667629	SA139_CTAGTGACATAGACTC_5
APOE+CXCL12+ Sublining FLS	0.197695	0.21372	0.199094	0.0761037	0.0925148	0.0561221	SA222_GGGCATCGTCAATACC
S100A12+ Tissue Monocytes	0.0292937	0.0108267	0.0890789	0.0491927	0.0744553	0.0407315	SA159_TTAGTTCTCTACGAGT
CD163+FOLR2+ Macrophage	0.0183461	0.0338652	0.0717772	0.086505	0.068453	0.0575327	SA227_GCGGGTTTCTGCTGTC
CD163+FOLR2+ Macrophage	0.0123746	0.00286666	0.0375927	0.0889001	0.10095	0.0507192	SA172_TTTATGCCATCGATTG_4
Mural cells	0.134213	0.132962	0.165272	0.0518387	0.0561046	0.0512126	SA139_TACTCGCTCATGCAAC_5
CD163+FOLR2+ Macrophage	0.0310371	0.0146226	0.035079	0.0954664	0.0677847	0.0376797	HC0572_ACACCGGGTGAGGGTT
NK/T cells	0.0553504	0.0563777	0.074223	0.0256416	0.0323988	0.0451257	TAACTTCAGGCACCAA
CD14+ moDC	0.024154	0	0.0492329	0.0910881	0.0744413	0.0560615	GTGATGTGTTGCACGC_7
CD4+ T cells	0.0258643	0.0109231	0.0839042	0.0429748	0.0371557	0.0457582	AGATCGTAGACGGATC_8
CXCL10+STAT1+ Macrophage	0.0179014	0.0114228	0.0682217	0.0389448	0.023669	0.0326221	CAACCAAGTTCAAAGA
LECs	0.0666077	0.0353029	0.0480439	0.0338672	0.0538015	0.0501524	SA222_ACTTACTGTCCCGACA
IL1B+ Macrophage	0.0236141	0	0.0422465	0.0656195	0.100778	0.0646322	GGTCACGAGACAGCGT
Cycling cells	0.0474473	0.0526694	0.0692521	0.068782	0.0950003	0.0759764	SA139_CATGGCGCATTCTCAT_5
CD163+FOLR2+ Macrophage	0.0198927	0.0197072	0.0356904	0.089134	0.0751411	0.0581923	SA151_ACCCACTAGTCCATAC
B cells	0.0138835	0.0241431	0.0290324	0.0193969	0.0321164	0.027205	TTCTGTACAACATCGT_8
SPP1+ Macrophage	0.0607843	0.103892	0.0982506	0.0859422	0.0502005	0.0837561	SA139_TGAAAGAAGAATCTCC_5
SPP1+ Macrophage	0.0238044	0	0.0552794	0.0965092	0.0871282	0.0711687	SA138_AAAGTAGTCCGCGCAA_2
CTLA4+ T cells	0.00683887	0	0.0580649	0.0701172	0.0316779	0.0444416	AGGGAGTCATGTTCGA_8
CTLA4+ T cells	0.0244593	0.0485316	0.0650286	0.0367276	0.0226428	0.0397177	SA222_GAAACTCCAGACAGGT
NK cells	0.0297185	0.0174367	0.0471381	0.035083	0.0418285	0.0432861	CTACTATTCACTTTGT_8
VECs	0.0646872	0.0522837	0.0665912	0.0904278	0.0467696	0.054535	SA159_CTGGTCTAGCTGCCCA
CD163+FOLR2+ Macrophage	0.0336966	0	0.0406047	0.088693	0.0758024	0.0464951	TCATCATAGTAGTCTC_8
FOLR2+EGR2+ Macrophage	0.0337674	0.0161217	0.0629338	0.0673469	0.0692125	0.0487096	SA172_ACAGCTAGTTGTACAC_4
FOLR2+EGR2+ Macrophage	0.0238553	0	0.0650286	0.0704193	0.0745728	0.0521466	TACTTCAAGTTCGCAT
CD1c+ DC	0.0249571	0	0.0598653	0.0784086	0.0612632	0.0446735	AGTGATCAGTCTGCAT
TREM2+ Macrophage	0.0403916	0.0157623	0.0374342	0.100931	0.0874597	0.043603	SA227_TCACAAGTCTTGTACT
APOE+CXCL12+ Sublining FLS	0.0375087	0.0637679	0.0426655	0.0963338	0.0898978	0.0562574	SA172_CATGACATCCTGTACC_4
TREM2+ Macrophage	0.0324974	0.0131411	0.0854781	0.068168	0.082922	0.0476378	SA138_AGCGTATCATCGGAAG_2
TREM2+ Macrophage	0.0155783	0.044122	0.0515767	0.0629515	0.0912326	0.0511753	SA172_AGTGTCACAGTAAGCG_4
TREM2+ Macrophage	0.0458941	0.0122381	0.0237106	0.0804406	0.085853	0.0357615	SA227_GGCGTGTAGCTGAAAT
CD14+ moDC	0.0239173	0	0.0522561	0.0784695	0.0853321	0.0281841	TAATTCCCACGTCGGT
SPP1+ Macrophage	0.034066	0.00386605	0.0290777	0.0801507	0.089105	0.068846	SA131_ACGAGGATCGTGGACC_1
NK cells	0.0496532	0.0398001	0.0628772	0.0482156	0.0477852	0.0533588	SA222_TTGAACGCAATAAGCA
CD4+ T cells	0.0243531	0.0310686	0.0534111	0.0305877	0.0422372	0.0432616	TCTCACGAGCGTGAAC
IL1B+ Macrophage	0.0282494	0.00156921	0.0393138	0.0989141	0.0782668	0.0629304	HC0572_GGGATGATCTAACGGT
NK/T cells	0.0141225	0	0.0658439	0.0255709	0.0287925	0.0372159	SA159_GCACATATCTGATACG
TREM2+ Macrophage	0.0211494	0.0298326	0.0567514	0.101134	0.0828676	0.0527005	SA174_GTCTTCGGTGCTGTAT
PRG4+ Lining FLS	0.117573	0.0909442	0.172383	0.0830647	0.0963053	0.0454413	SA159_TCAGGTAAGTTACCCA
VCAN+ Fibroblast	0.118883	0.161304	0.189877	0.0642136	0.0713384	0.0639095	SA222_CTACCCAGTGGGTCAA
THY1+MFAP5+ Subling FLS	0.147479	0.124555	0.132729	0.0566288	0.0772512	0.0380507	SA168_TGACTTTGTATCGCAT
TREM2+ Macrophage	0.0281431	0.0246866	0.0249108	0.0907518	0.0668866	0.0478452	HC0701_TCTCATACAGTGACAG
TREM2+ Macrophage	0.0276365	0.0274305	0.0570232	0.0785621	0.0699229	0.0598438	SA222_GCTCTGTAGCGTTCCG
VCAN+ Fibroblast	0.123241	0.172298	0.20257	0.0649811	0.0696913	0.0538934	SA227_ATCATGGTCTAACTGG
CD8+ T cells	0.0247403	0.0254318	0.0431524	0.064143	0.0458733	0.0488719	SA139_CGATGTAGTTGTGGCC_5
CD163+FOLR2+ Macrophage	0.0301388	0	0.0712563	0.0910905	0.0961018	0.0365151	TCTTCCTTCATGTCTT
CD14+ moDC	0.0157487	0.00216534	0.0305044	0.078048	0.0877474	0.0481904	CGATCGGTCAGGACGA
PRG4+ Lining FLS	0.0908988	0.157886	0.0946725	0.0775144	0.095651	0.057221	SA139_GCGCGATAGCATCATC_5
CD14+ moDC	0.0125936	0.0145086	0.0729321	0.104942	0.0854338	0.0719378	AAGGAATGTATGTCAC
TREM2+ Macrophage	0.0361347	0.0124836	0.048293	0.0864636	0.0810838	0.0423225	HC0572_TCAGGTATCGGGAGTA
CD4+ T cells	0.00969965	0	0.064904	0.0613434	0.027263	0.0288771	GTATTTCCAGGTTCAT_8
S100A12+ Tissue Monocytes	0.0526865	0.036837	0.0680179	0.0425289	0.0371364	0.0732557	SA166_GGAACTTGTAGCTTGT
VECs	0.0588329	0.0261506	0.0748004	0.0339135	0.0399078	0.0563733	SA225_AATCCAGGTCTCTCTG
CD163+FOLR2+ Macrophage	0.0256806	0	0.0290211	0.095369	0.0915343	0.0555862	CCTCACAAGGCCTTGC_8
CXCL10+STAT1+ Macrophage	0.0217401	0.0172175	0.0794769	0.0769686	0.0780019	0.0670013	SA166_GTATCTTCAGATGAGC
S100A12+ Tissue Monocytes	0.0095315	0.00517226	0.0490177	0.0968918	0.0722592	0.0386871	SA144_TCACAAGCATGCGCAC
S100A12+ Tissue Monocytes	0.0423121	0.0455334	0.0804846	0.0832889	0.0784264	0.0750605	SA139_AATCGGTTCCACGCAG_5
VECs	0.084414	0.0334444	0.0429032	0.0691158	0.0438579	0.0364855	SA222_TACGGGCCAGGGTATG
VECs	0.0860092	0.0941089	0.0966993	0.0610364	0.0549522	0.0561388	SA139_TACAGTGGTCTACCTC_5
S100A12+ Tissue Monocytes	0.0216406	0.00573332	0.0597294	0.0883665	0.0594057	0.0448668	AGTCATGGTTATTCCT
CD14+ moDC	0.0445578	0.0597791	0.0529808	0.0974522	0.0607054	0.0718721	SA139_GACACGCAGAACTGTA_5
CD8+ T cells	0.022915	0.0425967	0.0623677	0.033414	0.0453365	0.0441093	CTACATTAGCTGTTAC
VCAN+ Fibroblast	0.114241	0.142623	0.150824	0.0615481	0.0861407	0.0619101	SA222_CCAATCCCATATGCTG
CD8+ T cells	0.0168549	0.0211011	0.0727509	0.0558833	0.0481746	0.0411399	CCTCTAGGTGCTCCGA
PRG4+ Lining FLS	0.117305	0.110011	0.0961898	0.0876039	0.0770407	0.051974	SA159_CACATAGGTCTTCAAG
NK/T cells	0.0338824	0.0170948	0.101263	0.0394175	0.0373802	0.0509936	CAGTGCGAGCTTGTTG
CXCL10+STAT1+ Macrophage	0.0725261	0.0725519	0.0879013	0.0596939	0.0708262	0.047706	SA159_CACTCCATCCGTAGTA
VECs	0.0943393	0.0410362	0.0573628	0.0578325	0.0795367	0.039232	SA220_GTCTTCGAGGCAGGTT_6
TREM2+ Macrophage	0.0223751	0	0.0431637	0.0724343	0.0777055	0.0397615	CAGAGCCCACATCCCT_8
CD8+ T cells	0.0401969	0.0327957	0.0599672	0.071852	0.05772	0.0355335	SA227_ACATACGAGTGACATA
LYVE1+ Macrophage	0.0326058	0.00577715	0.0334937	0.095118	0.0717067	0.0558773	TGTTGGAAGTTGAAGT_8
CD163+FOLR2+ Macrophage	0.0364511	0.00897694	0.050535	0.0888709	0.0719663	0.0546522	SA168_TTGAACGCAGGTCGTC
THY1+COL1A1+ Sublining FLS	0.149024	0.151898	0.143226	0.0588485	0.0990118	0.0676647	SA139_TCAACGAGTTCTGAAC_5
CD4+ T cells	0.0355706	0.0360568	0.115824	0.0609658	0.0275612	0.0366414	AATGACCTCACTCGAA
CD163+FOLR2+ Macrophage	0.0287649	0.00491803	0.0290551	0.0837372	0.104728	0.053896	CTAGACATCCGCAACG_8
LYVE1+ Macrophage	0.0422457	0.0165337	0.0640095	0.0718471	0.0633557	0.0727404	HC0701_ATCATCTAGGGTTCCC
SPP1+ Macrophage	0.0207334	0	0.0591406	0.0791005	0.0643766	0.0272668	TAGCACACAGTTTCGA_8
NK cells	0.00742519	0.000561059	0.0325992	0.0343252	0.0262965	0.034423	CTCCTTTTCAAGTAAG_7
LYVE1+ Macrophage	0.0310526	0	0.0271755	0.0756895	0.0869668	0.0498716	TATCGCCAGGATATGT_8
TREM2+ Macrophage	0.0358604	0.0300956	0.049448	0.10214	0.0745482	0.0580003	SA139_TGACTAGTCCAGAGGA_5
PRG4+ Lining FLS	0.0984457	0.130525	0.107286	0.0579786	0.0733783	0.0556841	SA227_TACTTGTAGCTTATCG
CD4+ T cells	0.0232115	0.0273429	0.0863387	0.0458596	0.0367593	0.0459927	SA227_CTGCGGAAGTGTACTC
High MT+ T cells	0.0394491	0.00386605	0.0569665	0.078757	0.0784106	0.051134	SA168_CACCTTGTCCGAGCCA
CD8+ T cells	0.0309884	0.0151837	0.0360075	0.0458352	0.0437632	0.0461305	SA168_TGACTTTAGATGGCGT
CD4+ T cells	0.0466574	0.022118	0.0617449	0.0459668	0.0545382	0.0446194	SA227_GAATAAGTCTCTGCTG
CD14+ moDC	0.0217136	0	0.0286475	0.0978128	0.0836938	0.0565884	SA132_TTGCCGTTCCTAGAAC
S100A12+ Tissue Monocytes	0.056023	0.0319102	0.106596	0.0590775	0.0764689	0.0458201	SA168_TGACAACAGCAGGCTA
Cycling cells	0.0217733	0.00638205	0.0616656	0.0891779	0.0795578	0.0402858	SA168_CATTATCAGCGATAGC
S100A12+ Tissue Monocytes	0.0240235	0.0095117	0.0633981	0.0615749	0.065536	0.0533872	GTGAGGACATCACCAA_8
TREM2+ Macrophage	0.0256939	0.0145349	0.0715847	0.07423	0.0762128	0.0564712	SA168_CCGTTCAGTGCGATAG
High MT+ T cells	0.0345727	0	0.0818094	0.0655707	0.0820678	0.0510812	AAGCATCGTGCCTGAC_8
CD1c+ DC	0.0192599	0.0096432	0.0531393	0.0822655	0.0677443	0.0494413	SA144_AGGGATGTCCAATGGT
SPP1+ Macrophage	0.0202069	0.0278163	0.0663307	0.0988946	0.0677443	0.0610432	SA138_AAAGTAGGTGTGACCC_2
SPP1+ Macrophage	0.0257492	0.00553169	0.0409217	0.0921626	0.0732415	0.0422877	HC0701_TCCACACGTTCAGACT
CTLA4+ T cells	0.0116046	0	0.0736681	0.0418735	0.025651	0.0289222	ACTTATCAGTCGAGGT_8
LYVE1+ Macrophage	0.0173594	0.0163321	0.0550869	0.0938998	0.0847655	0.0329428	TAATCTCAGTTGCTGT
CD14+ moDC	0.0400288	0.0146314	0.062345	0.0680706	0.0551872	0.0366864	HC0701_CTCAGAATCGTACCGG
SPP1+ Macrophage	0.0190564	0	0.0284323	0.0977251	0.0753341	0.0432565	GAAGGACTCAGACCGC_8
PRG4+ Lining FLS	0.116964	0.201464	0.100776	0.101733	0.0986171	0.0429924	SA168_CTGCGGAGTTTAGGAA
CTLA4+ T cells	0.00997622	0.0187692	0.0619034	0.0442734	0.0286715	0.0420623	CAGATCATCGGTTGTA_8
VECs	0.0389911	0.0113527	0.0573968	0.0569431	0.0589917	0.0791171	HC0547_ATTACTCAGTTAGCGG
pDC	0.0178306	0.00619795	0.024673	0.0240238	0.0396833	0.0267528	ACAAGCTAGACCACGA
THY1+COL1A1+ Sublining FLS	0.157619	0.196274	0.224401	0.0588485	0.104486	0.0583971	TAACACGCAAAGCACG
CD8+ T cells	0.0390442	0.0250548	0.0441941	0.0444781	0.0437649	0.0366658	GTCATCCCATAAGCAA_8
CXCL10+STAT1+ Macrophage	0.0160296	0	0.0467531	0.0893606	0.0662464	0.0349048	SA144_GTGCTTCAGTCGTACT
VECs	0.0675657	0.019076	0.0341618	0.0696835	0.0696598	0.0432268	SA220_ACTTTCACATCACCCT_6
TREM2+ Macrophage	0.041478	0.00606645	0.0479533	0.0901086	0.0790386	0.0428507	SA220_TGGGAAGGTACCGCTG_6
LYVE1+ Macrophage	0.031442	0.0148242	0.0386458	0.080348	0.0652168	0.0344088	CGCCAGATCCAATCCC
TREM2+ Macrophage	0.0285326	0.00598755	0.0507502	0.0862029	0.0939672	0.0484816	SA227_GACTAACGTCAAGCGA
CD1c+ DC	0.015992	0.0204085	0.0573742	0.0890463	0.0487464	0.0543817	HC0572_AACTCTTTCAGAGACG
TREM2+ Macrophage	0.0350506	0.00441834	0.0559928	0.0886223	0.101683	0.0697323	SA138_CTTAGGACAACACCTA_2
CD14+ moDC	0.0409824	0.0121066	0.0561626	0.106158	0.101711	0.0564596	SA138_CTCGAGGCATGTAGTC_2
Mural cells	0.0907506	0.0567985	0.062413	0.0568554	0.0575832	0.0505556	SA227_CAGCGACAGGAATCGC
APOE+CXCL12+ Sublining FLS	0.109725	0.180845	0.125256	0.0674127	0.0769004	0.0536113	SA222_TTTGTCACATGGGAAC
TREM2+ Macrophage	0.0279661	0.00801262	0.0585971	0.082536	0.0803769	0.0853677	SA172_CTGCTGTTCATGGTCA_4
S100A12+ Tissue Monocytes	0.0289839	0.0110458	0.0811187	0.0686846	0.0526368	0.0465002	SA222_CCGTACTTCCTGCAGG
VCAN+ Fibroblast	0.107349	0.145113	0.176969	0.0747685	0.0750762	0.0699578	SA225_ACTGTCCAGGCAAAGA
CD8+ T cells	0.0221428	0.0166477	0.0577025	0.039783	0.0397447	0.0228637	CATTGTTAGATGAACT
LYVE1+ Macrophage	0.0281144	0.0163233	0.046119	0.0819707	0.0761041	0.0532609	TGACTCCTCCTTATAC_8
THY1+COL1A1+ Sublining FLS	0.155522	0.18721	0.173436	0.0782697	0.089868	0.060582	SA222_GCATGTATCACCTTAT
TREM2+ Macrophage	0.021499	0.00355922	0.0388722	0.0904692	0.0580059	0.033976	ACTCCCAAGCTGTTCA
CD1c+ DC	0.0146822	0.00245463	0.03466	0.0752801	0.0674777	0.0458484	TTAATCCCACAGCCTG_7
NK/T cells	0.0468898	0.0533707	0.117013	0.0558272	0.0563449	0.0784421	SA227_ACTGAGTTCTGGTATG
CD8+ T cells	0.0138061	0.0243184	0.0857838	0.0530789	0.0417846	0.0413254	GTGGAAGCATCGGAAG_8
B cells	0.047434	0.00376962	0.0155693	0.0377485	0.0386607	0.03369	SA222_GCAAACTCACTCGACG
TREM2+ Macrophage	0.0322031	0.012694	0.0603295	0.0900452	0.0877018	0.0557717	SA168_GCTTCCATCTTGACGA
NK cells	0.0238752	0.0319541	0.112201	0.0520044	0.0361612	0.0498703	SA222_GTCAAGTTCGATAGAA
IL1B+ Macrophage	0.0633752	0.0392478	0.171998	0.0700904	0.0708876	0.0732827	SA139_CCTACACAGCTAAGAT_5
IL1B+ Macrophage	0.0370065	0.0316472	0.041001	0.0992868	0.0870335	0.0723191	SA151_CTGAAGTTCCTCTAGC
CD8+ T cells	0.0312053	0.023021	0.0805073	0.0251177	0.0282575	0.0566477	CATACAGCAGCCTACG
APOE+CXCL12+ Sublining FLS	0.151354	0.155273	0.130442	0.0572672	0.0632663	0.0648499	SA222_CGATGGCAGCTAAGAT
THY1+COL1A1+ Sublining FLS	0.15371	0.161813	0.185586	0.0697761	0.0954002	0.0602921	SA168_TCAGGATTCAAAGACA
SPP1+ Macrophage	0.0509918	0.081713	0.0684935	0.0881302	0.077039	0.0623829	SA139_GTCGTAAGTAAGTGTA_5
CD1c+ DC	0.0279794	0.00126238	0.0541131	0.0953665	0.0543681	0.0342362	AGGAATACACATATCG
CD163+FOLR2+ Macrophage	0.0211051	0	0.0701353	0.0970355	0.0699667	0.0524687	AACCCAACAAGAGTTA_8
VECs	0.0202091	0.0750504	0.100912	0.0857229	0.0723996	0.0363077	SA225_TGCGCAGCAACTGCTA
TREM2+ Macrophage	0.0298645	0.00355922	0.0504444	0.0906934	0.0758252	0.0422555	HC0732_CACATAGCAGCGAACA
PRG4+ Lining FLS	0.0810001	0.093881	0.088592	0.0795294	0.097491	0.0578857	SA139_TAGACCAAGATATACG_5
THY1+COL1A1+ Sublining FLS	0.224705	0.165486	0.223654	0.0621645	0.108084	0.0769581	SA168_TTAGGACCATACTACG
High MT+ T cells	0.0280082	0.0435171	0.0628998	0.0388863	0.0442736	0.0497518	CCCTGATAGACCACGA
TREM2+ Macrophage	0.0313801	0	0.0377173	0.0806282	0.0857583	0.0443347	HC0572_CGAGCCATCCAGTATG
LYVE1+ Macrophage	0.0317717	0.00867888	0.0452245	0.0756505	0.0788491	0.0557627	CTAACTTAGCTAGCCC
Mast cells	0.0520294	0.0473832	0.0846515	0.0499261	0.0372119	0.0470645	CTGTGAACAGGTTCAT
S100A12+ Tissue Monocytes	0.0501422	0.0450864	0.0717319	0.0736891	0.0666533	0.0642741	SA159_GATGAGGGTAAGAGAG
CTLA4+ T cells	0.0259882	0.0155782	0.0475684	0.073136	0.0318673	0.0382774	SA159_CTAATGGCATGTCCTC
CXCL10+STAT1+ Macrophage	0.0195741	0.00611905	0.0371171	0.0872433	0.079214	0.0478052	SA174_CTCGTCATCCATGAGT
Mural cells	0.0927773	0.0778469	0.0803148	0.0556737	0.0416092	0.0362832	SA220_TGCTGCTGTACGCACC_6
CD8+ T cells	0.0221826	0.0396949	0.0869275	0.064065	0.0449647	0.0352011	ACTTAGGCATCACAGT
S100A12+ Tissue Monocytes	0.0351148	0.0210835	0.0724565	0.0750389	0.0918658	0.0604338	TGTTCATTCGGCAGTC_7
CD163+FOLR2+ Macrophage	0.04583	0.017349	0.050501	0.0777386	0.0730345	0.0708286	SA145_CGTTCTGTCGGAAACG
CD14+ moDC	0.0289485	0.0022004	0.0264055	0.072081	0.0712261	0.0246839	SA168_CGTTGGGAGGAGCGTT
APOE+CXCL12+ Sublining FLS	0.19438	0.225265	0.196999	0.0917898	0.0732275	0.0571256	SA222_GCTGCTTTCACCATAG
PRG4+ Lining FLS	0.097231	0.0494872	0.122459	0.0667329	0.0719926	0.054012	SA225_TTTACTGTCTAACTCT
FOLR2+EGR2+ Macrophage	0.010817	0.00305076	0.0556078	0.0880644	0.0599249	0.0520551	CCCGGAATCCATATGG
TREM2+ Macrophage	0.0418828	0.0140878	0.0625602	0.0895214	0.0902048	0.0389009	SA222_TAGAGCTCAGTATCTG
NK/T cells	0.023311	0.0483212	0.0577705	0.046878	0.0158196	0.0458304	GTTCATTGTTCTTAGG
TREM2+ Macrophage	0.0287162	0.032708	0.107875	0.0736087	0.0901048	0.0585169	SA168_GCAGTTAAGCTGCAAG
TREM2+ Macrophage	0.0394402	0.00857368	0.101296	0.0873992	0.086623	0.073503	SA139_CGCTATCGTCGAACAG_5
CD14+ moDC	0.0240943	0	0.0586877	0.0832742	0.0576393	0.036005	TCCCACAGTAACATCC_8
SPP1+ Macrophage	0.0204657	0	0.0564344	0.0814737	0.0908976	0.0495418	GTGTCCTGTACGCGTC_8
S100A12+ Tissue Monocytes	0.0376061	0.0251425	0.097458	0.107193	0.0509319	0.0605292	SA146_TGAGAGGGTCCGTTAA_3
CD8+ T cells	0.0279153	0.0482335	0.0762724	0.0368324	0.062477	0.0351689	TCTCAGCAGTTGGAGC
CD14+ moDC	0.0329421	0.037591	0.096269	0.0848969	0.076932	0.064104	SA139_CTCATTAAGTGGGCTA_5
TREM2+ Macrophage	0.0248023	0.00899448	0.0390081	0.0769199	0.0807716	0.0442072	HC0547_ACATGGTTCTAACGGT
TREM2+ Macrophage	0.0488412	0.143245	0.142467	0.101487	0.108719	0.0582477	AACAAAGAGCATAGGC
Plasma cells	0.0395221	0.0332603	0.0454396	0.0614774	0.0601143	0.0438478	SA168_TGGTTAGTCGCACTCT
CXCL10+STAT1+ Macrophage	0.01772	0.00666258	0.0456321	0.0924111	0.0861512	0.0732956	ACTTTGTGTTGTCATG_8
CD1c+ DC	0.0269373	0	0.0334824	0.0803017	0.0852847	0.0323657	CAATCGAAGAAGGCTC_8
CD8+ T cells	0.0240124	0.00271763	0.0445677	0.0369542	0.0391816	0.051393	AACTTCTCAATCCAGT_8
TREM2+ Macrophage	0.0212888	0	0.0276397	0.0858374	0.0834745	0.0322691	SA132_TGAAAGAGTACTTGAC
SPP1+ Macrophage	0.018751	0.00117472	0.0448961	0.0733358	0.0956388	0.0308597	TGGGATTCATCAGTCA_8
High MT+ T cells	0.0476509	0.0204261	0.0277416	0.0829941	0.074457	0.0683977	SA151_GATCTAGCAAGAGGCT
VCAN+ Fibroblast	0.141539	0.147751	0.23209	0.0466319	0.0914887	0.0503753	TACGGGCGTCTAGTGT
Cycling cells	0.0310039	0.00708337	0.0666365	0.0631416	0.0703386	0.0528435	SA168_AGTCTTTGTCTCCCTA
SPP1+ Macrophage	0.0345572	0.0280091	0.0995188	0.0783233	0.0713436	0.0452996	SA168_CATCAGATCCGTCATC
FOLR2+EGR2+ Macrophage	0.0426417	0.00921364	0.0854328	0.0866999	0.0703017	0.0765445	SA138_CGACTTCTCCGAAGAG_2
CD163+FOLR2+ Macrophage	0.0267957	0.0150346	0.0368114	0.0843366	0.097163	0.0503675	CAGCAATAGTGCGTCC_8
CD8+ T cells	0.0206958	0.0151398	0.0589028	0.0473239	0.0437351	0.0381885	CTGATCCAGATGGTAT
THY1+COL1A1+ Sublining FLS	0.166005	0.259323	0.239167	0.0757504	0.105186	0.0857619	SA139_TTTGTCATCACGCATA_5
CD163+FOLR2+ Macrophage	0.0384712	0.0356974	0.0293721	0.0760257	0.0775652	0.0446825	HC0547_TGTTCCGGTATTCTCT
SPP1+ Macrophage	0.0290481	0.00191987	0.0571137	0.0851796	0.0751902	0.0430323	SA166_GACGTGCTCTGTCCGT
CD8+ T cells	0.0429338	0.0603051	0.0317047	0.0622011	0.0551346	0.072971	SA222_CGCTGGACAGCATGAG
S100A12+ Tissue Monocytes	0.0209768	0.0112124	0.0506369	0.0560295	0.0622595	0.0420365	SA166_TGGTTCCAGGAACTGC
SPP1+ Macrophage	0.0208175	0	0.0288626	0.0837932	0.0707245	0.0426252	SA132_CAAGGCCAGACATAAC
LYVE1+ Macrophage	0.0675967	0.049794	0	0.0797145	0.0733678	0.0563656	SA225_CACACTCCACGGACAA
VCAN+ Fibroblast	0.125491	0.231638	0.209772	0.0543337	0.0585497	0.0681839	SA139_CGGACTGAGCTCCTTC_5
VECs	0.0657337	0.0337161	0.0565589	0.0498554	0.0785545	0.0313853	SA227_TCAGCAAAGGATGCGT
LYVE1+ Macrophage	0.0375994	0.00732883	0.029123	0.0850017	0.074122	0.0517949	GCGTTTCAGGAGGTTC_8
THY1+COL1A1+ Sublining FLS	0.124728	0.190602	0.213701	0.0777166	0.099096	0.0592048	CCTCCTCTCGCTCTCA
TREM2+ Macrophage	0.0225389	0.026773	0.0515314	0.0966189	0.0890541	0.0556558	SA168_TGAGCCGAGAAACCAT
FOLR2+EGR2+ Macrophage	0.030911	0.0126764	0.0284323	0.0859617	0.0706701	0.0485138	HC0732_ACATCAGCAAACCCAT
CD14+ moDC	0.0400243	0.0230122	0.0522901	0.0876161	0.109964	0.0455946	SA139_CTAGCCTGTAGCGCTC_5
VECs	0.0667802	0.0301569	0.062764	0.046208	0.0562256	0.0585646	SA227_GAGCAGAGTCGAAAGC
CD8+ T cells	0.0200122	0.0179276	0.0453151	0.0567044	0.0495866	0.0421305	SA144_TCTATTGAGTGTTAGA
CD14+ moDC	0.0423962	0.012168	0.0862821	0.0652199	0.0821608	0.0688963	SA139_CTCGGGAGTAAATGTG_5
TREM2+ Macrophage	0.0275834	0.0174016	0.0674517	0.0837128	0.0767934	0.0446594	TTAGGCAAGCTTACGT
APOE+CXCL12+ Sublining FLS	0.0210941	0.0214605	0.0362226	0.106879	0.0730538	0.0685678	SA160_CGCGTTTCACCACCAG
High MT+ T cells	0.0360485	0.0487332	0	0.0385306	0.0513915	0.0387425	CTTCGGTAGTACCCTA_7
IL1B+ Macrophage	0.0351679	0	0.0576233	0.0780845	0.082245	0.0586007	GTGAGGAGTGATTGGG
S100A12+ Tissue Monocytes	0.017824	0	0.0557436	0.100471	0.0615158	0.047773	GGAGGATTCCCAGGCA_8
CD4+ T cells	0.0303579	0.0186289	0.0436053	0.0549379	0.0588602	0.0434033	SA222_CTGAAACAGGACATTA
APOE+CXCL12+ Sublining FLS	0.145462	0.177812	0.26376	0.0620013	0.0635908	0.0743674	SA139_GCTGCTTTCCTTAATC_5
IL1B+ Macrophage	0.0335063	0.0649776	0.0406726	0.0904521	0.112302	0.0784962	SA222_CTGTGCTAGTTGTAGA
NK/T cells	0.0320106	0.0573157	0.0903923	0.0510834	0.067497	0.0536963	SA139_CCATGTCGTCGATTGT_5
High MT+ T cells	0.0371901	0.00846848	0.0835079	0.0419782	0.0406515	0.0502039	AGTTCGAGTAGATGTA_7
S100A12+ Tissue Monocytes	0.0327275	0.00410274	0.0652211	0.0754434	0.0700281	0.0423495	SA132_CTCAGAATCATTGCGA
S100A12+ Tissue Monocytes	0.0409447	0.0565705	0.110061	0.0710553	0.0704701	0.0517743	SA222_CGTCACTCAGTCGTGC
NK/T cells	0.045445	0.0506619	0.0929627	0.0456598	0.0607826	0.0364958	SA168_CTCAGAATCGTGTAGT
VECs	0.069422	0.0361883	0	0.0466368	0.0710402	0.0384513	SA159_GGTGAAGCAGCTGCTG
APOE+CXCL12+ Sublining FLS	0.142882	0.198282	0.179086	0.0970891	0.0746903	0.0638786	SA139_GATGCTAGTTCCACAA_5
TREM2+ Macrophage	0.0216583	0.0194705	0.0780728	0.100244	0.0629015	0.0592886	SA168_TGAGCATAGGGCTTGA
PRG4+ Lining FLS	0.102769	0.0543175	0.086384	0.085874	0.0787211	0.0427566	SA159_GGATGTTGTTGGTAAA
CD14+ moDC	0.0318469	0.0170685	0.0643266	0.0755871	0.0803646	0.035585	SA138_TCTGGAACAGCTGGCT_2
PRG4+ Lining FLS	0.09697	0.21372	0.170571	0.0950084	0.110676	0.0586664	SA139_ATCTACTCATACTCTT_5
CD14+ moDC	0.0152885	0	0.0372417	0.0870898	0.0463013	0.0338188	SA132_CAACCTCGTGGTTTCA
S100A12+ Tissue Monocytes	0.0296963	0.0365039	0.0586763	0.0951667	0.0720979	0.055639	SA144_CAGATCAGTAACGCGA
TREM2+ Macrophage	0.0417656	0.0457701	0.0816283	0.0931786	0.0842972	0.0683578	SA222_CTGATAGAGATGAGAG
CD14+ moDC	0.0229725	0.00580345	0.0457906	0.0747953	0.0697176	0.045288	CATAAGCCAAGCAATA_8
CD4+ T cells	0.0164567	0.0704217	0.0951254	0.0374464	0.0344072	0.0513582	SA159_AACTTTCTCACGAAGG
NK cells	0.028402	0	0.0289305	0.0310019	0.0325198	0.0412597	CAACGGCAGAGTGTGC
CTLA4+ T cells	0.0367565	0.052871	0.0548718	0.0686699	0.0450278	0.0478284	SA139_AACACGTAGGACACCA_5
CD8+ T cells	0.0235035	0.0325151	0.0622431	0.0479769	0.0443683	0.0469486	CGGGTGTAGAATAGTC
S100A12+ Tissue Monocytes	0.0576514	0.0635049	0.0399253	0.0726049	0.0593443	0.0635681	SA139_CCTAAAGTCCATGAGT_5
IL1B+ Macrophage	0.0241739	0	0.0574761	0.0804918	0.0697141	0.0594097	CATGCGGAGAATCCCT
TREM2+ Macrophage	0.0425422	0.0323223	0.0412048	0.0991212	0.0851163	0.0517769	HC0572_AAACCTGGTAAGTAGT
Cycling cells	0.00880358	0.00875778	0.0342864	0.0370346	0.0289468	0.0311548	TGCTCGTCATGAGTAA_8
S100A12+ Tissue Monocytes	0.0152796	0	0.0665685	0.0795489	0.079777	0.0503302	TGCGACGCATGGAAGC_7
High MT+ T cells	0.0340174	0.0299991	0.0544641	0.0393225	0.0435194	0.0367161	TCGGGTGCATGTGACT_7
APOE+CXCL12+ Sublining FLS	0.182625	0.213483	0.224186	0.0603688	0.102141	0.0816241	SA222_TCCCGATGTGTATGGG
S100A12+ Tissue Monocytes	0.0397234	0.00847725	0.0690709	0.0672519	0.0850181	0.0638863	SA168_TAAGAGACAGCATACT
CLEC9A+ DC	0.0420156	0.0105462	0.0746646	0.0820121	0.0617526	0.0282923	SA168_ACCCACTAGGGCATGT
FOLR2+EGR2+ Macrophage	0.0304287	0.0242132	0.0490404	0.0702122	0.0775301	0.0469769	SA166_CTCTGGTTCACGAAGG
TREM2+ Macrophage	0.033889	0.0508986	0.0461077	0.113998	0.072482	0.0444069	SA151_ACGTCAAGTCAGAATA
TREM2+ Macrophage	0.0160805	0.00221794	0.0292589	0.0773585	0.0679654	0.0465518	SA145_CCAGCGAAGGCGACAT
SPP1+ Macrophage	0.0285857	0	0.029123	0.0754312	0.0803401	0.0492339	SA144_AAAGATGAGCCACCTG
CTLA4+ T cells	0.0194745	0.0134917	0.0717998	0.0387085	0.0360384	0.0336385	ACGATCAAGGCATGCA
LYVE1+ Macrophage	0.039011	0.0371526	0.0768839	0.0666404	0.0563256	0.0575907	SA172_GGAAAGCTCCATGAAC_4
CD8+ T cells	0.0230013	0.0187779	0.0724565	0.0511955	0.0492095	0.0312179	TGGAACTAGCACACCC_8
IL1B+ Macrophage	0.0356812	0.0126589	0.040265	0.0712429	0.077388	0.0625865	SA151_TGTATTCCACGAGGTA
CD1c+ DC	0.0163084	0.00220917	0.0375474	0.0654221	0.0506355	0.0430632	HC0572_ATCCACCCAAGGTGTG
VECs	0.0788075	0.0280354	0.0504671	0.0589922	0.0515283	0.056305	SA227_CCTAAAGAGCCACGCT
NK cells	0.0149787	0.0120189	0.0578837	0.0368226	0.0474274	0.0414619	GCCAGGTGTTTGACAC
APOE+CXCL12+ Sublining FLS	0.128897	0.102963	0.186027	0.0774973	0.0599512	0.0780569	SA139_CCCATACAGACATAAC_5
CD163+FOLR2+ Macrophage	0.0210321	0	0.035747	0.0858642	0.0719225	0.0374104	SA174_GAGCAGAGTCGAGTTT
VCAN+ Fibroblast	0.172693	0.270474	0.222216	0.0727754	0.0700772	0.0751236	SA222_CCACGGACATACGCTA
High MT+ T cells	0.016262	0.0130271	0.0303686	0.0424217	0.0392115	0.0483927	GACTCAAAGGATATAC
CD4+ T cells	0.008912	0.00507583	0.0620393	0.0239092	0.0258282	0.0378033	AGCCACGCACGAAAGC_7
S100A12+ Tissue Monocytes	0.0276254	0	0.0564117	0.0863369	0.0735555	0.0397679	CTTGATTCACCTATCC
High MT+ T cells	0.0562243	0.0536863	0.0755138	0.052404	0.0407936	0.0315167	TATACCTGTCGGTGAA_7
APOE+CXCL12+ Sublining FLS	0.139607	0.154458	0.20094	0.0466514	0.0732643	0.0486323	SA222_ACCGTAAAGCTAGGCA
THY1+COL1A1+ Sublining FLS	0.161038	0.159998	0.142569	0.0708798	0.0923131	0.0479766	SA168_ATTACTCTCTGGTATG
FOLR2+EGR2+ Macrophage	0.0431816	0.000166564	0.0321803	0.0932273	0.0907906	0.0425685	CTTTCGGGTATCAGGG_8
APOE+CXCL12+ Sublining FLS	0.112017	0.107732	0.153609	0.0728607	0.0808066	0.0609788	SA225_GATGAAAAGAATGTGT
LYVE1+ Macrophage	0.032035	0.0170159	0.0255676	0.0785231	0.0863494	0.0403888	GTCGTAAGTAACAGGC_8
TREM2+ Macrophage	0.124407	0.105602	0.185778	0.0653709	0.0814855	0.0728692	SA222_TTCGGTCTCCAAACAC
S100A12+ Tissue Monocytes	0.0411616	0.0156658	0.0585518	0.0644816	0.0815048	0.0696769	SA159_AAGGTTCCATGAAGTA
S100A12+ Tissue Monocytes	0.022249	0.000219164	0.0468777	0.0755457	0.0619771	0.0327612	SA144_ATAGACCCAGATTGCT
CD14+ moDC	0.0501134	0.0217849	0.03988	0.0670107	0.0737589	0.0648254	SA139_CACATAGAGAATTCCC_5
LYVE1+ Macrophage	0.0602356	0.01919	0.0392346	0.0989311	0.0972683	0.0503031	SA161_CGTCTACAGACGCAAC
LYVE1+ Macrophage	0.100222	0.179039	0.148435	0.0839735	0.0966807	0.0674199	SA227_CCTACCAAGAGTTGGC
High MT+ T cells	0.010578	0.00695187	0.0569099	0.0505449	0.0228305	0.0331811	TTCTAGTGTAGACGGT_7
TREM2+ Macrophage	0.0324863	0	0.106335	0.0747319	0.0723241	0.0509872	SA172_GAACGGAAGCGATATA_4
IL1B+ Macrophage	0.0297804	0	0.0291683	0.0921138	0.0868037	0.0535134	AGTTAGCCAGGACGAT
CD14+ moDC	0.0246297	0	0.0304818	0.0793198	0.0838709	0.046897	ATGTCTTCACCCAACG_8
S100A12+ Tissue Monocytes	0.0197179	0.00488297	0.0709619	0.0792565	0.071726	0.0502851	SA131_CCTTACGGTAGAGGAA_1
TREM2+ Macrophage	0.022707	0	0.0564117	0.0921577	0.0803857	0.0341241	CTTAGGAGTCCTGTTC_8
CD163+FOLR2+ Macrophage	0.0328669	0.0227404	0.0621072	0.0765398	0.0713349	0.0711829	HC0547_ATAGACCTCACGCGGT
CD14+ moDC	0.0240876	0.00334882	0.0288739	0.0935855	0.093911	0.0451025	CTGAGCGTCAGCGTCG_8
FOLR2+EGR2+ Macrophage	0.0387765	0.0174805	0.0287494	0.0828942	0.0953283	0.0564699	CTGCGAGAGAGCCCAA_8
PRG4+ Lining FLS	0.111951	0.103647	0.0813792	0.066192	0.077246	0.0441595	SA225_AGCCTAAGTTTAAGCC
SPP1+ Macrophage	0.0239195	0	0.0566835	0.0877257	0.0854548	0.0497208	AGTAGCTAGATTTGCC_8
CD4+ T cells	0.0304065	0.0126238	0.0667497	0.0490172	0.0329127	0.0537685	AAAGGTAAGGTAGACC_8
VCAN+ Fibroblast	0.164228	0.214184	0.229032	0.0633633	0.0795911	0.0656151	TTGTTGTAGACTTAAG
FOLR2+EGR2+ Macrophage	0.0481177	0	0.0739625	0.094292	0.0780072	0.0483424	SA168_ACATGGTGTGAAAGAG
CD163+FOLR2+ Macrophage	0.0380043	0	0.0281039	0.0929325	0.089747	0.0712318	TGAGCATCACTCGATA_8
FOLR2+EGR2+ Macrophage	0.0460733	0.0197949	0.0682217	0.073348	0.0779528	0.06439	TTGCGTCGTTAATGAG
VECs	0.0939034	0.0850706	0.0700787	0.0619379	0.0571833	0.0394008	SA222_CTCATTAAGTACATGA
APOE+CXCL12+ Sublining FLS	0.0972001	0.136039	0.141697	0.0695008	0.084669	0.0736859	SA139_GCATACATCGCCTGAG_5
Dying	0.0437148	0.0780924	0.0374229	0.0482571	0.0441894	0.0365048	ATCCACCAGACCAAGC_8
CD1c+ DC	0.0684861	0.0023319	0.0708713	0.0533444	0.0516844	0.064703	SA139_ACTGCTCAGGTTCCTA_5
SPP1+ Macrophage	0.0224061	0.00682914	0.0578271	0.0646692	0.0765654	0.0551701	GGTGATTGTGAGTAGC_7
CD14+ moDC	0.0633066	0.0165512	0.0799864	0.0752533	0.0796893	0.0542426	SA139_GGACAGATCACCAGGC_5
SPP1+ Macrophage	0.0523591	0.0609538	0.0392006	0.0499334	0.0659482	0.0487753	SA139_ACTGTCCGTTCGTGAT_5
CD14+ moDC	0.0234659	0.002253	0.0550982	0.0868193	0.0990679	0.0670464	SA138_GACGTGCAGGCCATAG_2
CD4+ T cells	0.0303866	0.0266415	0.0805979	0.0559174	0.0515914	0.0494039	SA227_GCTCCTACAGTAAGCG
High MT+ T cells	0.0112152	0.0167879	0.0470249	0.0864466	0.0686652	0.0506548	SA132_CTGTGCTAGGTTACCT
CD163+FOLR2+ Macrophage	0.0312628	0.0233015	0.0709732	0.0841684	0.103458	0.0663662	SA222_TCAGGATCACATTAGC
CD163+FOLR2+ Macrophage	0.0570054	0.0183221	0.0776086	0.11298	0.0833518	0.0669536	SA139_GTAGGCCGTGCCTGTG_5
B cells	0.0374025	0.0304725	0.0335957	0.0321787	0.0361577	0.0487186	SA222_CAGCCGAGTAGTGAAT
VECs	0.0927927	0.0293066	0.0673725	0.0541119	0.0481833	0.0412636	SA227_TACTTACTCCGTACAA
High MT+ T cells	0.0390376	0.0293592	0.0435713	0.031036	0.055552	0.0496616	SA168_CTACCCAAGAGACGAA
VCAN+ Fibroblast	0.1676	0.24044	0.243028	0.0444634	0.0966228	0.0686219	ACAGCCGGTCGTGATT
S100A12+ Tissue Monocytes	0.020448	0	0.0586084	0.0846752	0.0609597	0.0566876	CTGTGAACATTAAGCC
CD163+FOLR2+ Macrophage	0.0180231	0.0102393	0.0246957	0.0973718	0.0766127	0.0266897	HC0701_TCTGAGATCGGTCCGA
THY1+COL1A1+ Sublining FLS	0.126642	0.184168	0.167254	0.0637531	0.0921816	0.0433325	SA168_GTCTTCGGTTGTGGCC
CTLA4+ T cells	0.0253996	0.0105286	0.104625	0.0195016	0.0376013	0.0390182	GCCCGAAAGTTGTACC_8
LYVE1+ Macrophage	0.036033	0.00876655	0.0288173	0.0749731	0.0734151	0.0442819	GTTGCTCCATTGGGAG
B cells	0.0216627	0.033497	0.0556417	0.0194748	0.0359788	0.0420751	SA168_TGGCGCAGTGTTCTTT
FOLR2+EGR2+ Macrophage	0.04177	0.00713597	0.0404461	0.0807622	0.0727293	0.0444635	HC0701_AGAGCTTCAAGAGTCG
S100A12+ Tissue Monocytes	0.0414713	0.0334093	0.0635	0.0957247	0.0556433	0.0390993	TGGGTTAGTAGCCCTG
CD4+ T cells	0.00780132	0.00973963	0.0572496	0.0272619	0.0395973	0.0411231	ATGTCCCTCAGCATTG
TREM2+ Macrophage	0.0427435	0.0517139	0.0452132	0.08919	0.078044	0.0478336	SA227_TTCCCAGTCAGCGACC
CD4+ T cells	0.00476575	0.00813536	0.00237785	0.0419514	0.0255159	0.0286736	ACATTTCCACACGCCA
CD4+ T cells	0.0291521	0.023056	0.0846855	0.0451798	0.0270963	0.0373666	SA159_GCGGGTTGTATAATGG
CD1c+ DC	0.0177598	0.0149119	0.0317273	0.0874114	0.0616894	0.027482	HC0572_ATCCACCAGTACCGGA
CD163+FOLR2+ Macrophage	0.0249483	0.0166038	0.0327577	0.120782	0.0721663	0.0642625	SA146_GATCTAGTCCTCAATT_3
PRG4+ Lining FLS	0.100043	0.155966	0.0886826	0.0791079	0.0696282	0.0584821	SA227_GCTGCAGCACTGTGTA
PRG4+ Lining FLS	0.0291786	0.0171035	0.0210836	0.0562755	0.0551819	0.0609388	SA160_TGAGCATGTTGATTGC
APOE+CXCL12+ Sublining FLS	0.140627	0.218085	0.204235	0.0655829	0.101239	0.068904	SA139_GTGAAGGCACGCTTTC_5
CD14+ moDC	0.0506997	0.0022793	0.0479647	0.0847873	0.0930165	0.0659668	SA138_CTGGTCTAGACAGAGA_2
LYVE1+ Macrophage	0.0289043	0.0168668	0.0406726	0.0928545	0.0814819	0.0347824	HC0701_GTGCTTCAGCGTTCCG
S100A12+ Tissue Monocytes	0.0270657	0.0279916	0.0724905	0.069781	0.0574201	0.0380198	SA159_GAACCTACACATTTCT
CD163+FOLR2+ Macrophage	0.0283489	0.0108092	0.042858	0.111591	0.0686757	0.0504461	SA132_CGCGTTTGTAAGTAGT
VECs	0.073181	0.0270886	0.0549737	0.0627736	0.0644415	0.0507154	SA159_CTACGTCAGAGTACAT
S100A12+ Tissue Monocytes	0.0630831	0.00788989	0.0735322	0.0532031	0.0627594	0.0623134	SA227_ACTTTCATCCGAGCCA
CD1c+ DC	0.0199259	0.0411326	0.0515881	0.0704193	0.0503724	0.0508004	HC0547_TGAGCCGAGGCGTACA
CD14+ moDC	0.0361082	0	0.0289871	0.0963387	0.0804032	0.041507	CCGCAAGAGCTTTCCC_8
CD8+ T cells	0.0129034	0.0174279	0.0593444	0.0644597	0.0422073	0.0407328	TGAGCGCTCCACCTCA_8
pDC	0.00913104	0.00677654	0.0348865	0.02484	0.0539822	0.0229203	TTATTGCCAAGGAGTC
LYVE1+ Macrophage	0.0365219	0.0181029	0.0715733	0.0656146	0.0682372	0.0576525	SA227_CTGTTTAAGAACAACT
Plasma cells	0.0204879	0.0249321	0.0243447	0.0534078	0.0386133	0.0302453	AACCTGAAGCCTGCCA_8
Plasma cells	0.0120825	0	0.0800657	0.0790932	0.0728696	0.0376745	SA144_ACTGAGTGTCTGCGGT
APOE+CXCL12+ Sublining FLS	0.122982	0.187148	0.160018	0.0629564	0.0692265	0.0445898	SA222_GATCGCGTCTGAAAGA
Plasma cells	0.0224194	0.0186903	0.0730906	0.0587388	0.0309973	0.0418175	TCTATCAAGTCAGGGT_8
CTLA4+ T cells	0.057605	0.0159376	0.109778	0.0586194	0.0480693	0.0356997	SA227_TGACGGCCAGTCGATT
PRG4+ Lining FLS	0.0801637	0.0930131	0.165136	0.0615822	0.0749587	0.0602419	SA139_CGTCCATAGGGCATGT_5
CD163+FOLR2+ Macrophage	0.0214968	0	0.0513276	0.094638	0.0945741	0.0423328	ACTCCCATCAAGAGTA_8
CXCL10+STAT1+ Macrophage	0.0322429	0.00460244	0.0290664	0.0904521	0.0801349	0.0451064	SA131_GGATTACCACGTGAGA_1
CD8+ T cells	0.00841418	0.011151	0.0349205	0.0298372	0.0363699	0.0565511	ACTCTCGTCTGCATGA
FOLR2+EGR2+ Macrophage	0.0287273	0.00697817	0.0270509	0.0952593	0.0920851	0.0502555	SA131_GGATGTTCAGCCTGTG_1
VCAN+ Fibroblast	0.168419	0.219576	0.179913	0.0801507	0.0876562	0.063572	SA222_TAGGCATAGGATTCGG
TREM2+ Macrophage	0.0285458	0	0.0391327	0.0896944	0.0754989	0.0580944	CCACGTTCAGTCAGTT
CD4+ T cells	0.0245412	0.00200754	0.0534451	0.0484081	0.0301677	0.038526	ATGGATCCATAGGTAA_8
CD14+ moDC	0.0248421	0.0129131	0.0282511	0.078065	0.0477554	0.0448307	SA144_GGAGCAAAGCTTCGCG
CD163+FOLR2+ Macrophage	0.0319619	0.0024371	0.0382155	0.0825969	0.0725276	0.0419553	HC0572_GGACAAGCAGACAAAT
S100A12+ Tissue Monocytes	0.0273533	0.0396949	0.119176	0.0659801	0.0782949	0.0539372	SA146_GTCTCGTAGCAGACTG_3
CD163+FOLR2+ Macrophage	0.0237026	0	0.0408877	0.081481	0.0851251	0.0369054	HC0701_CTGTTTAAGGAATTAC
CD163+FOLR2+ Macrophage	0.0243775	0.0392566	0.0740531	0.0886832	0.0928919	0.0549227	SA168_GTGTTAGGTAATCACC
THY1+MFAP5+ Subling FLS	0.200354	0.241834	0.309234	0.0850943	0.111667	0.0559843	SA222_GTACTTTCATAGACTC
LYVE1+ Macrophage	0.0222667	0.025835	0.0116062	0.0913877	0.0720593	0.0422929	SA174_CACCAGGCACATTAGC
LYVE1+ Macrophage	0.0283379	0.0147453	0.049448	0.0684141	0.100506	0.0704228	GCCATTCCATGTAACC
TREM2+ Macrophage	0.0170496	0	0.0279454	0.105563	0.0668568	0.0339309	SA132_AGGCCACCATACTCTT
CD4+ T cells	0.0190873	0.00903831	0.0554153	0.0441906	0.0242197	0.0409492	TGTCCTGTCACGGGCT_7
S100A12+ Tissue Monocytes	0.015908	0.00311212	0.0292249	0.0633657	0.0684056	0.0336617	SA151_CCAATCCCATGCCCGA
TREM2+ Macrophage	0.0433741	0.0362146	0.0655947	0.0946405	0.0578744	0.0593272	HC0701_CTCTAATGTTTAGCTG
CD1c+ DC	0.0192865	0.0337775	0.0288513	0.0825116	0.0527737	0.0429177	HC0547_CTTAACTCATGGTTGT
B cells	0.0436329	0.0526782	0.0794995	0.0616309	0.0358121	0.0479753	SA139_CATTATCTCGCGTTTC_5
CD1c+ DC	0.0102484	0	0.0406047	0.0935976	0.0707894	0.0316456	SA172_ACTTTCATCACTCTTA_4
S100A12+ Tissue Monocytes	0.0159898	0	0.0405933	0.0962022	0.0692195	0.0528474	HC0572_GATTCAGAGACCACGA
TREM2+ Macrophage	0.0423253	0.0151574	0.104433	0.0837274	0.0741483	0.050964	SA168_CCACGGATCGTAGGTT
IL1B+ Macrophage	0.0433984	0.0452178	0.0521089	0.0663772	0.0843024	0.0861986	SA139_CCGTTCAGTCTCCCTA_5
PRG4+ Lining FLS	0.140457	0.247672	0.0946951	0.0861517	0.134815	0.0625878	SA139_TCGGTAACACGCTTTC_5
CD14+ moDC	0.0422236	0.0341545	0.0514182	0.0555007	0.0705613	0.0533459	HC0701_CTCACACCATGGTAGG
SPP1+ Macrophage	0.108194	0.122697	0.080428	0.0813153	0.0793175	0.0572377	SA225_GATCGCGAGCTCCTCT
CD14+ moDC	0.0223397	0	0.0332673	0.0996742	0.089861	0.0459527	SA145_TCAACGACATACTCTT
VECs	0.0491001	0.033795	0.0848667	0.0642453	0.0677233	0.0406027	SA159_GGGACCTGTGTAACGG
TREM2+ Macrophage	0.0161934	0.00201631	0.0517806	0.0882593	0.0848743	0.0465621	ACACTGATCACCATCC
CD4+ T cells	0.0190741	0.0215569	0.0552115	0.0625933	0.0257352	0.0346613	ATCGCCTGTCTCGGGT_8
CD8+ T cells	0.0168483	0.0272727	0.055687	0.0520312	0.0490042	0.0268327	GGAATGGGTGCGGATA
TREM2+ Macrophage	0.0295791	0.0197423	0.0331993	0.0697664	0.0794648	0.0549021	SA172_CCTCAGTGTAGATTAG_4
VECs	0.0521954	0.0377137	0.0560267	0.0530423	0.0758989	0.029328	SA159_ACGAGGAGTCTAGTGT
LYVE1+ Macrophage	0.0403872	0.00537389	0.059016	0.10069	0.0947197	0.082482	SA138_CAGCTGGGTCCAGTAT_2
S100A12+ Tissue Monocytes	0.0218087	0.00220917	0.0758648	0.0910954	0.0649765	0.0534	SA144_ATCATGGTCGGATGTT
High MT+ T cells	0.0340262	0.0119751	0.0234502	0.0927132	0.0839201	0.0565652	HC0547_CTAACTTTCATGCTCC
CD4+ T cells	0.0113767	0.0339879	0.0608051	0.0294693	0.0426704	0.0314833	TGGAACTGTCAAGTTC
NK/T cells	0.0484783	0.0710879	0.0552454	0.0552205	0.036626	0.0528822	SA139_CGAACATCAGACTCGC_5
CD1c+ DC	0.0223021	0.00802139	0.0293948	0.0995597	0.0764093	0.0419927	HC0572_CAAGATCTCACCTTAT
CD14+ moDC	0.015846	0.00550539	0.0430052	0.0819561	0.0575674	0.0660454	HC0701_GCATGATTCCCAACGG
VECs	0.0833763	0.0363899	0.0524713	0.045131	0.0589847	0.0495817	SA220_AGGGTGATCCGAAGAG_6
CD163+FOLR2+ Macrophage	0.0262647	0.012168	0.0340373	0.0838858	0.0805927	0.0557369	SA146_TACTTGTAGCTCCTTC_3
CD14+ moDC	0.0324044	0.01393	0.12649	0.074883	0.0572149	0.0675539	HC0701_ATCCACCCAGCTCGCA
LYVE1+ Macrophage	0.0325505	0.0450864	0.0834286	0.0851089	0.0797069	0.0520654	HC0572_CCGTTCAGTTACTGAC
SPP1+ Macrophage	0.0179368	0.0376348	0.0689917	0.0822972	0.0667253	0.0605704	SA168_CGTCTACGTGGTCTCG
THY1+MFAP5+ Subling FLS	0.184853	0.155913	0.18759	0.0668962	0.103313	0.0477923	SA139_CTCATTAGTAGCGCAA_5
PRG4+ Lining FLS	0.108911	0.105654	0.194633	0.0848385	0.0846111	0.0413782	SA220_ACTGAGTGTAGCCTAT_6
CD1c+ DC	0.0338559	0.0314193	0.0689804	0.0618039	0.0690862	0.0413125	SA139_GACGGCTGTACAGACG_5
CD14+ moDC	0.0401726	0.0431139	0.0718225	0.0469852	0.0736274	0.0558155	HC0547_GCATGTAGTGCTGTAT
TREM2+ Macrophage	0.030484	0.0142193	0.0322482	0.0958831	0.0714892	0.0498394	SA160_GATGAAAAGCTCTCGG
THY1+COL1A1+ Sublining FLS	0.16175	0.138231	0.295861	0.078623	0.0877649	0.0590077	SA139_TGTTCCGTCTTGCATT_5
TREM2+ Macrophage	0.0253864	0.0121329	0.0264621	0.0905252	0.0847532	0.0378961	HC0572_TAAGTGCAGCTGAAAT
IL1B+ Macrophage	0.0276188	0.00583852	0.0514635	0.0895433	0.0827028	0.0591069	ACGGTTAAGTTGGAAT_8
NK/T cells	0.00536092	0.00709214	0.051622	0.0303708	0.0183963	0.024921	AGGACTTTCTGGTGGC
LYVE1+ Macrophage	0.0171337	0	0.0333352	0.0834253	0.0756393	0.0328385	TCATTGTCACACGCCA_8
PRG4+ Lining FLS	0.107676	0.196195	0.105713	0.100585	0.0862301	0.0539218	SA222_CGTTGGGGTGATAAAC
IL1B+ Macrophage	0.0310615	0.0126501	0.0350337	0.0700125	0.0776476	0.0658844	SA166_ATCATCTTCCTTTCGG
CD1c+ DC	0.0200653	0	0.0530714	0.0768224	0.0651782	0.0367212	AACCTGAAGAGTGACC_8
TREM2+ Macrophage	0.023019	0	0.0565929	0.0961097	0.0713875	0.0604338	TTTGTTGCACTGGACC_8
High MT+ T cells	0.0493102	0.0382397	0.0659118	0.0801531	0.0619806	0.0644287	SA160_CTTAACTCACGCGAAA
APOE+CXCL12+ Sublining FLS	0.109973	0.171623	0.13855	0.0606685	0.0618455	0.0655997	SA222_GGGCACTTCGTGGACC
CD163+FOLR2+ Macrophage	0.0324443	0.00813536	0.0226462	0.0721712	0.0835254	0.0399663	HC0572_TTTGTCATCTATCGCC
CD1c+ DC	0.0379446	0.0232401	0.0665912	0.0825993	0.0778213	0.0441054	SA168_GATCAGTTCTGTTTGT
NK cells	0.0329332	0.0134829	0.0551322	0.0380579	0.0516177	0.0355914	GATTCGATCGATCCAA_7
FOLR2+EGR2+ Macrophage	0.0258067	0.0341457	0.080779	0.0513977	0.0449892	0.0596712	GGCTGTGTCATAGACC_7
FOLR2+EGR2+ Macrophage	0.0342165	0.00615412	0.0564683	0.0640967	0.0660201	0.0545015	SA172_CAGATCATCCTTTCGG_4
S100A12+ Tissue Monocytes	0.0342696	0	0.0576459	0.0814883	0.0732959	0.0462606	TCAGGTACAGCAGATG
THY1+COL1A1+ Sublining FLS	0.100125	0.182353	0.133499	0.0481669	0.0811943	0.0787255	SA139_CAGATCAAGCCACCTG_5
CD4+ T cells	0.016762	0.0168756	0.104829	0.0608586	0.0466907	0.0511753	TCGCTCACATCTGTTT_7
Dying	0.0299309	0.0282107	0.0123875	0.0708482	0.0593039	0.0489865	TGAGGAGGTGTTGACT_8
IL1B+ Macrophage	0.0347785	0.0212852	0.0281039	0.102208	0.0739326	0.0603256	HC0732_TTGGCAAAGTACTTGC
TREM2+ Macrophage	0.0307672	0.0336635	0.0266659	0.0987191	0.0748552	0.0553118	SA227_CAGATCAAGGTGCTTT
S100A12+ Tissue Monocytes	0.0420643	0	0.0553473	0.107376	0.0765952	0.0643668	TGATGCACACCAGCCA_7
CD14+ moDC	0.0273046	0	0.0573855	0.0897114	0.0720821	0.0527418	TACGTCCAGGATATAC_8
IL1B+ Macrophage	0.0525626	0.0432804	0.0521995	0.0634461	0.0700299	0.0619849	SA139_CTCGTACGTCGCGAAA_5
Cycling cells	0.0299242	0.0275094	0.0329955	0.0731263	0.0812066	0.0452236	SA168_TAAGAGATCCTTTACA
S100A12+ Tissue Monocytes	0.0294043	0.0125274	0.0943441	0.0945406	0.0657675	0.0421344	SA144_GCAATCAAGTGCAAGC
High MT+ T cells	0.0981824	0.0868677	0.0599898	0.0541607	0.0884174	0.0344088	SA227_GGATGTTCAGGACGTA
SPP1+ Macrophage	0.0223265	0.00780223	0.0670328	0.0704388	0.0781072	0.0512358	SA172_TATTACCCATCGGACC_4
IL1B+ Macrophage	0.0339975	0.0275182	0.0819	0.0960146	0.0853847	0.0595527	SA168_CGTAGCGCAGTTAACC
APOE+CXCL12+ Sublining FLS	0.114013	0.14847	0.184238	0.0751681	0.0520948	0.0527765	SA222_CGCTGGAGTGTGAAAT
PRG4+ Lining FLS	0.056242	0.0341369	0.0377059	0.112081	0.0768987	0.050155	SA139_CGTCCATAGGAGCGAG_5
CD4+ T cells	0.0314486	0.026887	0.0547132	0.0637409	0.0321497	0.0330085	CTGTAGATCCGGGACT_8
CD163+FOLR2+ Macrophage	0.0489363	0.0547033	0.0742343	0.0819561	0.0820573	0.0668286	SA139_TTCCCAGCATAGAAAC_5
TREM2+ Macrophage	0.0377322	0.0366003	0.0524033	0.0782941	0.0570833	0.0496216	SA220_TACAGTGGTCACACGC_6
TREM2+ Macrophage	0.0408695	0.0373017	0.019136	0.107493	0.0816223	0.0753542	SA151_CACCACTCATGTAAGA
CD163+FOLR2+ Macrophage	0.0274993	0.0047164	0.0590953	0.0888099	0.0776406	0.0556094	GCGAGAAAGTCACAGG_7
FOLR2+EGR2+ Macrophage	0.0231938	0	0.0340146	0.0653734	0.0653729	0.0455895	SA172_AAAGCAATCCTGCCAT_4
CD1c+ DC	0.0528082	0.0617077	0.0658439	0.0716522	0.0544856	0.0715204	SA139_GTCGGGTGTTGGTTTG_5
TREM2+ Macrophage	0.0378605	0.0188042	0.0531846	0.0823484	0.0814399	0.0460004	HC0732_TAGGCATCAGTATAAG
S100A12+ Tissue Monocytes	0.0199126	0	0.0561286	0.0760013	0.0602002	0.0383573	TCGCACTCATGTAACC_8
CD4+ T cells	0.0166912	0.028088	0.033256	0.0372856	0.0201363	0.0352024	TAATCTCCAGCGTTGC
PRG4+ Lining FLS	0.114347	0.116823	0.08712	0.0809133	0.0836885	0.046593	SA159_AACTCAGCAAGCTGGA
CTLA4+ T cells	0.0281033	0.0433418	0.11476	0.045192	0.0213028	0.0349808	SA159_TCGGTAACAATGAATG
THY1+MFAP5+ Subling FLS	0.168231	0.1914	0.174455	0.0922381	0.112234	0.0559533	SA222_CAGCTGGTCGCTGATA
IL1B+ Macrophage	0.0266453	0	0.0249335	0.0986071	0.0757743	0.059125	HC0732_GATCGTAAGCCACGTC
APOE+CXCL12+ Sublining FLS	0.0683047	0.0355133	0.130069	0.0403336	0.0537664	0.0425415	SA225_GTCAAGTTCATTATCC
FOLR2+EGR2+ Macrophage	0.0358294	0.0162356	0.0640095	0.0926377	0.0773565	0.0429138	SA144_CGAGCCACATTGGCGC
TREM2+ Macrophage	0.0255811	0.00662751	0.0268244	0.0729606	0.0871264	0.0360707	HC0701_ATTATCCCATGCTAGT
PRG4+ Lining FLS	0.142935	0.0731831	0.0867916	0.0937414	0.0909502	0.0479972	SA159_CTCATTACAAATCCGT
PRG4+ Lining FLS	0.10622	0.132138	0.101625	0.0891437	0.0882122	0.0441801	SA227_CGAATGTCATAACCTG
PRG4+ Lining FLS	0.117325	0.141773	0.22208	0.0767591	0.0778458	0.0472436	SA220_TTCTTAGCATCTATGG_6
TREM2+ Macrophage	0.0445179	0.0181029	0.0444658	0.0755603	0.0674637	0.0628171	SA160_CATATTCAGGTGCTAG
High MT+ T cells	0.0348979	0.020952	0.0577818	0.0446754	0.0487622	0.0560152	GGATGTTAGGCCTTGC_7
CD14+ moDC	0.0269086	0.0164285	0.0297571	0.0946039	0.0850497	0.0304101	ATCGGATAGCTGCGAA_8
CD8+ T cells	0.00867526	0.0187692	0.0548604	0.0384453	0.0240899	0.0446568	TTTACTGGTTCCATTT_7
THY1+MFAP5+ Subling FLS	0.204606	0.237819	0.239959	0.0770393	0.0889138	0.0666766	SA227_GGAAAGCGTGGGTCAA
APOE+CXCL12+ Sublining FLS	0.121604	0.0735689	0.210542	0.0678099	0.0590742	0.0438284	SA220_TAGCCGGTCCTTTACA_6
LYVE1+ Macrophage	0.0206582	0.00514596	0.0288966	0.115477	0.0773196	0.0398323	GCGTGCAGTCACATTG_8
TREM2+ Macrophage	0.0227247	0	0.0304592	0.0802628	0.0876158	0.0484674	GGGTTTATCCAGTGCG_8
SPP1+ Macrophage	0.0512196	0.0340405	0.0711997	0.0716814	0.0708893	0.0639288	SA139_TGCACCTAGTACATGA_5
CD163+FOLR2+ Macrophage	0.0269749	0	0.0292476	0.0915412	0.0916518	0.0489775	GTGGGAAAGCACACCC
TREM2+ Macrophage	0.0536269	0.0175156	0.028421	0.0618453	0.0801682	0.0565627	ATCATTCAGAGCTGCA_8
PRG4+ Lining FLS	0.104924	0.02715	0.0970843	0.0605613	0.0922166	0.0629987	SA222_CATGACACAGACGCCT
NK/T cells	0.0151977	0.00318226	0.0736455	0.0432476	0.0288363	0.0355618	ATCTTCATCCGTGACG
IL1B+ Macrophage	0.0186714	0	0.0538187	0.10712	0.0687862	0.0456397	TACATTCTCTCCACTG
CD8+ T cells	0.0175187	0.0276059	0.0781294	0.0548575	0.0506706	0.0433672	AAGCCATAGACGCCAA_8
THY1+COL1A1+ Sublining FLS	0.152796	0.0728763	0.237128	0.0757479	0.0668779	0.0519121	SA225_GTTCATTGTCATACTG
CD14+ moDC	0.033024	0	0.0506369	0.0940606	0.0885577	0.0456577	GGGTTTAGTACGAGTG_8
CD14+ moDC	0.0282139	0.00483913	0.030278	0.0917069	0.0844375	0.0406259	SA222_CGACTTCAGCAGACTG
CTLA4+ T cells	0.0243575	0.0398703	0.0855234	0.0473702	0.0357455	0.0414774	SA139_CGTAGGCAGTGCTGCC_5
THY1+COL1A1+ Sublining FLS	0.18992	0.206478	0.267418	0.0559832	0.0763567	0.067979	SA168_TGCCAAATCATCGCTC
CD8+ T cells	0.0156491	0.0134829	0.00919436	0.0345762	0.0193751	0.0622451	CTGCAGGAGAGCAGCT
CD163+FOLR2+ Macrophage	0.0663466	0.0520295	0.0319538	0.0822168	0.0728609	0.0621072	SA139_GCGCAGTAGAGTAATC_5
IL1B+ Macrophage	0.0295724	0.0112475	0.0655268	0.0902402	0.0767127	0.0576216	SA168_CGTAGCGTCTTTAGGG
CD14+ moDC	0.0713712	0.0415359	0.0442507	0.0802506	0.0467591	0.0784576	HC0547_GTAACTGGTGGTAACG
CD163+FOLR2+ Macrophage	0.0267979	0	0.0240842	0.075765	0.0938882	0.0502026	HC0547_CAGCTGGTCCGTCAAA
TREM2+ Macrophage	0.0267183	0.00276146	0.030595	0.100544	0.0599442	0.0359676	SA174_ACCGTAAGTATGGTTC
S100A12+ Tissue Monocytes	0.013441	0.0170422	0.0735436	0.08852	0.05551	0.0566155	SA151_CAGCAGCGTTGAGTTC
CXCL10+STAT1+ Macrophage	0.0121821	0.00271763	0.0388496	0.0756407	0.0802594	0.0518091	AGAGAGCCATGACACT_8
Cycling cells	0.000679241	0	0.0397894	0.0491123	0.0261948	0.0292069	CCTATCGTCCGTGGGT_8
High MT+ T cells	0.0339687	0.0278689	0.0820019	0.0628638	0.0617631	0.043916	SA132_CTTGGCTGTTATCGGT
VECs	0.089485	0.0404839	0.105894	0.052728	0.0624016	0.039679	SA168_ACCGTAAAGGATTCGG
NK cells	0.0169589	0.00376962	0.0557323	0.0391032	0.0283961	0.0347399	GATTCGAAGCGAGGAG
CD14+ moDC	0.0321743	0	0.0289419	0.0830818	0.0703894	0.0326221	AGGTCATCAATCTCGA_8
CD4+ T cells	0.035294	0.0047164	0.0576233	0.0566191	0.0516248	0.0461125	TCCTCCCGTCGCACAC_8
THY1+MFAP5+ Subling FLS	0.173242	0.211712	0.212942	0.0589045	0.0894207	0.0575289	SA222_ATCCACCCATTCCTGC
APOE+CXCL12+ Sublining FLS	0.165655	0.212685	0.21301	0.0620037	0.0720803	0.0488255	SA227_GATTCAGAGCGATATA
CTLA4+ T cells	0.0159655	0	0.057929	0.0374317	0.034144	0.0211477	TCGGGACCAATGAGCG_7
S100A12+ Tissue Monocytes	0.0324841	0.00538266	0.0643152	0.0686285	0.0518019	0.0563553	SA172_TGGCGCAAGTACGTTC_4
TREM2+ Macrophage	0.0299618	0.00952047	0.03988	0.0937609	0.103483	0.0596647	GTGGTTATCTGGAAGG_8
CD163+FOLR2+ Macrophage	0.0509033	0.0672745	0.0637491	0.0921358	0.0774512	0.0690573	SA139_TCAGGTAAGAGTGAGA_5
LYVE1+ Macrophage	0.0445312	0.00624178	0.0273227	0.102566	0.0612071	0.0416719	SA132_GATGAAATCAAGATCC
S100A12+ Tissue Monocytes	0.0125206	0.0276935	0.0747551	0.0710845	0.0545715	0.0554909	SA166_CCACGGACAAGCCCAC
CD14+ moDC	0.021291	0	0.0275151	0.0870216	0.102946	0.0518104	AACTTCTCACAAGGTG_8
CD14+ moDC	0.0308778	0.0264048	0.0565589	0.1075	0.0702526	0.0682418	SA138_ACGAGCCTCTTAGCCC_2
Mural cells	0.0801416	0.0814763	0.0800204	0.0439542	0.0403235	0.0635874	SA227_ACGCCAGTCAGGATCT
CD1c+ DC	0.0160142	0.00124485	0.0762271	0.0687162	0.0480132	0.046106	SA168_AGGCCACAGGCTAGGT
CD14+ moDC	0.0412036	0.00814412	0.056072	0.0878646	0.060323	0.0604403	SA151_GAATAAGGTCTCGTTC
CD1c+ DC	0.0120095	0.00237573	0.0438091	0.0831086	0.0548557	0.037413	SA144_CGTGAGCTCTGATTCT
S100A12+ Tissue Monocytes	0.0242314	0	0.0545321	0.0938047	0.0653097	0.0478864	SA132_CGCGTTTTCGCTAGCG
VCAN+ Fibroblast	0.145521	0.212448	0.158591	0.0600034	0.0944864	0.0568783	SA159_GCATGATCATCTATGG
PRG4+ Lining FLS	0.119998	0.0971158	0.0978656	0.0503232	0.0901855	0.0476713	SA227_TCGCGAGGTGACCAAG
THY1+COL1A1+ Sublining FLS	0.196637	0.174691	0.173232	0.079237	0.075327	0.0817774	SA227_TGACTTTGTACCAGTT
CD4+ T cells	0.0260988	0.0145262	0.0562532	0.0404822	0.0397114	0.0507411	TACTTACCATCCGGCA_8
CD163+FOLR2+ Macrophage	0.0338691	0.0162093	0.0583706	0.0699126	0.0765566	0.0388249	HC0701_TCTCTAACACTCTGTC
CD163+FOLR2+ Macrophage	0.0215255	0	0.0290211	0.0866634	0.0791421	0.0547566	GGTGGCTTCTGAGTCA_8
SPP1+ Macrophage	0.0250766	0.0196108	0.0464134	0.0922088	0.0614596	0.040613	HC0547_AGCTTGACAATGAAAC
FOLR2+EGR2+ Macrophage	0.0520825	0.0128781	0.0297911	0.0981125	0.0765478	0.0458639	SA144_CGGTTAAGTGTATGGG
TREM2+ Macrophage	0.0336213	0.00886298	0.034275	0.0672714	0.073359	0.0325332	CTCTCGACATGACCCG_8
VECs	0.0842237	0.0363636	0.0375134	0.0530594	0.0707858	0.0503572	SA227_CCATGTCGTTTAAGCC
TREM2+ Macrophage	0.0395708	0.0498904	0.061292	0.0935952	0.0716348	0.0482806	HC0547_CAGGTGCCACCGATAT
CD163+FOLR2+ Macrophage	0.0430621	0.010967	0.07454	0.0865757	0.0850058	0.0613446	SA168_GTACTCCGTACATGTC
FOLR2+EGR2+ Macrophage	0.0258908	0.00897694	0.0346147	0.0492536	0.0359419	0.0355592	CAATCGATCGCGGACT
CD4+ T cells	0.0426373	0.01919	0.0506482	0.0466539	0.0318217	0.0507566	TAGATCGAGAGCTTTC
CD1c+ DC	0.042717	0.00678531	0.0657986	0.0734089	0.0581164	0.0366787	SA168_GGCAATTGTCAAGCGA
LYVE1+ Macrophage	0.0387079	0.00661874	0.0656514	0.0806185	0.0752955	0.0655984	SA168_GCGCCAATCATCACCC
VECs	0.0704043	0.0630139	0.0493121	0.0510566	0.0544119	0.0516983	SA159_GAACCTAAGGCTACGA
CD163+FOLR2+ Macrophage	0.0312716	0	0.0530487	0.100261	0.0820959	0.0606696	TTCGATTCATTGAAAG_8
VECs	0.0528193	0.0494784	0.0758082	0.0579275	0.0740764	0.0433441	SA227_CTGCGGAAGTGTCCAT
TREM2+ Macrophage	0.0288445	0.0109407	0.0356678	0.0842683	0.104925	0.0420146	GAAATGACAGCTATAC_8
CD14+ moDC	0.0206184	0.0027527	0.0577252	0.0787546	0.0827799	0.0428867	CACGGGTGTAGGGTAC
CD163+FOLR2+ Macrophage	0.0227933	0.0255808	0.091921	0.071238	0.114065	0.0471366	HC0701_GACTGCGCAAATTGCC
FOLR2+EGR2+ Macrophage	0.0901068	0.0430963	0.0456887	0.0588363	0.055089	0.0478078	SA159_CGATGGCTCAGAGCTT
IL1B+ Macrophage	0.0283268	0.0113702	0.0579856	0.0851284	0.0748394	0.0556867	TTCTTGATCCTACACC
CD163+FOLR2+ Macrophage	0.0433409	0.0430087	0.0337202	0.0715718	0.0845042	0.0681259	SA139_CTAAGACTCATTATCC_5
TREM2+ Macrophage	0.0415753	0.0426405	0.097809	0.0961657	0.0916992	0.0670979	SA139_TTTCCTCTCCAAACAC_5
Plasma cells	0.016616	0.00391865	0.0449301	0.0449118	0.0474203	0.0328488	GAGTCATAGAATAGTC_8
NK/T cells	0.00989657	0.0444552	0.0629904	0.0459838	0.0257177	0.0542387	TGGATGTTCTTCGTAT
CD14+ moDC	0.0354975	0.0281231	0.0344675	0.0908761	0.0737133	0.0518104	HC0732_AAACCTGGTAGAAAGG
TREM2+ Macrophage	0.022457	0	0.0498783	0.106102	0.100064	0.0511675	GTGTTCCCATTCTCCG_8
CD8+ T cells	0.0214879	0	0.0496518	0.0509518	0.0448472	0.0422916	TACCTGCAGATACTGA_8
TREM2+ Macrophage	0.0352453	0.0179714	0.0388949	0.0927083	0.0614526	0.0452326	SA151_TCGCGAGTCGCCTGTT
Plasma cells	0.0522861	0.0408872	0.0414539	0.0691451	0.05695	0.064743	SA222_TGAGGGATCTGTTGAG
CD4+ T cells	0.0428829	0.0282896	0.0387477	0.0284606	0.0476905	0.0456345	SA222_TCTATTGAGAAACGCC
LYVE1+ Macrophage	0.0136003	0.013667	0.04647	0.0924427	0.0749692	0.0539025	SA172_TCCCGATGTCGAAAGC_4
CD14+ moDC	0.0462791	0.00705707	0.0442054	0.0969795	0.0985382	0.0742334	SA139_CATCAGAAGCAGATCG_5
THY1+COL1A1+ Sublining FLS	0.185267	0.152959	0.206047	0.055876	0.0961036	0.0547656	TCCGAAATCGATTGAC
PRG4+ Lining FLS	0.0166514	0	0.0584725	0.0818148	0.0702859	0.0468622	SA151_ATCTGCCTCGACAGCC
CD1c+ DC	0.0213131	0.0170159	0.0574648	0.0798217	0.088556	0.0495366	SA145_TTAACTCTCGTTTAGG
VECs	0.0343072	0.0500131	0.0558229	0.0424265	0.0450454	0.0456835	SA159_GTATCTTGTACAGTTC
CD4+ T cells	0.0285989	0.0121417	0.0555285	0.0551401	0.0350544	0.0509215	SA227_TTCTACACACCACCAG
APOE+CXCL12+ Sublining FLS	0.145473	0.198141	0.258767	0.0826018	0.0746184	0.0551083	SA227_CCGTACTAGGTGTTAA
CD8+ T cells	0.0273046	0.0112387	0.088943	0.0452261	0.0251546	0.0455405	SA159_AACCGCGCACCTGGTG
CD8+ T cells	0.0208042	0.011265	0.0489611	0.0593894	0.0272139	0.0445254	TTCCTAAGTATGCTTG_7
S100A12+ Tissue Monocytes	0.0331987	0.0318313	0.108022	0.06838	0.0688739	0.073351	SA166_CTCTACGAGACATAAC
VECs	0.048412	0	0.0742116	0.0832426	0.0868493	0.0506136	SA151_AAGTCTGGTGCGCTTG
THY1+MFAP5+ Subling FLS	0.161055	0.250793	0.139693	0.0967699	0.0926464	0.0584203	SA227_CGGTTAACAATCTGCA
LYVE1+ Macrophage	0.0532242	0	0.0521882	0.0813372	0.077702	0.0524841	SA227_TTCTCAAGTCGGCACT
CD8+ T cells	0.031296	0.0318401	0.0348185	0.0633243	0.0490533	0.0646232	SA222_CGTTCTGTCGCGTTTC
TREM2+ Macrophage	0.0131113	0.037889	0.0264168	0.077434	0.0736782	0.0502361	HC0701_ACGGAGAAGATGCCAG
LYVE1+ Macrophage	0.0223464	0	0.0370039	0.0692888	0.0576762	0.0402884	CTGTACCCATATCTGG_8
SPP1+ Macrophage	0.0191604	0	0.0289985	0.0836348	0.0689231	0.0389499	SA151_CCGTTCATCCCATTAT
CD14+ moDC	0.0381349	0.0175857	0.0504558	0.0545822	0.0982382	0.0500158	SA168_TTCCCAGTCCGCGTTT
CD14+ moDC	0.0555318	0.0410099	0.0729434	0.0652662	0.0557818	0.039156	GGTCACGCAAGGCTTT_7
High MT+ T cells	0.0460158	0.0348558	0.073385	0.0313137	0.0371101	0.0443566	CTACTATAGAGTTCGG_7
B cells	0.0457901	0.0228807	0.0560267	0.0490806	0.0523983	0.0515527	AGTGACTAGATGATTG_7
S100A12+ Tissue Monocytes	0.028756	0.00633821	0.0598426	0.0634486	0.0618403	0.0480693	SA172_GCGCCAAAGCTTCGCG_4
PRG4+ Lining FLS	0.171704	0.153555	0.219476	0.0688113	0.0892278	0.0674354	SA222_GTCGGGTAGTCGCCGT
THY1+COL1A1+ Sublining FLS	0.130036	0.18813	0.161671	0.0576448	0.0910169	0.0586947	SA222_TACGGATCACCGCTAG
S100A12+ Tissue Monocytes	0.0351568	0.0466994	0.121078	0.0638896	0.0657974	0.0638142	SA168_GTTACAGAGTGTTGAA
TREM2+ Macrophage	0.032962	0.00849478	0.029157	0.0856425	0.0808961	0.0483682	GTTATGGAGTAGGGTC
CD1c+ DC	0.0279352	0.0267204	0.0737134	0.0755798	0.0718032	0.0401376	SA174_TCATTACGTTCAGGCC
APOE+CXCL12+ Sublining FLS	0.110949	0.0934602	0.17441	0.0482839	0.0935637	0.0562638	SA222_CGTTCTGAGAGTTGGC
THY1+MFAP5+ Subling FLS	0.147729	0.163873	0.120048	0.0779481	0.0896961	0.0428687	SA227_CTAACTTAGTGGCACA
SPP1+ Macrophage	0.0351789	0	0.0898488	0.0569383	0.0792438	0.0513775	SA166_GCAGCCAAGATGGGTC
IL1B+ Macrophage	0.0331036	0.0236083	0.0585518	0.0982075	0.0565413	0.0545118	SA168_CTACATTCACATTAGC
APOE+CXCL12+ Sublining FLS	0.107614	0.135338	0.162328	0.0338379	0.0761585	0.0489827	SA227_ATTGGTGCAGACGCCT
LYVE1+ Macrophage	0.0418452	0.024222	0.0289305	0.0852454	0.091722	0.0574464	CAGTTAGTCCATACAG_8
CD4+ T cells	0.0208087	0.030867	0.0659231	0.0549525	0.0474712	0.0473505	AACTTCTAGAGTCAAT_8
APOE+CXCL12+ Sublining FLS	0.127722	0.154756	0.177082	0.062608	0.103157	0.0421524	SA227_CCAGCGACACAACTGT
TREM2+ Macrophage	0.0344068	0.00655738	0.0292476	0.0818318	0.0715278	0.0362433	HC0701_ATCTGCCAGCGTTGCC
VECs	0.0837281	0.0859911	0.00988507	0.0731555	0.0653624	0.023549	SA220_CGTCTACCATGCCTAA_6
TREM2+ Macrophage	0.0249085	0.00867888	0.0489498	0.095481	0.0766654	0.0354008	SA174_AAAGTAGAGGATGGTC
LYVE1+ Macrophage	0.0385995	0.00586482	0.0342297	0.0822119	0.0761497	0.0367625	CACGAATAGGTTGACG
CTLA4+ T cells	0.0122994	0.0115368	0.0463568	0.0545408	0.0411269	0.0383766	GTGTTAGAGCTACGTT
CD1c+ DC	0.035013	0.037328	0.0586763	0.0579397	0.0778213	0.0536989	SA139_TACACGAAGAATGTTG_5
FOLR2+EGR2+ Macrophage	0.0421594	0	0.0287154	0.0896554	0.0895698	0.0517601	GTTACCCCAACACTAC_8
APOE+CXCL12+ Sublining FLS	0.159507	0.224406	0.125222	0.0895506	0.0829203	0.0622502	SA168_AGGGAGTAGAAGGCCT
TREM2+ Macrophage	0.040135	0.059446	0.0426315	0.0948329	0.101781	0.0819938	AGCCAGCGTATCAGGG_8
LYVE1+ Macrophage	0.0365264	0.0234943	0.0370945	0.0846825	0.0839271	0.0309564	ATGGAGGCAGCTATTG_8
S100A12+ Tissue Monocytes	0.0332695	0.0114754	0.0487007	0.101085	0.0550662	0.0510374	SA174_GTCTTCGGTTGGTGGA
VCAN+ Fibroblast	0.16991	0.204462	0.246957	0.0755311	0.109557	0.0611552	TTGTTTGAGCTTCGTA
CD14+ moDC	0.0270612	0	0.0580309	0.0799947	0.0678689	0.0491527	CAGCACGCAATAGTAG_7
B cells	0.0133459	0.021741	0.0398234	0.0314453	0.0251827	0.026378	TTGTTTGCACGCAGTC
S100A12+ Tissue Monocytes	0.0204856	0.0165863	0.0566155	0.0472849	0.0514774	0.0504603	TCAAGACAGAATCGTA
APOE+CXCL12+ Sublining FLS	0.103521	0.168721	0.195618	0.0517388	0.0963772	0.0778547	SA139_GACCTGGTCTGCTTGC_5
CD163+FOLR2+ Macrophage	0.0278334	0	0.0487346	0.0994379	0.0822344	0.0462477	GTAGTACCATTCAGGT_8
CD4+ T cells	0.0111046	0.0293066	0.0684595	0.0380506	0.0299396	0.0406336	GTAGAGGGTCCACGCA
Mast cells	0.0404381	0.0487332	0.0787862	0.0656877	0.0461662	0.0538277	SA168_AGCATACCATCCTAGA
VECs	0.0864141	0.0219865	0.0332446	0.0467611	0.0396938	0.0617427	SA227_CCTTACGGTAGCACGA
THY1+COL1A1+ Sublining FLS	0.209538	0.248909	0.268278	0.0568773	0.106952	0.100769	CAGTTCCAGTAACGTA_8
CD14+ moDC	0.0205653	0	0.0310706	0.0868681	0.0699001	0.0385286	HC0701_CCTAGCTTCAAGATCC
CD14+ moDC	0.0288976	0.00925747	0.0562985	0.0930811	0.0921693	0.0541008	AGACCCGCACAGTGAG_8
THY1+COL1A1+ Sublining FLS	0.163197	0.217533	0.22482	0.0732481	0.110837	0.0743288	SA139_AACTCCCTCATCTGCC_5
LYVE1+ Macrophage	0.0338094	0	0.0488479	0.0807427	0.0806067	0.0496964	GCGAGAAAGACCTCCG
TREM2+ Macrophage	0.0623088	0.0436925	0.101851	0.0787424	0.0841674	0.0568358	SA139_CACCAGGTCACGGTTA_5
CD4+ T cells	0.0346922	0.0143684	0.0777558	0.0401533	0.0319848	0.0340584	AAACCCACACGTATAC_8
CD8+ T cells	0.0547176	0.04236	0.0592765	0.0408112	0.0523544	0.0685987	SA168_CACAGTACACGCTTTC
B cells	0.0253421	0.0104673	0.01626	0.0659313	0.0523194	0.0456822	SA227_GGGACCTGTGACAAAT
APOE+CXCL12+ Sublining FLS	0.161199	0.296791	0.157153	0.0638993	0.092578	0.0545311	SA222_GCTCCTAGTCGTCTTC
FOLR2+EGR2+ Macrophage	0.0368804	0	0.0285908	0.0845388	0.0893155	0.0533472	CCCTGATCAGGCCTGT_8
SPP1+ Macrophage	0.0239726	0.0121767	0.0495839	0.112356	0.0795332	0.0492738	TTTGGTTAGTCCCAAT_8
NK cells	0.0273444	0.00369948	0.086033	0.0421829	0.0529017	0.0428365	SA168_TACTCGCGTCAAAGCG
Plasma cells	0.045206	0.0783466	0.0858971	0.0359918	0.0629365	0.0510864	SA139_CGCTGGACATTGAGCT_5
LYVE1+ Macrophage	0.0546291	0.0279215	0.0751741	0.0783257	0.0559958	0.0615649	SA138_CGACCTTAGTTACCCA_2
APOE+CXCL12+ Sublining FLS	0.196458	0.242965	0.25854	0.0706776	0.0823309	0.0712331	SA222_TAGAGCTGTAGCCTCG
CD1c+ DC	0.0245058	0	0.0551435	0.0731238	0.0692423	0.0404249	SA174_AACTTTCCAGCATGAG
THY1+COL1A1+ Sublining FLS	0.11096	0.170001	0.163494	0.0741106	0.0805383	0.0721194	SA227_TAGAGCTAGCCCAACC
CD1c+ DC	0.0401682	0.000578592	0.0686067	0.0864709	0.0754796	0.0680976	SA222_ACGGCCATCAATCACG
FOLR2+EGR2+ Macrophage	0.0262913	0.00578592	0.0251486	0.079332	0.0701491	0.0440191	HC0732_TTTCCTCGTCAGTGGA
High MT+ T cells	0.0431484	0.0256158	0.0496518	0.0120387	0.0499742	0.0464706	CTGTGGGAGTAGAATC_7
TREM2+ Macrophage	0.0342652	0.0110108	0.0817302	0.0773487	0.0811943	0.0596261	SA168_ACTGAGTTCGACGGAA
NK cells	0.0261298	0	0.0348525	0.0220989	0.0402113	0.0477112	AATGCCATCTCTCGCA_8
IL1B+ Macrophage	0.0274905	0	0.0290551	0.0570308	0.0819713	0.0606709	TCTTGCGCATGACGGA
APOE+CXCL12+ Sublining FLS	0.13693	0.275638	0.144188	0.065427	0.0857425	0.0508171	SA222_TTCTTAGCAACACCCG
APOE+CXCL12+ Sublining FLS	0.120666	0.136153	0.11211	0.0795805	0.102971	0.0625233	SA139_GCATGATGTCATATCG_5
LYVE1+ Macrophage	0.0288711	0.0356097	0.0762838	0.0976398	0.0733397	0.0579256	SA146_TAAGTGCAGGTTACCT_3
TREM2+ Macrophage	0.0471066	0.0157623	0.0714828	0.072544	0.101239	0.0587836	SA138_GAACCTAGTCGAAAGC_2
FOLR2+EGR2+ Macrophage	0.0476066	0.0117735	0.0300742	0.0705071	0.0863862	0.0819204	AGCCACGTCTCGAGTA_8
THY1+COL1A1+ Sublining FLS	0.188256	0.219847	0.251486	0.0770198	0.0949494	0.0751326	SA222_TGCACCTTCACGACTA
CD8+ T cells	0.0203507	0.0200579	0.0371511	0.0462299	0.0466152	0.0469601	TCATGGATCGAGAAAT_8
CD8+ T cells	0.0159633	0.0474796	0.0508747	0.0457402	0.0512441	0.0584731	TGGTTAGAGTAATTGG_8
NK/T cells	0.0381813	0.0166564	0.0511918	0.0490221	0.0361542	0.0598747	SA227_CACCACTAGTGGTAAT
S100A12+ Tissue Monocytes	0.0333049	0.0710616	0.0951707	0.0634851	0.0745588	0.0764569	SA139_GTTCGGGCAGTCTTCC_5
CXCL10+STAT1+ Macrophage	0.04608	0.0210748	0.151752	0.0952496	0.0570623	0.0604995	SA139_GCAAACTAGTTGAGTA_5
IL1B+ Macrophage	0.0509741	0.00625055	0.0262922	0.0777117	0.0651501	0.0508339	HC0701_GCTGCTTGTACATCCA
CXCL10+STAT1+ Macrophage	0.0172222	0.00660998	0.0528223	0.0737159	0.0593039	0.0709652	TCAGGTACATTCGGGC_7
TREM2+ Macrophage	0.0265037	0	0.0532073	0.108772	0.0814539	0.0467901	CTGCGAGAGTACCGGA_8
CTLA4+ T cells	0.0413607	0.00952924	0.0415445	0.0513636	0.0402867	0.0512551	SA227_CGGAGCTAGAGACTAT
FOLR2+EGR2+ Macrophage	0.0237801	0.00879285	0.074959	0.0946624	0.0668533	0.0430014	SA132_AAATGCCCACGGACAA
CD163+FOLR2+ Macrophage	0.0321898	0	0.0547246	0.0878354	0.0942829	0.0480436	SA227_GACCAATCACATGGGA
LYVE1+ Macrophage	0.0402522	0.0263961	0.0641794	0.0811618	0.0779511	0.058705	SA138_TTGCGTCCAGCTGTAT_2
THY1+MFAP5+ Subling FLS	0.136076	0.143061	0.193285	0.0846655	0.108135	0.0547746	SA168_AATCGGTGTTGCTCCT
TREM2+ Macrophage	0.0305747	0.0208293	0.025511	0.0719933	0.0706543	0.0456861	SA160_CACACCTGTGACAAAT
High MT+ T cells	0.0333603	0.0739634	0.122459	0.0512296	0.0497743	0.0391058	TTACTGTGTGCAGATG_7
TREM2+ Macrophage	0.0223065	0	0.0406726	0.0842537	0.0781475	0.0498729	HC0701_CCTTCCCCAGGAATGC
SPP1+ Macrophage	0.0219636	0	0.0548604	0.0745151	0.0856145	0.064761	GTGGTTAGTGGATCGA
NK/T cells	0.0298977	0.0439467	0.0474891	0.031187	0.0418881	0.0340146	GGCAGTCCAACGGCCT
PRG4+ Lining FLS	0.113931	0.179723	0.124633	0.0944918	0.111278	0.0574966	TCCGAAAAGTGGATAT_8
TREM2+ Macrophage	0.0341214	0.0336285	0.0521655	0.0869582	0.0829659	0.0710888	SA139_ATCTGCCTCTGATTCT_5
CD1c+ DC	0.0256895	0.0218638	0.0498896	0.101738	0.0583918	0.0344733	SA132_GACGTTAGTTAGATGA
IL1B+ Macrophage	0.0440157	0.0522574	0.121089	0.0903912	0.0926376	0.0661523	SA139_AGGGTGACAAGGTTTC_5
B cells	0.0195498	0.0473218	0.101081	0.0389399	0.0358928	0.0191806	ATCCGTCCACTATCGA
CD163+FOLR2+ Macrophage	0.0380663	0.0543964	0.0408424	0.0820243	0.0817187	0.0575508	SA139_CTGGTCTAGGACGAAA_5
Dying	0.04683	0.0601823	0.0240503	0.0342741	0.0347404	0.061275	GTGCACGCATATTCGG_8
LYVE1+ Macrophage	0.0300282	0	0.0288513	0.0952618	0.0760708	0.0441118	CGGAGAAGTTGAGAGC_8
High MT+ T cells	0.0298025	0.0299553	0.104365	0.0356214	0.043565	0.0531269	GGCACGTTCATGCCCT
APOE+CXCL12+ Sublining FLS	0.154374	0.10945	0.200657	0.0583319	0.104883	0.0502902	SA159_GCTGCTTCATTCTTAC
LYVE1+ Macrophage	0.0292627	0.000938021	0.0425636	0.0508787	0.0996608	0.0362678	GTTACCCGTCGAGTTT
CD163+FOLR2+ Macrophage	0.0222313	0.00392741	0.0536942	0.109956	0.0888384	0.0585311	SA161_CTTAACTTCGATAGAA
TREM2+ Macrophage	0.0374025	0.0124923	0.0661835	0.106443	0.0889384	0.0598722	SA166_GCAGCCAGTCTCACCT
IL1B+ Macrophage	0.0362454	0.0241343	0.0856366	0.0875137	0.0968508	0.0715294	SA168_CTTAGGACAGCTTCGG
CTLA4+ T cells	0.0226672	0.0374858	0.0949669	0.0440639	0.0172667	0.0317576	GCCAGCATCCGTAATG_8
CD14+ moDC	0.0175474	0.012957	0.0411029	0.08037	0.0775424	0.0471263	TAGGGTTTCGAACCAT
LYVE1+ Macrophage	0.0343537	0.0595161	0.0214799	0.0974034	0.0870475	0.0583031	HC0701_TGACTAGAGGGTGTTG
VECs	0.0683843	0.0405716	0.0309234	0.0519532	0.065964	0.0273506	SA159_AAAGATGAGCGGATCA
NK/T cells	0.0427479	0.0169545	0.0752194	0.0400022	0.0425248	0.0739024	SA139_GTGGGTCTCCTAGTGA_5
CD8+ T cells	0.0261607	0.0306741	0.0718111	0.0481572	0.0723768	0.045118	SA222_ATGTGTGGTACACCGC
SPP1+ Macrophage	0.0228707	0.00166564	0.0571024	0.0812909	0.0827519	0.0513298	TCATTGTTCTCTCTTC
CD8+ T cells	0.0189701	0.00175331	0.0948989	0.0479111	0.0419478	0.0517318	SA159_GTCTCGTCACGGATAG
SPP1+ Macrophage	0.0285812	0	0.0639642	0.0757967	0.0672111	0.0431186	TAGCACAGTCTAGGCC_8
LYVE1+ Macrophage	0.0177421	0.00298063	0.0294401	0.0683703	0.0693177	0.0332971	TTGATGGTCTACTGAG_8
CD14+ moDC	0.0404137	0	0.0564683	0.0854476	0.0802787	0.0373228	TGGCGTGGTTTCTTAC_8
TREM2+ Macrophage	0.0244328	0.0132901	0.0275491	0.104779	0.08529	0.0375174	AGAGAGCAGCAAATGT
LYVE1+ Macrophage	0.038011	0.00315596	0.0362906	0.084283	0.0974314	0.0638438	GCCGTGACAGACCTGC_8
APOE+CXCL12+ Sublining FLS	0.129385	0.171404	0.235622	0.0716522	0.0842761	0.0644544	SA138_GCATGATTCATTCACT_2
B cells	0.039854	0.0416499	0.0567174	0.0603493	0.0368295	0.0384423	SA159_GGACATTGTTGCTCCT
LYVE1+ Macrophage	0.0457525	0.00843342	0.0540452	0.0708725	0.0853461	0.0607494	HC0701_TACGGTATCCTGCAGG
CD1c+ DC	0.0214857	0.0108705	0.0394271	0.096134	0.0663604	0.0396223	SA174_AGATCTGAGAGTACAT
TREM2+ Macrophage	0.0397256	0.0224511	0.0564683	0.0764277	0.0866336	0.0496848	SA227_GCTCTGTAGAAGGGTA
CD4+ T cells	0.0324067	0.0242044	0.112529	0.0761719	0.0620893	0.0704975	SA225_AACTCTTAGCTCTCGG
NK/T cells	0.011921	0.026247	0.0604654	0.0628662	0.0347264	0.0480036	CCCATTGCATGAGATA_8
TREM2+ Macrophage	0.0176536	0.0142807	0.0719697	0.0820974	0.0654588	0.0506651	SA168_TCAACGATCTCCGGTT
S100A12+ Tissue Monocytes	0.0127197	0.000867888	0.0696371	0.0767493	0.0580305	0.061458	SA172_ATCTACTTCAGTCAGT_4
Cycling cells	0.0259306	0.016972	0.0553926	0.0740034	0.0762865	0.0296449	SA222_CTAAGACCAAGCGATG
CD8+ T cells	0.0311123	0.0108267	0.071245	0.0451335	0.036091	0.0400217	AAGGTAACATGGCTAT_8
CD1c+ DC	0.0192135	0.00567196	0.074506	0.0953154	0.0760304	0.0486439	SA145_CGTCAGGTCGATGAGG
THY1+MFAP5+ Subling FLS	0.157265	0.18017	0.228591	0.0612679	0.0793613	0.0471019	SA227_CTCTGGTTCCTTCAAT
S100A12+ Tissue Monocytes	0.0579921	0.0483563	0.0748231	0.0794806	0.0577709	0.0545479	SA139_CCACTACCATCTCCCA_5
S100A12+ Tissue Monocytes	0.0179722	0.00173578	0.0534224	0.0821827	0.0676479	0.0469498	SA132_CTCGGAGAGGATGGAA
APOE+CXCL12+ Sublining FLS	0.116621	0.191979	0.109823	0.0674152	0.0704999	0.0733175	SA222_CTTTGCGTCGGACAAG
CD163+FOLR2+ Macrophage	0.055315	0.0178312	0.0565589	0.0846265	0.0843252	0.0548339	SA151_TCACGAATCGGAGGTA
TREM2+ Macrophage	0.0248111	0	0.0514522	0.076764	0.0840586	0.0277242	AACCTTTAGGTAACTA_8
CD163+FOLR2+ Macrophage	0.0222092	0	0.0349318	0.0891316	0.0806751	0.050772	GTTGAACGTTAGAGAT_8
APOE+CXCL12+ Sublining FLS	0.138601	0.145823	0.230969	0.0550792	0.107377	0.0584461	SA139_TAAGCGTTCTTCGGTC_5
S100A12+ Tissue Monocytes	0.0177266	0.02317	0.0508634	0.0938803	0.0510161	0.0653124	SA132_CGCTTCATCGGCGGTT
FOLR2+EGR2+ Macrophage	0.0292229	0.043298	0.0474551	0.0834594	0.0672129	0.0621704	CTGTCGTCATTCTTCA_7
CD8+ T cells	0.0339134	0.0369422	0.0711544	0.0561854	0.0686284	0.0604841	SA168_AAACGGGAGCGATTCT
FOLR2+EGR2+ Macrophage	0.034201	0	0.0354753	0.0926572	0.0853531	0.0494477	SA132_GCAATCACATACAGCT
CXCL10+STAT1+ Macrophage	0.0514343	0.0208468	0.121418	0.0947257	0.0846673	0.0547772	SA138_ACTGTCCAGCGATCCC_2
LYVE1+ Macrophage	0.0233862	0.0096432	0.0251486	0.0881302	0.0851935	0.0644725	SA161_CAACCTCTCCAAAGTC
SPP1+ Macrophage	0.015565	0	0.0290777	0.0831183	0.0611509	0.0380468	SA144_TTTGTCATCTGACCTC
CD4+ T cells	0.0242359	0.0104848	0.0622205	0.0395125	0.0293748	0.0349641	CGATGGCAGACGCTCC_7
CTLA4+ T cells	0.00249793	0	0.0669535	0.0542021	0.0393763	0.0277499	ACTGATGTCTATGCCC_8
VECs	0.0526401	0.0314368	0.0930872	0.0645572	0.0717804	0.0363193	SA159_AGATCTGTCACAATGC
CD8+ T cells	0.0192112	0.0108881	0.0419747	0.0549403	0.0406498	0.0546058	TCGTGCTAGCAGTCTT_8
CD4+ T cells	0.0320416	0.00737267	0.0174602	0.0315379	0.0276997	0.0463199	CAACCAAGTCTTGGTA
LYVE1+ Macrophage	0.0233331	0	0.0286927	0.0782673	0.0833833	0.0346304	ATTCTACAGAAACACT_8
CD14+ moDC	0.046549	0.0417288	0.0394157	0.072656	0.0651799	0.0457325	SA174_ACGATGTAGCTGTCTA
CD4+ T cells	0.0423895	0.0209257	0.0891581	0.0172796	0.052251	0.0384655	SA227_AGGGAGTAGCGATGAC
LYVE1+ Macrophage	0.0280215	0	0.026179	0.0701318	0.0829378	0.0402188	HC0572_AGCATACGTCGTTGTA
S100A12+ Tissue Monocytes	0.0243863	0.0128956	0.0479647	0.0892144	0.0844708	0.0595127	SA161_GTCACAATCAACACGT
VECs	0.0884319	0.0260366	0.057193	0.052996	0.0537103	0.0491218	SA139_ACACCAAAGGCAATTA_5
CD14+ moDC	0.0165739	0.00611028	0.0480326	0.0795732	0.0639925	0.041632	SA132_AAGACCTGTCAGAAGC
THY1+COL1A1+ Sublining FLS	0.188367	0.176322	0.227108	0.0722053	0.0973595	0.080149	SA220_AGTAGTCGTACAGTTC_6
VCAN+ Fibroblast	0.122303	0.18657	0.222352	0.0644207	0.099887	0.0630374	SA168_TGCACCTGTTATGCGT
CD163+FOLR2+ Macrophage	0.0339399	0.0587622	0.0538867	0.0906812	0.0856776	0.0563243	SA172_CTCATTAAGGTAAACT_4
TREM2+ Macrophage	0.022988	0.00827562	0.0283757	0.0933101	0.0724645	0.0472333	HC0572_TAGTGGTTCCTATTCA
IL1B+ Macrophage	0.035502	0.0349961	0.0768499	0.0617698	0.0788	0.0680782	SA139_GGGAGATCACATTAGC_5
IL1B+ Macrophage	0.0686255	0.0184711	0.082987	0.0902962	0.0762304	0.0710566	SA139_AGGGAGTTCGGCCGAT_5
CD1c+ DC	0.0337209	0.0045323	0.0482817	0.0582613	0.0486727	0.0405215	SA222_TTTGTCATCTGAAAGA
TREM2+ Macrophage	0.0434493	0.056027	0.0272207	0.0963996	0.0763111	0.0568989	SA222_ACATGGTCAGGTCCAC
CD1c+ DC	0.0248819	0.0804594	0.0605333	0.0643598	0.058341	0.0486709	SA139_TTTCCTCGTCCAGTTA_5
FOLR2+EGR2+ Macrophage	0.0256873	0.00219164	0.0282398	0.106131	0.0733011	0.0418471	TACGGTAAGCCTCTCT
LYVE1+ Macrophage	0.0631008	0.0251775	0.0186944	0.11393	0.0914133	0.0530677	SA172_AGTTGGTAGTTGCAGG_4
IL1B+ Macrophage	0.0417567	0.0190146	0.0448508	0.0788934	0.0656079	0.0629897	SA166_CACTCCAAGATGTGGC
APOE+CXCL12+ Sublining FLS	0.144054	0.144972	0.142898	0.0843585	0.0615649	0.0780737	SA227_CAGGTGCTCAAAGTAG
NK cells	0.0338182	0	0.0334485	0.0156569	0.0263158	0.0600705	ACGGGTCTCTTTACAC
TREM2+ Macrophage	0.0417169	0.0179364	0.0522675	0.0832572	0.0808943	0.0556248	SA166_CCATGTCCAGAAGCAC
CLEC9A+ DC	0.0193661	0.0440957	0.0241975	0.0762352	0.0656641	0.0347232	TCGCAGGAGAGGTCAC_7
CD8+ T cells	0.0270015	0.0158149	0.11271	0.0541997	0.0389045	0.0638206	SA222_TGGCCAGCAGCCAATT
APOE+CXCL12+ Sublining FLS	0.101054	0.14783	0.143645	0.0711332	0.0790912	0.0411553	SA227_TGGTTCCCAGTTAACC
LYVE1+ Macrophage	0.0334665	0.0270711	0.0392799	0.0779944	0.100994	0.0517962	SA225_CATGCCTCATCCAACA
VCAN+ Fibroblast	0.176218	0.184431	0.206715	0.073828	0.103779	0.0595681	SA168_CCACGGAGTCAGAAGC
CXCL10+STAT1+ Macrophage	0.131049	0.15437	0.124803	0.0551572	0.0808242	0.0713297	SA222_TAGCCGGAGCCCAGCT
CD163+FOLR2+ Macrophage	0.0184081	0.00377838	0.0277643	0.0834424	0.0823993	0.0392938	HC0701_CATCAAGTCCAGGGCT
TREM2+ Macrophage	0.0279086	0.0255808	0.109676	0.0574524	0.0684161	0.064609	SA159_AGGTCCGGTCCAGTGC
S100A12+ Tissue Monocytes	0.0378583	0.00668011	0.0581102	0.0697566	0.0791491	0.0459837	SA145_CATTCGCCACGACGAA
VECs	0.0679883	0.0824055	0.0744607	0.0384575	0.0618368	0.0542864	SA227_GGGCACTTCAGTACGT
LYVE1+ Macrophage	0.0334089	0.0155957	0.0617902	0.0833912	0.0656974	0.0635243	SA220_AGAGCGACATCCGCGA_6
B cells	0.0231849	0.0326291	0.0518485	0.0198476	0.0396535	0.0345016	TGTCCCATCGACGTCG_8
B cells	0.0153659	0.0210485	0.00910378	0.0410256	0.0470923	0.0329905	AGTGACTGTCAACATC
FOLR2+EGR2+ Macrophage	0.0223309	0.00468134	0.0266319	0.0913049	0.0674567	0.0292482	HC0572_GCCTCTATCTATCCCG
High MT+ T cells	0.0161314	0	0.0533545	0.107108	0.086523	0.0307928	ACGGGTCTCAACGTGT_8
APOE+CXCL12+ Sublining FLS	0.132903	0.200281	0.103255	0.0695836	0.0846129	0.0674187	SA222_CTCAGAACAATGGACG
TREM2+ Macrophage	0.0427413	0.0206891	0.0766574	0.1128	0.104925	0.0616667	SA168_CAGCTGGAGAACAATC
SPP1+ Macrophage	0.0290591	0.0104059	0.0435034	0.0783282	0.0722013	0.0318156	SA138_CCTAGCTGTGCACTTA_2
VCAN+ Fibroblast	0.161201	0.15672	0.216679	0.0476626	0.102595	0.0724982	SA168_AGATTGCCACAGCCCA
CD8+ T cells	0.0444759	0.0172964	0.0351469	0.0565289	0.0419969	0.0445743	SA139_TGTGTTTTCGAGAACG_5
CD4+ T cells	0.0404425	0.0726308	0.115314	0.0328609	0.0403989	0.049096	SA227_CTAAGACAGAGCTGCA
VECs	0.0966248	0.0693171	0.131178	0.0534248	0.0578218	0.0532184	SA227_TCTATTGGTCGTGGCT
SPP1+ Macrophage	0.0183705	0.000815289	0.0568646	0.0864368	0.0752078	0.0450072	GCCCAGACACCAGTAT
APOE+CXCL12+ Sublining FLS	0.152307	0.172701	0.178497	0.0542581	0.0739238	0.0557859	SA138_TGCTACCAGTGTCCAT_2
TREM2+ Macrophage	0.0179966	0.0216271	0.0918643	0.0935708	0.0604774	0.0569878	SA222_GGTGAAGTCGTAGATC
LYVE1+ Macrophage	0.0470668	0.0233716	0.0661156	0.0671374	0.0723101	0.0631031	HC0572_TCATTTGAGCGATTCT
Plasma cells	0.0656696	0.0351363	0.0651305	0.0385135	0.0297116	0.0567907	GACCGTGGTAGCACAG
THY1+COL1A1+ Sublining FLS	0.188968	0.257649	0.283429	0.0653173	0.0968262	0.0798785	SA222_ATTTCTGCAAGTACCT
SPP1+ Macrophage	0.0234283	0.0445604	0.112778	0.0655537	0.0672252	0.0624667	SA139_AGCCTAACACCGATAT_5
THY1+COL1A1+ Sublining FLS	0.200949	0.261532	0.282013	0.0747417	0.10583	0.0564119	CTCATCGTCCAGCACG
VECs	0.0727053	0.0345665	0.0464587	0.0431356	0.0550223	0.0331283	SA159_GTTTCTAGTCACTGGC
TREM2+ Macrophage	0.0551557	0.0826422	0.069037	0.0871361	0.067604	0.0782656	SA139_GCATACACAGATGGGT_5
S100A12+ Tissue Monocytes	0.0229061	0	0.057963	0.0885907	0.0567044	0.0546587	ATTCATCGTCTTTCTA
CD1c+ DC	0.00872615	0.00341019	0.049029	0.0927376	0.0756445	0.0302143	SA172_ACATACGAGCAAATCA_4
B cells	0.0130715	0.0274481	0.00799411	0.0270304	0.0461925	0.031549	ATCGTAGAGGGTCACA_8
LYVE1+ Macrophage	0.0306035	0.0168756	0.0780615	0.0751851	0.08335	0.0509034	TGAGGTTCAATCTGCA_8
PRG4+ Lining FLS	0.128704	0.168335	0.139976	0.0943749	0.0972314	0.0449569	SA168_AAAGCAATCCAACCAA
SPP1+ Macrophage	0.0155363	0	0.0509879	0.0667427	0.0607949	0.0349228	SA172_ATTGGACCATGCGCAC_4
CD1c+ DC	0.02355	0.0094854	0.0483044	0.104589	0.0669919	0.0329866	SA144_CGTGTCTGTTCCATGA
APOE+CXCL12+ Sublining FLS	0.149856	0.242711	0.226881	0.0772732	0.0805593	0.0679777	SA139_TCGGGACAGTACGACG_5
TREM2+ Macrophage	0.0278644	0.0542123	0.107751	0.0884006	0.0809329	0.0812002	SA139_GCTTCCAAGACTTTCG_5
THY1+MFAP5+ Subling FLS	0.172963	0.213474	0.19632	0.073175	0.10099	0.0687056	SA139_CGCGTTTCAAGCTGTT_5
S100A12+ Tissue Monocytes	0.0139233	0	0.0708373	0.0737988	0.0686512	0.0484648	GTGCAGCAGCTCGGCT
TREM2+ Macrophage	0.0542132	0.0623126	0.0767367	0.0936464	0.101722	0.0495688	SA139_AATCGGTTCACTTCAT_5
LYVE1+ Macrophage	0.0159013	0.00636451	0.00796014	0.0840076	0.0869738	0.05504	CACTGGGTCTTCACAT_8
CD163+FOLR2+ Macrophage	0.0357387	0.0455597	0.0987828	0.0613532	0.0754761	0.0495882	SA225_GGGACCTTCCCGGATG
PRG4+ Lining FLS	0.0993838	0.137915	0.0812772	0.0784354	0.0762374	0.0528422	SA159_GCAATCAAGTGCTGCC
APOE+CXCL12+ Sublining FLS	0.153674	0.14293	0.206715	0.0589532	0.0976191	0.0635398	SA168_AGCGTCGGTTGCTCCT
TREM2+ Macrophage	0.0207202	0.0536863	0.0638963	0.0974619	0.0632786	0.0551327	SA139_TACACGATCCATGAAC_5
APOE+CXCL12+ Sublining FLS	0.0887903	0.145875	0.0956349	0.0719958	0.0788298	0.0443515	SA227_CCTACACTCACCACCT
Cycling cells	0.01772	0	0.029191	0.070607	0.064645	0.0403103	ATGAAAGTCGCGTGCA_8
PRG4+ Lining FLS	0.108588	0.143947	0.14112	0.0798023	0.0995555	0.0633079	SA139_AACCATGTCGAACGGA_5
NK/T cells	0.0411394	0.0636364	0.0424503	0.0555007	0.0431861	0.0630979	SA222_CGGGTCATCACGCATA
High MT+ T cells	0.0337806	0.0395021	0.0370492	0.0414714	0.0341704	0.0415354	TCTCTGGCATGGATCT_7
TREM2+ Macrophage	0.0436484	0.0332778	0.0366302	0.0609049	0.107792	0.0483398	SA139_GTCTTCGAGAGAACAG_5
IL1B+ Macrophage	0.0516953	0.0119313	0.0238238	0.084244	0.0956475	0.0640216	HC0701_TTGCGTCGTAAATGAC
THY1+COL1A1+ Sublining FLS	0.186913	0.194135	0.221797	0.069379	0.082173	0.0563797	GACCGTGGTATGAGAT
THY1+COL1A1+ Sublining FLS	0.186833	0.231551	0.307796	0.0597159	0.0922412	0.0733883	SA139_ACACCCTTCAGCCTAA_5
S100A12+ Tissue Monocytes	0.0334687	0.0256246	0.0647908	0.0683532	0.0929463	0.0555527	TGGTAGTCAGTGTGCC
CD14+ moDC	0.0365839	0.0146226	0.0822963	0.0745565	0.0676005	0.0597279	SA168_GTGGGTCCAGACAAGC
TREM2+ Macrophage	0.0370883	0.0592619	0.0568646	0.0903547	0.0667498	0.0604544	SA139_GAAATGAGTAGCACGA_5
LYVE1+ Macrophage	0.0229614	0.0153941	0.033958	0.091322	0.0902206	0.0624667	SA146_AAGGCAGAGGCTAGCA_3
S100A12+ Tissue Monocytes	0.0224769	0.0209696	0.03988	0.0496239	0.0614667	0.0301821	SA159_CTCCTAGAGTGATCGG
S100A12+ Tissue Monocytes	0.0276431	0.0195406	0.0774614	0.0971622	0.0719225	0.0730302	SA161_AAGACCTAGTGTTGAA
Plasma cells	0.0283556	0.00910844	0.0426881	0.0988337	0.0799928	0.0704164	SA151_ACGATACTCTCAACTT
APOE+CXCL12+ Sublining FLS	0.162188	0.239634	0.235702	0.0698248	0.089768	0.0580545	SA138_ATCTACTTCAGTTGAC_2
S100A12+ Tissue Monocytes	0.0426705	0.0191812	0.0758761	0.061531	0.0677215	0.0500584	SA146_GCAGTTATCACATGCA_3
CD163+FOLR2+ Macrophage	0.0445246	0.00856492	0.0287607	0.0796877	0.0727574	0.0543276	SA138_TCAGGTACACGAAAGC_2
CD8+ T cells	0.0317695	0	0.0563098	0.0588875	0.0569325	0.0507347	ACACAGTGTATGAGAT_8
CTLA4+ T cells	0.0195431	0.0396248	0.0954085	0.0539901	0.0251038	0.0390413	CTATAGGGTAAGGTCG_8
THY1+MFAP5+ Subling FLS	0.182632	0.135399	0.247025	0.0646449	0.0836394	0.066285	SA227_AGTGAGGGTCCCTTGT
PRG4+ Lining FLS	0.0939322	0.153458	0.100436	0.0836787	0.0591864	0.0606941	SA225_CATTCGCCATTTGCCC
LYVE1+ Macrophage	0.0421019	0.0259139	0.0193059	0.0767566	0.0727135	0.0683269	SA222_GTCAAGTGTGTGCCTG
Dying	0.0499364	0.0186903	0.0879466	0.0512954	0.0324672	0.038566	CGTGCTTAGATGCTTC_8
TREM2+ Macrophage	0.0261784	0.0169896	0.0456887	0.0765958	0.0670638	0.039424	GCAACCGGTCATCTAG
CD4+ T cells	0.011629	0.00205137	0.0552115	0.0324004	0.0339511	0.0250021	CATTGCCAGTCTGTAC
NK cells	0.0127817	0.033234	0.0379777	0.0241431	0.049327	0.0389203	CTCCATGCACCGTGCA
LYVE1+ Macrophage	0.0296985	0.00711844	0.0430278	0.0815882	0.0720505	0.0456745	TGTTCATCATGGACAG_8
SPP1+ Macrophage	0.0368936	0.0145875	0.0613259	0.0730897	0.0731152	0.048944	SA138_CTCGAGGCAGACGTAG_2
TREM2+ Macrophage	0.0228995	0	0.028738	0.0921626	0.0577832	0.0368874	HC0701_GGGACCTTCAAAGTAG
CTLA4+ T cells	0.0351745	0.0203296	0.0844364	0.0508592	0.0332495	0.0471933	TCCCACAGTGACTGTT_8
CTLA4+ T cells	0.0297583	0.0220391	0.0574761	0.0624545	0.0352772	0.0451167	SA222_TGCTGCTCAATAGCGG
CD163+FOLR2+ Macrophage	0.0561314	0.07221	0.0562079	0.106423	0.0835763	0.0694618	SA139_CCTACACGTCTGCAAT_5
CD1c+ DC	0.0203197	0.00589989	0.0642813	0.0436618	0.043572	0.0399921	SA168_GCACTCTGTAGCGCTC
APOE+CXCL12+ Sublining FLS	0.140287	0.109538	0.191009	0.0743397	0.0777318	0.0515244	SA159_TGCGCAGCAGTATGCT
APOE+CXCL12+ Sublining FLS	0.136618	0.121347	0.198471	0.042005	0.0800664	0.0791043	SA139_GCGAGAACAGGAATCG_5
S100A12+ Tissue Monocytes	0.0145074	0.000797756	0.0691955	0.0651785	0.0729398	0.0517344	TATCTGTTCGCGGACT
CD8+ T cells	0.0390464	0.0142456	0.109834	0.074615	0.0568483	0.052059	SA222_CCCATACGTGAGGCTA
LYVE1+ Macrophage	0.0297738	0.0262207	0.0538187	0.0900184	0.0895207	0.0560886	GGGTTTAGTGGCTTGC_8
VECs	0.0645014	0.0630402	0.0714375	0.0596574	0.0653834	0.0376075	SA168_GCTTGAATCGAATCCA
TREM2+ Macrophage	0.0343515	0.0460068	0.0430278	0.0949938	0.0504934	0.058285	SA227_CAGCAGCCAAATACAG
CD163+FOLR2+ Macrophage	0.0356259	0.0850969	0.029191	0.0681364	0.0811645	0.0640164	SA139_GGCAATTAGTTGAGTA_5
FOLR2+EGR2+ Macrophage	0.0273179	0.0443675	0.0410236	0.0832304	0.0719909	0.0578136	HC0547_TTATGCTAGATCCCGC
NK cells	0.0242646	0.0313404	0.034728	0.0310944	0.0437597	0.0417492	SA168_TACACGAGTAGAGCTG
VCAN+ Fibroblast	0.120451	0.147813	0.266636	0.0506521	0.0795104	0.0682702	SA222_TCGGGACAGAGGACGG
CD163+FOLR2+ Macrophage	0.0957	0.165039	0.145921	0.0735941	0.0871966	0.0508506	SA227_TTAGGCAGTTGCTCCT
CD1c+ DC	0.036814	0.0193741	0.0437751	0.0860518	0.0712401	0.0474149	SA166_CCTACCACACGTGAGA
TREM2+ Macrophage	0.040854	0.0147103	0.0585631	0.103244	0.0710086	0.0380868	SA151_TGTGGTACATACGCTA
CD4+ T cells	0.0233597	0.0050583	0.0795335	0.0458596	0.0264631	0.0431482	TGCAGATCAGCTGTTA_8
TREM2+ Macrophage	0.01999	0	0.0511012	0.0833839	0.0785457	0.0567185	SA168_TGTTCCGTCTGCCAGG
S100A12+ Tissue Monocytes	0.0376636	0.0582537	0.0639642	0.0648788	0.0713208	0.0583456	SA172_CTAGCCTAGGAGTTTA_4
APOE+CXCL12+ Sublining FLS	0.185515	0.242474	0.261303	0.0881034	0.0900381	0.0682818	SA138_ACAGCCGAGTACGCGA_2
CD4+ T cells	0.0187444	0.014684	0.0738946	0.0420391	0.0337055	0.0449441	GTCTCACTCACACGAT_8
S100A12+ Tissue Monocytes	0.0134631	0.000447094	0.0352488	0.0503135	0.0588584	0.0283786	CAGCACGTCCACAGCG
CD8+ T cells	0.0423608	0.00548786	0.0681991	0.0311578	0.0299379	0.0481479	GAGACCCCACCTGAAT
FOLR2+EGR2+ Macrophage	0.0241496	0	0.0637491	0.0734357	0.0500233	0.0351225	ACTTATCTCACGTCCT_8
CD8+ T cells	0.0165806	0	0.0602729	0.0287189	0.0445314	0.0433015	AATGCCAGTGTCCCTT
SPP1+ Macrophage	0.0280768	0.0112387	0.0556644	0.0866439	0.0682635	0.0388056	SA138_CATCCACAGGTACTCT_2
FOLR2+EGR2+ Macrophage	0.0196183	0	0.0533545	0.0964045	0.0595565	0.0390967	SA144_CCGTACTGTAATAGCA
S100A12+ Tissue Monocytes	0.0327518	0.00873148	0.0801223	0.0851601	0.0738694	0.0589098	SA144_AGAGTGGGTCGTGGCT
S100A12+ Tissue Monocytes	0.0496842	0.0342947	0.126683	0.0643135	0.0550837	0.0578123	SA222_GGCAATTAGTGACTCT
SPP1+ Macrophage	0.0979081	0.122933	0.173062	0.0725878	0.0635469	0.0401067	SA220_CGGACTGTCACGCGGT_6
CD1c+ DC	0.0237602	0.0145349	0.0362113	0.0928521	0.0684354	0.0481801	SA132_CAACTAGAGGAGTTGC
Cycling cells	0.0255634	0.00802139	0.0821831	0.0805746	0.052807	0.0454877	SA227_TTGGCAATCGGAAACG
CD163+FOLR2+ Macrophage	0.0259926	0.0271938	0.0620733	0.0922795	0.0728749	0.0426007	SA227_CGAGCACGTCACTGGC
CD14+ moDC	0.0294397	0.0107478	0.0761592	0.112792	0.0559046	0.03929	SA144_ACCTTTATCCGCAGTG
PRG4+ Lining FLS	0.0851441	0.107679	0.182755	0.0814542	0.119053	0.0663494	SA139_CTCGTCAAGGGTTCCC_5
PRG4+ Lining FLS	0.142251	0.202823	0.159577	0.0625958	0.0763777	0.0658895	SA139_ACTGCTCTCGTTACGA_5
SPP1+ Macrophage	0.0315416	0.0423424	0.0463455	0.0855987	0.0583796	0.0518542	SA144_TCTCTAAAGTGGACGT
LYVE1+ Macrophage	0.0308734	0.00819672	0.030312	0.0656584	0.0783791	0.0517666	ATTACTCGTAGTCTTG_8
S100A12+ Tissue Monocytes	0.0145428	0	0.0721621	0.0683971	0.0864845	0.055219	SA172_CCATGTCTCGTCACGG_4
CD4+ T cells	0.0262824	0.0230385	0.0496405	0.0414788	0.047059	0.0484326	CCTTCAGCACATGAAA_8
SPP1+ Macrophage	0.0366525	0.0227054	0.01626	0.076915	0.0699316	0.05723	HC0701_AACCATGTCAAAGACA
CD4+ T cells	0.0500028	0.054414	0.133715	0.0530448	0.0527824	0.0588892	SA168_TTCTCCTAGAAGGACA
High MT+ T cells	0.0267493	0.0282896	0.0669309	0.0653466	0.0805278	0.0689697	TTCCAATCAGTCACGC_8
CD8+ T cells	0.0580298	0.0293153	0.0528449	0.0620305	0.0503654	0.0466265	SA222_CTCGGGACACTTAACG
S100A12+ Tissue Monocytes	0.0427612	0.00552292	0.0650173	0.090401	0.0561677	0.0591701	TTACCGCAGTATGCAA_8
IL1B+ Macrophage	0.0393141	0.0789428	0.0794995	0.065868	0.0768899	0.0653021	SA139_TGCCCTATCAAAGTAG_5
CD14+ moDC	0.0507771	0.031805	0.0508181	0.0713476	0.0721557	0.0583121	SA139_AGTTGGTAGATGTGGC_5
IL1B+ Macrophage	0.0398761	0.0198738	0.0739399	0.0834156	0.0614912	0.0959828	SA139_ATCGAGTGTAGGACAC_5
TREM2+ Macrophage	0.127832	0.208205	0.248135	0.0810449	0.103471	0.0585182	SA139_ATTCTACGTAAATGTG_5
S100A12+ Tissue Monocytes	0.0371237	0.0170159	0.0600351	0.073119	0.0791122	0.0563437	SA146_CAGTCCTTCGGAAACG_3
PRG4+ Lining FLS	0.115159	0.0982467	0.0958841	0.0912489	0.0799963	0.055335	SA227_CCTTTCTGTCTCTCTG
NK/T cells	0.00548482	0	0.0541584	0.0549257	0.028782	0.0365525	ACGCACGTCCGTGTGG_8
CD163+FOLR2+ Macrophage	0.0252514	0.00375208	0.0279115	0.0838078	0.0976419	0.0537917	GAAATGAGTCCGGTCA_8
SPP1+ Macrophage	0.0466287	0.0852284	0.0602163	0.0845997	0.0874001	0.0782128	SA139_AACTCAGCATCTCGCT_5
CD163+FOLR2+ Macrophage	0.0236982	0.014833	0.0258506	0.0913683	0.0652817	0.0357409	SA132_AATCGGTAGACAAGCC
APOE+CXCL12+ Sublining FLS	0.128348	0.134751	0.244715	0.0770271	0.0638539	0.0446825	SA225_CGCTATCTCTTCGGTC
CD163+FOLR2+ Macrophage	0.0200564	0.0944069	0.0644058	0.0956711	0.0636539	0.0617015	SA146_ACGGGTCGTCGAGTTT_3
FOLR2+EGR2+ Macrophage	0.031234	0.0305514	0.112529	0.0943627	0.0627576	0.0593311	SA139_GGACAAGAGGGCACTA_5
SPP1+ Macrophage	0.0270059	0	0.0431863	0.0802725	0.0730994	0.031853	HC0701_GCACATACAGGAACGT
CD14+ moDC	0.0314774	0.00564566	0.0432656	0.0710845	0.0883104	0.0509923	TTTCAGTTCGCCAATA_8
Plasma cells	0.0218375	0.0244324	0.0328823	0.0243722	0.0267175	0.0140405	CTCCAACAGGTTTACC
CXCL10+STAT1+ Macrophage	0.028017	0	0.0592312	0.0869412	0.0827922	0.0359753	CATCCACGTACGACTT_8
IL1B+ Macrophage	0.0392455	0.0505216	0.0497424	0.0812958	0.0444227	0.0695262	SA139_TCAGCTCTCTTAACCT_5
NK/T cells	0.0302981	0.00721487	0.184929	0.0281682	0.0294239	0.0559031	SA168_CTGCCTATCGAGAGCA
CD14+ moDC	0.0553261	0.0187166	0.0369699	0.0733529	0.0623103	0.0913361	SA139_CATGACATCCTTGGTC_5
APOE+CXCL12+ Sublining FLS	0.123401	0.176856	0.243673	0.0706776	0.085418	0.0602728	SA227_AACTCTTAGATGCCAG
TREM2+ Macrophage	0.0594436	0.0880687	0.0759101	0.113414	0.0857986	0.0557034	SA139_GGATGTTCAGCATACT_5
LYVE1+ Macrophage	0.04152	0.0318664	0.0476929	0.0790396	0.0821081	0.0496938	SA161_CTTGGCTGTCCATCCT
CD1c+ DC	0.0145428	0	0.0545321	0.0680584	0.0561256	0.0336488	SA151_CACACAAGTGAGGGTT
CD8+ T cells	0.0127883	0.0530288	0.0507049	0.0450019	0.0363752	0.0517627	GGGCTCACAAGCTGCC
SPP1+ Macrophage	0.0386836	0.0332252	0.0657533	0.0565192	0.0779406	0.053391	SA166_GATGAGGCATTCCTCG
S100A12+ Tissue Monocytes	0.0191692	0.0143421	0.0752534	0.0683995	0.0913449	0.0607971	SA145_CGTCTACCATTATCTC
CD14+ moDC	0.0269506	0	0.0497424	0.0796341	0.0817258	0.0512899	ACTGTCCTCCGTCAAA_8
TREM2+ Macrophage	0.0261607	0.0232401	0.0294061	0.0974546	0.0838253	0.0621601	HC0547_GTCCTCAGTGAGCGAT
TREM2+ Macrophage	0.0173151	0	0.0369133	0.0818465	0.0811224	0.0408578	TTCCGGTGTCAAGTTC
CD4+ T cells	0.0426528	0.052196	0.104274	0.0261459	0.063675	0.0672331	AGCATCAAGCCAAGCA_8
SPP1+ Macrophage	0.0296808	0.0136144	0.0287154	0.0843073	0.068895	0.030414	GTGCGTGAGTGGTTCT_8
NK/T cells	0.0166669	0.0175769	0.0553926	0.0527719	0.0320638	0.0342826	TGTGAGTTCTTTACAC_8
VECs	0.0808961	0.0493995	0.0383627	0.0474628	0.0526246	0.0595102	SA227_TGAGGGAAGGGAGTAA
CD1c+ DC	0.0273267	0	0.0573062	0.0877525	0.071305	0.0441518	GACGTTAAGGTGAGCT_8
CD163+FOLR2+ Macrophage	0.0403872	0	0.0593784	0.0937926	0.0816854	0.0533099	SA168_GCTGGGTCACGCGAAA
CD14+ moDC	0.0244151	0	0.0560947	0.0903717	0.0623068	0.053592	AACAGGGGTAACATGA
CXCL10+STAT1+ Macrophage	0.024289	0.0229421	0.116753	0.0745565	0.0739519	0.06039	SA168_TTTGTCAAGATAGCAT
THY1+MFAP5+ Subling FLS	0.168702	0.209345	0.224039	0.0673762	0.0953774	0.0551005	SA222_AGCTCTCCACCACGTG
pDC	0.0225698	0	0.101195	0.040146	0.0422249	0.0404391	SA227_ACACTGATCTTGAGAC
SPP1+ Macrophage	0.0377764	0	0.0649946	0.0693546	0.0629085	0.028425	SA168_TATCTCATCTTGTTTG
TREM2+ Macrophage	0.033285	0.0271675	0.0508181	0.0755481	0.0554345	0.0368269	SA172_TGTCCCACAATACGCT_4
NK cells	0.0399823	0.0229508	0.121893	0.0405748	0.0489025	0.0472526	SA222_CTGGTCTCACATGGGA
CD8+ T cells	0.0122418	0.0339441	0.0453377	0.0326514	0.031827	0.0488564	TCCTCCCCATGGCCCA
TREM2+ Macrophage	0.0210897	0	0.0291343	0.0911977	0.0847602	0.035308	TGTCCACTCCTACCAC_8
SPP1+ Macrophage	0.0392256	0.00276146	0.0633301	0.0778116	0.0741606	0.0403386	SA168_CCATGTCCAATCAGAA
TREM2+ Macrophage	0.0297295	0.0167529	0.0281945	0.0939656	0.064973	0.0472487	SA166_ATGCGATTCTGCCCTA
CTLA4+ T cells	0.0216848	0	0.0433788	0.0290917	0.0121397	0.0250704	AGGCCACTCGTTCTAT
LYVE1+ Macrophage	0.0287051	0	0.0287041	0.0734869	0.0855285	0.0288024	GGTTCTCCACAGCTGC_8
Mural cells	0.09189	0.0672745	0.0475004	0.046342	0.052379	0.0337931	SA159_GCTGGGTTCACTTCAT
High MT+ T cells	0.0292671	0.0931095	0.0953519	0.0693985	0.0665727	0.0806386	SA139_TCATTACCATTACCTT_5
SPP1+ Macrophage	0.0349267	0.0169107	0.0767027	0.0840369	0.0699334	0.0534413	ACAGGGAGTCATCGCG
SPP1+ Macrophage	0.023842	0.0187078	0.0291117	0.0819927	0.100029	0.0569028	GTCTTTAAGAGCGACT_8
VCAN+ Fibroblast	0.130288	0.154914	0.195561	0.066845	0.0905398	0.0593427	SA222_CTGTTTATCTCTGTCG
TREM2+ Macrophage	0.0293357	0.00918734	0.0460511	0.0869071	0.0827028	0.0430181	HC0701_CATTCGCAGACTGGGT
CD4+ T cells	0.0149145	0.0203998	0.0683236	0.056334	0.0572289	0.0384655	SA168_TCCCGATCATGTCGAT
THY1+MFAP5+ Subling FLS	0.153513	0.0972736	0.138029	0.0613824	0.0932428	0.0314755	SA168_CATCGGGCAAGCCATT
CD163+FOLR2+ Macrophage	0.0362763	0.00301569	0.103097	0.0762742	0.0861424	0.0658934	SA168_CCAGCGACATGTTCCC
CD1c+ DC	0.0329642	0.0160165	0.062764	0.0782307	0.0600055	0.0546741	SA159_CTCGAGGTCTGCAAGT
TREM2+ Macrophage	0.0280635	0	0.0621865	0.0894605	0.0721049	0.0394304	GTGTAACAGGTTCTAC
S100A12+ Tissue Monocytes	0.0326368	0.0106426	0.046504	0.111922	0.0678443	0.0364855	HC0572_GTTACAGCACAACGTT
CD163+FOLR2+ Macrophage	0.039761	0.0267818	0.0811867	0.0764107	0.0606002	0.0432874	SA168_CTGCCTACAATGGAAT
LYVE1+ Macrophage	0.0612645	0.024897	0.0768386	0.0905935	0.0600038	0.0545363	SA222_CTTACCGAGCGTGTCC
TREM2+ Macrophage	0.0516975	0.0343736	0.0661496	0.0749926	0.0814942	0.076104	SA168_GCTGCAGTCTCAACTT
TREM2+ Macrophage	0.0353427	0	0.0503086	0.104065	0.0945706	0.0395322	CTTCCGATCCAAGCTA_8
IL1B+ Macrophage	0.0296123	0	0.0328597	0.0684531	0.0854548	0.0734656	TCGCACTAGCAAGTGC_8
NK/T cells	0.0373782	0.039844	0.0884334	0.0344495	0.0456961	0.0685304	SA227_ACAGCCGTCCTCAACC
TREM2+ Macrophage	0.057085	0.0417288	0.0863274	0.0899112	0.0713962	0.0673955	SA168_GCAAACTGTGAGTATA
CD8+ T cells	0.0210166	0.0180591	0.049448	0.0460813	0.0366365	0.0526967	GGGATGATCGTTGCCT
S100A12+ Tissue Monocytes	0.0255722	0.010967	0.0733624	0.0567555	0.0650116	0.0634702	TGATGCATCAATCTCT_7
CD14+ moDC	0.0291675	0.00368195	0.0343996	0.0915096	0.0676145	0.0298073	SA132_TGTGTTTGTCACTGGC
APOE+CXCL12+ Sublining FLS	0.146043	0.168879	0.248021	0.0773219	0.0950196	0.0600061	SA138_CTCCTAGAGTACGCGA_2
CTLA4+ T cells	0.0231871	0.0333392	0.063149	0.0375755	0.0415513	0.0385299	GTGAGCCGTCTTCATT_8
TREM2+ Macrophage	0.0301101	0.0172263	0.0223971	0.0861225	0.0819924	0.0420764	HC0572_GCGGGTTTCAGGCGAA
CTLA4+ T cells	0.0132684	0.00758306	0.0709279	0.048815	0.0227323	0.0328127	GGAATGGTCTGGGATT
Plasma cells	0.0182156	0.0356623	0.033256	0.0944431	0.0706683	0.0493962	CTCAAGACAGCCATTA
CD163+FOLR2+ Macrophage	0.0404292	0	0.0599672	0.0977153	0.0876351	0.0550297	SA139_CTAAGACTCGGCGCTA_5
CD163+FOLR2+ Macrophage	0.0468455	0.0494959	0.0492555	0.100985	0.0533876	0.0736254	HC0701_GATCGTAGTTCGGGCT
High MT+ T cells	0.0748205	0.0579644	0.0524939	0.0504304	0.0702824	0.0474716	SA168_CCTCAGTAGTAGCCGA
PRG4+ Lining FLS	0.0847259	0.179399	0.104444	0.0714865	0.0868598	0.0553685	SA139_CGACTTCGTACTTCTT_5
THY1+MFAP5+ Subling FLS	0.215149	0.203226	0.333284	0.0595819	0.0949214	0.0684892	CGCATAAAGTACGTCT
CD4+ T cells	0.00392942	0	0.0591179	0.0424948	0.0329443	0.0284211	TTACCGCAGCGTTCAT_7
THY1+COL1A1+ Sublining FLS	0.173255	0.197861	0.226926	0.0602762	0.103567	0.0631585	SA168_CGTGTCTCAATGTTGC
CD4+ T cells	0.0330284	0.00287543	0.109302	0.0563194	0.0403025	0.05281	SA227_CACCACTGTGACTACT
CD14+ moDC	0.0691543	0.0571228	0.103686	0.075631	0.0688126	0.078169	SA139_TACCTTAGTGCAGACA_5
High MT+ T cells	0.0364069	0.0543789	0.114658	0.0976812	0.0619578	0.0633826	SA139_GAATAAGTCAACACAC_5
TREM2+ Macrophage	0.040062	0.0186727	0.0547472	0.0948719	0.0809803	0.0526477	HC0547_CGCCAAGTCTCGCATC
S100A12+ Tissue Monocytes	0.0208197	0.00547033	0.0602502	0.0782112	0.0535875	0.0370111	SA159_CGATGGCCACACAGAG
FOLR2+EGR2+ Macrophage	0.0318801	0.0132989	0.0583593	0.085489	0.0925973	0.0641607	AGTGCCGTCAGGTAAA
CD14+ moDC	0.0189524	0.0537565	0.0673272	0.0941727	0.0706297	0.0668145	HC0732_TCAGCAACATCACGAT
FOLR2+EGR2+ Macrophage	0.0361148	0	0.0621865	0.0771392	0.0436071	0.0524957	SA131_TGCGCAGAGCTGATAA_1
THY1+COL1A1+ Sublining FLS	0.16142	0.15842	0.215241	0.071757	0.0877895	0.0700067	SA138_CAGATCAGTGCAACTT_2
SPP1+ Macrophage	0.0282206	0.00309459	0.0519844	0.0936975	0.0709683	0.0446851	SA220_ACGCAGCAGGACACCA_6
SPP1+ Macrophage	0.0244726	0.00810906	0.0674064	0.0595014	0.0691406	0.0467875	GAGGGATGTTGCTCCT
APOE+CXCL12+ Sublining FLS	0.126226	0.132033	0.197418	0.064065	0.110427	0.0727545	SA139_CACACTCCACAGACTT_5
Cycling cells	0.0388052	0.0316122	0.0475004	0.0830306	0.0733432	0.0470903	SA222_CTAAGACTCACCATAG
VCAN+ Fibroblast	0.147384	0.128807	0.198098	0.0692839	0.0840674	0.0582928	SA168_ACGATGTCAGATCTGT
CD163+FOLR2+ Macrophage	0.0192002	0	0.0287154	0.0990018	0.0952248	0.0586973	TGTAACGAGCTCGACC_8
APOE+CXCL12+ Sublining FLS	0.148628	0.176988	0.134779	0.0599425	0.0913151	0.049735	SA222_TCAGATGAGGTCGGAT
LYVE1+ Macrophage	0.0212379	0.00364688	0.0286814	0.0747831	0.0814451	0.0484751	GGGATCCTCGCATAGT_8
TREM2+ Macrophage	0.0312562	0.00879285	0.0487799	0.0787107	0.0815539	0.0586123	SA146_TACTTGTTCCCTAACC_3
CD14+ moDC	0.0388296	0	0.056491	0.0897602	0.0781019	0.0367187	SA222_GTTCATTAGAGGGATA
CD163+FOLR2+ Macrophage	0.0325792	0.0105199	0.044647	0.0865196	0.083029	0.0519972	SA151_TCACAAGCAAGTACCT
S100A12+ Tissue Monocytes	0.0266187	0.0243009	0.0673045	0.0844145	0.0553117	0.0377802	SA132_ATCATCTGTCATCCCT
THY1+MFAP5+ Subling FLS	0.130452	0.0645919	0.194044	0.0758795	0.0900013	0.0456397	SA225_CACATAGTCTGGTTCC
CD14+ moDC	0.0181935	0.00123608	0.056457	0.117137	0.0802155	0.0542619	CGAAGTTGTTCCCACT
THY1+COL1A1+ Sublining FLS	0.155814	0.163812	0.323954	0.0837835	0.0766005	0.0894011	SA139_GCCAAATTCAGTTTGG_5
LYVE1+ Macrophage	0.049682	0.0435522	0.0233596	0.0997936	0.0927341	0.0624808	SA138_CGTAGGCCACGAGAGT_2
CD163+FOLR2+ Macrophage	0.0393606	0.0202858	0.0541018	0.0924184	0.0831974	0.0655881	SA227_GATGCTATCTAACTGG
SPP1+ Macrophage	0.0292361	0	0.0559588	0.0744176	0.0725118	0.0424861	CGTCCATAGTTGCATC_8
CD4+ T cells	0.0408872	0.00952924	0.129049	0.0244428	0.0316428	0.0273094	SA159_GGAACTTAGTGTGGCA
TREM2+ Macrophage	0.0533392	0.0216797	0.0375021	0.0908322	0.0860267	0.0720937	SA139_CAGATCACACGAAGCA_5
CD14+ moDC	0.0325593	0.00249847	0.0580536	0.0921016	0.0804523	0.0547295	SA172_TACTCGCGTCTAGCCG_4
S100A12+ Tissue Monocytes	0.0249394	0.00613658	0.0677801	0.0835276	0.0690634	0.0539527	GCTTTCGCATACCACA_7
FOLR2+EGR2+ Macrophage	0.0338868	0.0131323	0.0572836	0.0977372	0.0884963	0.0477627	SA161_CACACCTCACAAGCCC
S100A12+ Tissue Monocytes	0.0348537	0.00262996	0.102293	0.0788447	0.0758673	0.0821986	SA161_ATCCGAACAGGGAGAG
Mural cells	0.0966381	0.224327	0.0743022	0.0676271	0.0735204	0.0345918	SA222_GCAGTTATCGTTACGA
TREM2+ Macrophage	0.0303955	0.0217235	0.0756383	0.068034	0.115345	0.0508571	GCAACATTCGCGATCG
NK cells	0.0534786	0.031507	0.119731	0.0421293	0.0554328	0.0545105	SA222_ACGATACGTTCCACTC
CD8+ T cells	0.00836329	0.0215569	0.051305	0.0514537	0.0363524	0.0341924	TCTCCGATCTAAACGC_8
APOE+CXCL12+ Sublining FLS	0.140326	0.138731	0.144222	0.077529	0.0712629	0.053887	SA159_CGGCTAGTCTCTTATG
S100A12+ Tissue Monocytes	0.0213729	0.00236697	0.0658099	0.0916046	0.0683951	0.033203	GGGCTCATCGAGCCTG_8
VECs	0.0654527	0.0487157	0.026949	0.048413	0.0745518	0.044564	SA220_ACCGTAAGTTCAGTAC_6
CD14+ moDC	0.0411328	0.00336635	0.0355772	0.10359	0.076511	0.046173	ACCCTTGCACGTTGGC_8
APOE+CXCL12+ Sublining FLS	0.0932684	0.149084	0.129921	0.031399	0.0713173	0.0651346	SA139_ACCGTAAGTAGCGTCC_5
CTLA4+ T cells	0.0169213	0.00835452	0.0589141	0.0433232	0.0380889	0.0417801	CCCTCTCGTGCGGCTT_8
CTLA4+ T cells	0.0118082	0.000534759	0.0663534	0.0344373	0.0332916	0.020854	GTGCACGTCTAGGCCG_7
SPP1+ Macrophage	0.0365197	0.0250022	0.0845157	0.0854841	0.0726083	0.0474368	GAACGTTAGGCTAACG
PRG4+ Lining FLS	0.121597	0.0852108	0.157312	0.0779457	0.0905924	0.0489814	SA225_ACGAGGAAGGTTACCT
CD14+ moDC	0.0119962	0	0.0416464	0.061838	0.0757989	0.0408114	SA168_GGTGAAGCACGAAATA
CTLA4+ T cells	0.04077	0.0596476	0.0475684	0.0445244	0.0330302	0.049288	SA139_GTAGTCAGTTATGCGT_5
High MT+ T cells	0.0383539	0.0395897	0.0880145	0.0456549	0.0496024	0.0499952	CAGCACGTCCTTCTTC
CD14+ moDC	0.0688843	0.0980188	0.0861915	0.0872287	0.100092	0.0619436	SA139_TCTCATAAGAATAGGG_5
CD163+FOLR2+ Macrophage	0.0215344	0	0.0314556	0.0807452	0.0959685	0.056457	ATCCACCGTGGGTATG_8
CD8+ T cells	0.029318	0.0393618	0.0782313	0.0607148	0.0391588	0.058124	SA222_CCACTACCAAGCGCTC
NK/T cells	0.0165407	0.0170422	0.0738266	0.028524	0.0398692	0.033815	TAGCACAAGAGTGAAG
CD4+ T cells	0.0123392	0.0222846	0.0751628	0.0460131	0.0327636	0.0246878	ACTTAGGCAGCCTACG
B cells	0.0229371	0.00986237	0.0324407	0.0439225	0.0259194	0.023406	CTCCATGAGCTGGCTC
CD14+ moDC	0.0164699	0.00348032	0.0277303	0.0815711	0.0797262	0.0225674	HC0701_GTTCATTTCGCTTGTC
CD14+ moDC	0.0233243	0	0.0320217	0.101	0.0912309	0.0381988	SA161_AGAGCTTCACCATGTA
CD4+ T cells	0.0171359	0	0.0509766	0.0434206	0.0141972	0.0311406	GCTGAATTCGGCATAT_8
LYVE1+ Macrophage	0.0400509	0.0326642	0.0779256	0.101852	0.0924464	0.0453808	SA132_CTCTACGTCTCGTTTA
CD1c+ DC	0.0202467	8.76655e-06	0.0411821	0.0772074	0.0870229	0.0313029	TACAGGTTCGGTAAGG_7
CD1c+ DC	0.0532529	0.0728237	0.0617222	0.064986	0.0659728	0.0648834	SA139_AGACGTTTCCGCATCT_5
S100A12+ Tissue Monocytes	0.0242513	0	0.0727509	0.108083	0.0655272	0.0598477	CTCACTGGTGCATCTA_8
VECs	0.0671696	0.0296134	0.098862	0.0543312	0.0630242	0.0381898	SA227_ATTCTACTCCGGCACA
LYVE1+ Macrophage	0.0306057	0.00986237	0.0272434	0.0925451	0.0648572	0.0401454	HC0572_AGGGATGTCGGAGCAA
NK/T cells	0.0406483	0.049943	0.0815943	0.0415738	0.0373031	0.0504745	SA168_CTCGTCATCGACGGAA
THY1+MFAP5+ Subling FLS	0.147068	0.164916	0.264893	0.0764302	0.0958159	0.0585324	SA222_ACCGTAAAGTCCGGTC
CD1c+ DC	0.0136977	0.00614535	0.07086	0.0667646	0.060944	0.0333615	SA168_ACACTGATCCCAGGTG
APOE+CXCL12+ Sublining FLS	0.10532	0.14527	0.101387	0.0618916	0.073887	0.0490316	SA222_TCATTACTCTGTCCGT
S100A12+ Tissue Monocytes	0.0256408	0.00366442	0.0295986	0.06464	0.073245	0.0356906	GACCAATCAATCTAGC
LYVE1+ Macrophage	0.0482726	0.04307	0.0347506	0.0764789	0.0967122	0.0583662	SA174_ATGTGTGAGCCACTAT
TREM2+ Macrophage	0.0171779	0.0159113	0.0130102	0.0690086	0.0657746	0.0285525	HC0701_AGCAGCCGTAGAGGAA
CD14+ moDC	0.036679	0.00994126	0.0736228	0.0810838	0.0843884	0.0591507	SA145_CGATTGATCTGAGTGT
Cycling cells	0.0323668	0.0130008	0.121678	0.0783014	0.0927341	0.0547643	SA139_GCTGCTTCATCCTTGC_5
LYVE1+ Macrophage	0.0222955	0.00447971	0.0291004	0.076457	0.07348	0.0558232	GAGTTGTAGCACCCAC
APOE+CXCL12+ Sublining FLS	0.142692	0.162488	0.176595	0.0795805	0.081824	0.059599	SA159_CCTAGCTTCAGGCCCA
S100A12+ Tissue Monocytes	0.0276608	0.0121943	0.0661383	0.0852283	0.0583567	0.0337093	ATCGATGCAGACCATT_8
NK/T cells	0.015554	0.00170948	0.0553247	0.0482936	0.0275085	0.0396159	CATCCGTGTACGACTT_7
S100A12+ Tissue Monocytes	0.0162974	0	0.0324973	0.0635606	0.0569167	0.0331167	ATTCACTCAGAACTTC
APOE+CXCL12+ Sublining FLS	0.0779534	0.147348	0.142048	0.0807184	0.0703052	0.0452622	SA227_CTTCTCTAGCCAGAAC
Dying	0.0441595	0.00324362	0.0513616	0.0625909	0.0350737	0.0550619	TGGCGTGAGTTTCGGT_8
CTLA4+ T cells	0.0252846	0.017612	0.0526864	0.0385477	0.0306921	0.0411347	SA139_CGCTTCAAGGAGTTGC_5
NK/T cells	0.018282	0.0146489	0.0720149	0.0508641	0.0308412	0.032975	SA159_AGATCTGAGATGTCGG
FOLR2+EGR2+ Macrophage	0.0606626	0.0634698	0.108657	0.0574036	0.059781	0.0590825	SA159_AAATGCCGTTATTCTC
S100A12+ Tissue Monocytes	0.0437037	0.0408784	0.0926456	0.04843	0.0862056	0.0748041	SA139_CTCAGAACAGTGACAG_5
S100A12+ Tissue Monocytes	0.0317518	0.0225651	0.0862934	0.0705509	0.0551223	0.039822	SA174_TGGGCGTTCATGTCTT
TREM2+ Macrophage	0.0233398	0	0.0541131	0.0882885	0.0959983	0.0539128	SA172_TTAGTTCGTCTAGTCA_4
CD14+ moDC	0.0787256	0.0146401	0.0852064	0.103668	0.0764584	0.063608	HC0572_CCGGTAGCATGCAATC
SPP1+ Macrophage	0.0181072	0.000289296	0.0668969	0.0732725	0.0768601	0.0347618	SA168_ATTATCCCAGATCCAT
CTLA4+ T cells	0.0221782	0.0709564	0.0795561	0.0661945	0.048785	0.0536744	SA222_TTAGGACGTGGTTTCA
S100A12+ Tissue Monocytes	0.035294	0.0180065	0.0986356	0.0738938	0.0713471	0.0560886	SA146_TGTATTCAGACCTTTG_3
THY1+MFAP5+ Subling FLS	0.173625	0.222854	0.193127	0.0792053	0.11841	0.054705	SA139_TTGAACGAGCAATCTC_5
SPP1+ Macrophage	0.0333669	0.000929254	0.107445	0.0938778	0.0532841	0.0581008	SA174_AACTGGTAGCTCCTCT
PRG4+ Lining FLS	0.118606	0.109643	0.094865	0.0660288	0.0771319	0.062589	SA225_CTCGAAAGTCTTCGTC
CXCL10+STAT1+ Macrophage	0.0226296	0.0126589	0.0573402	0.0753094	0.0883806	0.059791	CATCGGGGTCACCCTT_7
LYVE1+ Macrophage	0.038053	0.0117559	0.0556644	0.0784939	0.0793122	0.0553079	AAGTACCGTACGTGAG_8
TREM2+ Macrophage	0.0231495	0.00711844	0.0537168	0.0846801	0.0738133	0.0706934	CTCGAGGGTGGTAACG_8
S100A12+ Tissue Monocytes	0.034305	0.0099851	0.0506369	0.0873091	0.0701158	0.0342697	SA138_TTGGCAATCGTCCAGG_2
VECs	0.0726014	0.0169282	0.0759101	0.0765179	0.0619332	0.0584899	SA227_GATCGATAGACCACGA
TREM2+ Macrophage	0.0720416	0.153502	0.151786	0.0855499	0.0639714	0.047907	SA225_GTGCAGCTCTCTGTCG
CTLA4+ T cells	0.0361635	0.0744367	0.0732039	0.0600886	0.0638662	0.0472783	SA168_ACTGCTCAGTACCGGA
CD163+FOLR2+ Macrophage	0.0342408	0.0401508	0.116877	0.0626348	0.0824589	0.0818018	SA139_ACACCAAAGTACGACG_5
TREM2+ Macrophage	0.0197998	0.0248882	0.0625262	0.0842245	0.0773354	0.0429267	SA172_CCCATACAGTTCGCGC_4
THY1+MFAP5+ Subling FLS	0.216052	0.234584	0.269898	0.0820999	0.107771	0.058401	SA222_CCTCTGACATTATCTC
SPP1+ Macrophage	0.0197555	0.00260366	0.0823869	0.0810497	0.0742255	0.042298	SA145_GGTGTTAAGGAGCGTT
SPP1+ Macrophage	0.0391061	0.00717104	0.0536942	0.108046	0.0654887	0.0453962	GTCGCGAGTGTAGGAC
TREM2+ Macrophage	0.0224459	0	0.0280473	0.0932517	0.0761602	0.0429872	SA131_TGCCCTATCTTACCTA_1
CD14+ moDC	0.0256828	0.0107916	0.0369926	0.0932444	0.0677917	0.0315773	SA168_TAGCCGGAGAGAACAG
FOLR2+EGR2+ Macrophage	0.102481	0.0955554	0.106969	0.0693887	0.0579726	0.0520629	SA220_ATAGACCAGGCCCTCA_6
FOLR2+EGR2+ Macrophage	0.0334156	0.0269834	0.0481005	0.0685627	0.0661324	0.0383921	CCCTCTCGTGAAAGTT
CD1c+ DC	0.0333027	0	0.0846062	0.0646863	0.0797823	0.0694747	SA132_CATATTCTCCGCGGTA
CD163+FOLR2+ Macrophage	0.0286011	0.0124134	0.0510785	0.0861517	0.0814153	0.0368114	HC0572_GGAGCAAGTTCTCATT
THY1+COL1A1+ Sublining FLS	0.13291	0.121276	0.134133	0.0528255	0.0816223	0.0625298	SA159_CATATGGTCACTCCTG
APOE+CXCL12+ Sublining FLS	0.148411	0.197703	0.261586	0.0643525	0.0618175	0.0567662	SA220_AAAGCAAAGTGATCGG_6
LYVE1+ Macrophage	0.0263444	0	0.0290777	0.0756529	0.0897189	0.0518387	AGGCATTTCACCCTGT_8
APOE+CXCL12+ Sublining FLS	0.11592	0.114903	0.174263	0.0726097	0.0828747	0.0449222	SA159_TCGAGGCCAGCTGCTG
CD14+ moDC	0.0218486	0	0.0553134	0.0805868	0.0751464	0.0516042	GTCAGCGGTGAACCGA_8
CD14+ moDC	0.0367941	0	0.0813452	0.0865976	0.0845831	0.0537453	ATCCGTCCAACACGAG_8
TREM2+ Macrophage	0.0222601	0	0.0277756	0.0866707	0.083678	0.0264127	CAACCTCCAACGCATT
LYVE1+ Macrophage	0.029964	0	0.0315235	0.0887685	0.0834693	0.050079	TTTACGTAGGGACAGG_8
S100A12+ Tissue Monocytes	0.0278467	0	0.064938	0.0781747	0.0614088	0.0635952	SA161_CTGCTGTGTACAGCAG
SPP1+ Macrophage	0.0506267	0.0233453	0.141346	0.0741399	0.0631312	0.0780337	SA139_CCTACACTCATCACCC_5
LYVE1+ Macrophage	0.034024	0.00182344	0.0414086	0.0881155	0.090068	0.0586625	AGGGAGTTCACTGATG_8
CD163+FOLR2+ Macrophage	0.0500183	0.0451477	0.0574534	0.0917776	0.0947267	0.0725446	SA138_TTGACTTCAAGCCTAT_2
High MT+ T cells	0.118918	0.0753835	0.147665	0.0804114	0.0758217	0.0526451	SA225_TCTATTGAGAGTACAT
CD8+ T cells	0.0180386	0.0400368	0.0886712	0.0563511	0.0229779	0.059505	TCATATCAGAATTCAG_8
TREM2+ Macrophage	0.022572	0	0.047206	0.0790518	0.0734432	0.0475965	SA151_TGAGAGGCATCCGCGA
CD163+FOLR2+ Macrophage	0.0301654	0.0130885	0.029474	0.0865562	0.0849602	0.0536255	HC0732_TTCGGTCCACATCCGG
S100A12+ Tissue Monocytes	0.0143393	0.00955554	0.0329163	0.0936707	0.0713717	0.0442046	HC0732_CAGCTAAGTGTAACGG
CD1c+ DC	0.0117064	0.000999386	0.0291117	0.0584294	0.0579866	0.0406336	SA174_GTGCGGTCAGGTCCAC
PRG4+ Lining FLS	0.118082	0.106312	0.10218	0.089938	0.10821	0.0388378	SA159_TACGGTATCTAACTTC
CD1c+ DC	0.0161491	0.0166126	0.0677235	0.0968187	0.0626348	0.0638464	SA146_GGGTTGCAGGCCATAG_3
TREM2+ Macrophage	0.0217888	0.0160603	0.0491423	0.0904984	0.0746956	0.0571514	SA168_GATCGTATCGGAGGTA
TREM2+ Macrophage	0.0264506	0.0254756	0.0398347	0.0714743	0.0871159	0.0591546	SA166_AAGCCGCCATTACGAC
CD8+ T cells	0.00795177	0.00603138	0.0664666	0.0418564	0.0302817	0.0379322	TTAGGGTGTAATACCC
CD14+ moDC	0.0261497	0	0.0292249	0.0743397	0.0710033	0.0373911	TCAGTGATCTCCACTG_8
VCAN+ Fibroblast	0.211627	0.180039	0.319244	0.0576911	0.119546	0.0654644	GATCCCTTCGTAGAGG
S100A12+ Tissue Monocytes	0.0391084	0	0.0629904	0.0891169	0.0487376	0.0671958	HC0572_TGTATTCCATTTGCCC
CD163+FOLR2+ Macrophage	0.0273378	0	0.0322708	0.0987045	0.104393	0.0505827	CCGTTCAAGATACATG_8
High MT+ T cells	0.0231318	0	0.0283757	0.0867609	0.088135	0.0562844	CTACGGGCAATTTCCT_8
IL1B+ Macrophage	0.0166381	0.0203559	0.0884221	0.100554	0.0693089	0.0673749	ACTGCAACAAGGATGC
S100A12+ Tissue Monocytes	0.017678	0.00428684	0.0439563	0.0930373	0.0739449	0.0415483	SA146_ATTACTCGTGTGACCC_3
SPP1+ Macrophage	0.0237071	0	0.0533998	0.100296	0.0829448	0.049239	CATTGAGTCAACCTCC_8
NK cells	0.0167731	0	0.0547812	0.0194017	0.037047	0.0507592	SA168_CGAGAAGCACAGCGTC
CD4+ T cells	0.0140605	0.00775839	0.0626168	0.0413642	0.0264	0.0386729	ATGCCTCGTATGCAAA_8
LYVE1+ Macrophage	0.0414824	0.0442272	0.0823529	0.0934198	0.0610211	0.0551198	SA222_CGCGTTTTCTCCCTGA
S100A12+ Tissue Monocytes	0.0342121	0.0306741	0.0584272	0.0766689	0.0725644	0.0545917	SA132_ACTGATGGTTGCGCAC
THY1+COL1A1+ Sublining FLS	0.129543	0.124389	0.217426	0.0656414	0.0891751	0.0505865	SA168_AGCTTGATCCAAATGC
VECs	0.0582134	0.00763566	0.0581894	0.104211	0.0925289	0.048144	ACTGATGTCAACACGT
CD8+ T cells	0.0365109	0.0241694	0.0770764	0.057216	0.0627155	0.0471882	SA168_CGAGCACGTCATGCCG
CD8+ T cells	0.0307252	0.0358464	0.0306856	0.06905	0.0497094	0.0506342	SA168_CCTTCCCTCGGTGTCG
CD8+ T cells	0.0728337	0.0626457	0.0294627	0.0633803	0.0526737	0.0582129	SA168_CTCTGGTCAAGCTGGA
NK cells	0.016658	0.0220303	0.0289645	0.0429942	0.0132377	0.0469215	AAAGGTATCATTGTGG
B cells	0.0333049	0.0132813	0.104625	0.0516828	0.0462644	0.0431586	SA139_TGGGCGTCATACCATG_5
Cycling cells	0.0183484	0.0703866	0.0744381	0.0470047	0.0386221	0.0285602	SA139_TTTATGCTCTGCCAGG_5
CD14+ moDC	0.0731257	0.009538	0.0874257	0.0618575	0.087151	0.0722702	SA139_GCAGCCACAACTTGAC_5
S100A12+ Tissue Monocytes	0.015242	0.00096432	0.0588915	0.0648666	0.0679233	0.044385	TGGGCTGGTAGTTAGA
S100A12+ Tissue Monocytes	0.0272537	0.0140089	0.103505	0.0758795	0.0783264	0.0491617	SA146_AGCATACAGATCGATA_3
LYVE1+ Macrophage	0.030411	0	0.0289871	0.102883	0.0825712	0.0488101	ATCACAGAGGGATCAC_8
CD14+ moDC	0.0324553	0	0.0569326	0.0967285	0.0905661	0.0438722	ACGATCACAAATCAAG_8
APOE+CXCL12+ Sublining FLS	0.0923392	0.180179	0.203204	0.0869436	0.0877579	0.0922752	SA139_CCCATACAGAGCTGCA_5
CTLA4+ T cells	0.00783893	0.00859122	0.0794542	0.0338891	0.0310148	0.0250189	GTCATCCGTTGGCTAT_7
CD163+FOLR2+ Macrophage	0.0280701	0	0.0336862	0.0917045	0.0799173	0.051344	HC0732_AATCGGTAGTCTCAAC
CD4+ T cells	0.0180917	0.00653984	0.0546679	0.0159103	0.011952	0.0264681	AAATGGAGTTCGTTCC_7
S100A12+ Tissue Monocytes	0.0130959	0.00792496	0.0653909	0.0986168	0.0701684	0.0319985	AAACGCTTCAAGAATG_8
CD163+FOLR2+ Macrophage	0.0336811	0	0.0564004	0.0876112	0.0711559	0.0565318	SA166_TCACGAATCCAAACTG
SPP1+ Macrophage	0.0362432	0	0.0565476	0.0840807	0.0871212	0.0413473	TATTGCTAGTGTTCAC_8
SPP1+ Macrophage	0.0189944	0.000429561	0.0539999	0.0834813	0.0729784	0.0334878	SA174_TGTATTCTCCTTGACC
TREM2+ Macrophage	0.0537331	0.0206189	0.0654475	0.105697	0.092143	0.0592821	SA138_TGGTTAGTCAGATAAG_2
High MT+ T cells	0.0339023	0.019979	0.0818887	0.0476747	0.0434106	0.0438568	SA168_CATGACACATGCGCAC
LYVE1+ Macrophage	0.0464937	0.0119488	0.0254317	0.0780918	0.0898855	0.039907	ACCCTCAGTTCTTGCC_8
TREM2+ Macrophage	0.0259306	0.00575962	0.0565476	0.0769637	0.0895032	0.0479018	TGCTGAAAGAGTAACT_8
CD163+FOLR2+ Macrophage	0.0287273	0.00788113	0.0488705	0.0797949	0.0931673	0.0579179	TGCGGGTGTACTCGCG_8
S100A12+ Tissue Monocytes	0.0243664	0.00135005	0.0570798	0.0801799	0.0499198	0.0508442	SA166_GAAGCAGTCCACGACG
CD4+ T cells	0.00739643	0.00675024	0.0926796	0.0270913	0.0121572	0.0298292	GGCACGTGTAACGGTG_7
S100A12+ Tissue Monocytes	0.0337386	0.0109144	0.0572043	0.0780212	0.0533297	0.0544074	HC0572_TAAGTGCGTACAGACG
PRG4+ Lining FLS	0.0357807	0.0094328	0.0249335	0.0802091	0.0689616	0.0355219	HC0572_CGCTATCAGGATCGCA
THY1+COL1A1+ Sublining FLS	0.115051	0.197028	0.108713	0.0436497	0.0860144	0.0668544	SA168_CACTCCAAGAAACCTA
S100A12+ Tissue Monocytes	0.0376459	0	0.0822963	0.0748611	0.0833395	0.058973	SA168_TTAGTTCAGATGTGTA
FOLR2+EGR2+ Macrophage	0.0201405	0.00689927	0.0792617	0.0969308	0.0715664	0.0521595	SA145_TACGGATGTCTTGCGG
VECs	0.0542862	0.0586482	0.0714261	0.067498	0.0807225	0.0371335	SA159_AACTTTCCATCACCCT
NK cells	0.0223862	0.0291049	0.0492442	0.0501843	0.0470994	0.0596132	SA227_GCTGCTTCACCTCGGA
TREM2+ Macrophage	0.0221849	0	0.0536375	0.0704851	0.0848602	0.0504873	GAAGCCCGTTCAGCTA_8
S100A12+ Tissue Monocytes	0.0351856	0.0118436	0.0699315	0.0731019	0.0601055	0.0568152	SA132_TCAGATGCAGGGTTAG
CD14+ moDC	0.0238951	0	0.0886599	0.0861542	0.0744465	0.0466458	SA220_TCAACGATCTTGTCAT_6
CTLA4+ T cells	0.000754467	0.0167704	0.0564457	0.0521798	0.0279313	0.0284185	AGGGCTCTCCTAGAGT
PRG4+ Lining FLS	0.113323	0.205768	0.121304	0.0725123	0.0897891	0.0519327	SA227_AGATCTGTCGAATGGG
CD14+ moDC	0.0275723	0	0.050603	0.0815443	0.0697036	0.0316082	HC0701_CAGATCACAAGGACAC
CD1c+ DC	0.0375507	0.0208205	0.0481911	0.098685	0.0725785	0.0448036	SA131_GCTCCTAGTAAAGGAG_1
LYVE1+ Macrophage	0.025685	0	0.0287494	0.0987922	0.0894505	0.0670193	GAAGGGTCAATCGTCA_8
CTLA4+ T cells	0.0173859	0.0136232	0.0446244	0.0368007	0.0302554	0.025739	AGCTTCCCAAACGTGG_8
B cells	0.0307517	0.0463663	0.018502	0.0437374	0.0441789	0.0315567	SA227_CACCAGGTCTTGCCGT
THY1+COL1A1+ Sublining FLS	0.18792	0.193925	0.273283	0.0742422	0.10366	0.0711868	SA139_TGCACCTGTACCGCTG_5
CD163+FOLR2+ Macrophage	0.0685348	0.0675287	0.0522335	0.0764838	0.112092	0.0576525	SA139_TACTTGTGTTCGCTAA_5
Mural cells	0.105951	0.0904795	0.0677914	0.0530521	0.0646327	0.0483463	GGAGGATCACGCTGAC
PRG4+ Lining FLS	0.113345	0.131577	0.158784	0.0428237	0.0497532	0.0552731	SA225_ACGAGCCTCGAGGTAG
CD4+ T cells	0.0376813	0.00888928	0.0767367	0.0444488	0.0231866	0.0472397	GGCTTTCCAGAGGAAA
LYVE1+ Macrophage	0.0229482	0.00383975	0.0574761	0.0870337	0.0704491	0.0515025	SA132_ACGCAGCAGAAACCTA
TREM2+ Macrophage	0.0226805	0.0430437	0.0533318	0.0766494	0.0529736	0.0695803	GTCGTTCCATAATGCC
APOE+CXCL12+ Sublining FLS	0.130846	0.21656	0.125403	0.077088	0.0809698	0.0632357	SA227_CGTTAGAAGCGATCCC
LYVE1+ Macrophage	0.026705	0.0286491	0.0271868	0.0802652	0.0621192	0.0538445	SA172_GCATGTAAGCTAAACA_4
S100A12+ Tissue Monocytes	0.0336036	0.00901201	0.0811527	0.0708433	0.0687792	0.0481376	SA168_GGACAAGGTAACGTTC
TREM2+ Macrophage	0.0224813	0.00520733	0.0417596	0.0788593	0.0820976	0.0546509	SA172_GAACCTACATTTGCTT_4
THY1+COL1A1+ Sublining FLS	0.174142	0.200158	0.138368	0.0593406	0.0832307	0.05361	SA168_TCACAAGAGCGTAATA
APOE+CXCL12+ Sublining FLS	0.0744311	0.0704304	0.0722188	0.0750146	0.0748622	0.0617234	SA225_CTCCTAGGTGGCGAAT
APOE+CXCL12+ Sublining FLS	0.126699	0.233383	0.164026	0.0826188	0.0794297	0.0549446	SA139_TAGACCACAAGTTGTC_5
CD4+ T cells	0.0391924	0.0168668	0.0556644	0.044824	0.0319901	0.0473685	GTTGTGAAGTGGTGGT_8
CXCL10+STAT1+ Macrophage	0.0249239	0.00247217	0.0714601	0.0909638	0.0624577	0.0415367	SA139_TAGACCATCCTACAGA_5
S100A12+ Tissue Monocytes	0.0213707	0	0.0654475	0.0661068	0.0867493	0.0502645	SA146_GGTGAAGGTAGCTGCC_3
S100A12+ Tissue Monocytes	0.0103457	0.0222846	0.103074	0.0773438	0.093883	0.0523231	SA145_CGCTATCAGTACACCT
CD4+ T cells	0.00786548	0.0172	0.10047	0.01899	0.0312744	0.0308301	CTAACCCTCCTTTGAT
CD1c+ DC	0.0209879	0.0201981	0.0535583	0.0701075	0.0638662	0.052841	SA227_AGACGTTGTCGTCTTC
PRG4+ Lining FLS	0.08912	0.056816	0.163925	0.0579811	0.059567	0.0693922	SA222_ACACTGAGTAGCTGCC
PRG4+ Lining FLS	0.0843741	0.17939	0.095986	0.0632415	0.0744377	0.0739681	SA227_GTTCGGGAGCCTATGT
B cells	0.0293335	0.0624879	0.0146974	0.0131984	0.0401832	0.034137	SA227_CACACAAGTACATGTC
CD1c+ DC	0.048246	0.0400281	0.0780841	0.100941	0.0717821	0.0572261	SA139_CTCGGGAGTGCCTGGT_5
TREM2+ Macrophage	0.0486487	0.015736	0.0550756	0.100751	0.0913589	0.0651836	SA146_CTGATCCTCAACTCTT_3
CTLA4+ T cells	0.025747	0.0238625	0.0665459	0.0361355	0.0261176	0.0321403	CAATACGTCAAGATAG
VCAN+ Fibroblast	0.186311	0.221066	0.257872	0.088347	0.0972805	0.068189	CCTAACCAGATAACAC_8
CD1c+ DC	0.0314752	0.0253879	0.0534564	0.0668158	0.05695	0.0362008	SA139_CGGACTGTCTTGCAAG_5
APOE+CXCL12+ Sublining FLS	0.121398	0.0737793	0.129423	0.0772123	0.0858495	0.0543018	SA227_AAGGAGCAGAAGGCCT
CD4+ T cells	0.00279883	0	0.052426	0.039783	0.020417	0.0270156	ATCAGGTCATAGCTGT_7
PRG4+ Lining FLS	0.100087	0.162821	0.119142	0.0674688	0.10044	0.065476	SA139_AGGGAGTTCTCCGGTT_5
High MT+ T cells	0.0512705	0.0483563	0.0811867	0.0472289	0.0674111	0.0280037	SA168_TACGGGCGTGCCTTGG
CD163+FOLR2+ Macrophage	0.0327208	0.00830192	0.0901206	0.101745	0.0649221	0.0548957	SA220_GAACATCGTAATAGCA_6
S100A12+ Tissue Monocytes	0.0167531	0	0.0566948	0.0645133	0.0762883	0.0448899	ATTCAGGCAACTCCCT
S100A12+ Tissue Monocytes	0.0219503	0.0046638	0.0504218	0.078567	0.0647362	0.0351779	ATCGATGCAGATTCGT
Mast cells	0.0356015	0.0544753	0.0713129	0.0342765	0.0729451	0.0467218	SA168_ATTACTCCAGTCCTTC
CD8+ T cells	0.0344112	0.0190935	0.0674404	0.0389351	0.0316726	0.0455225	CATCCGTTCTTGAGCA_7
PRG4+ Lining FLS	0.115051	0.196564	0.102372	0.0770929	0.0992907	0.0678644	SA139_GCCTCTATCAGAGCTT_5
PRG4+ Lining FLS	0.0779955	0.120251	0.087505	0.0630538	0.0809522	0.0604957	SA139_GACTGCGTCGGTTAAC_5
CD163+FOLR2+ Macrophage	0.0243509	0.0181205	0.0862934	0.0793369	0.072682	0.0355438	GATCGTAGTATGACAA
TREM2+ Macrophage	0.021895	0.00409398	0.0448961	0.093237	0.094339	0.0604815	TACGCTCTCGCGATCG_8
THY1+MFAP5+ Subling FLS	0.142588	0.230157	0.282885	0.0690452	0.107829	0.0741445	SA139_GTAGTCAGTATAAACG_5
IL1B+ Macrophage	0.0147929	0.0192689	0.0515654	0.0846679	0.0839972	0.0709884	SA131_TGGTTAGCACTTAACG_1
CD8+ T cells	0.0408961	0.0128605	0.0410915	0.0384015	0.0494919	0.0575868	AGAAATGCATCATTTC_8
CD163+FOLR2+ Macrophage	0.0154986	0.00187604	0.0277756	0.0793954	0.0682951	0.0406529	HC0701_TTCTCCTAGGCCCGTT
CD14+ moDC	0.0249085	0.0107653	0.0595142	0.0925353	0.0716786	0.048953	CTTCCTTAGGCTATCT_8
TREM2+ Macrophage	0.0315814	0.0382309	0.0605786	0.049641	0.0698597	0.0678966	SA220_TTGACTTGTCCGAACC_6
FOLR2+EGR2+ Macrophage	0.0228221	0.023845	0.100934	0.075268	0.0805734	0.0596647	SA138_TCTTTCCAGGCCGAAT_2
APOE+CXCL12+ Sublining FLS	0.0915471	0.173394	0.11981	0.0782648	0.0617683	0.0451708	SA227_TGCCCTACAAGTAGTA
SPP1+ Macrophage	0.0265435	0.00496187	0.0552794	0.0767786	0.0831921	0.052287	CAGATCACACGTCGGT_8
S100A12+ Tissue Monocytes	0.0138525	0	0.0565363	0.0808499	0.0727819	0.0379438	TTGCCTGAGCTGGCTC_8
VECs	0.0723204	0.0431402	0.0784351	0.060113	0.0604335	0.04464	SA227_TGGGAAGAGTTGAGTA
CD8+ T cells	0.0151889	0.00782853	0.0692974	0.0330047	0.0401428	0.0452429	ATTCAGGTCTTCGACC
THY1+MFAP5+ Subling FLS	0.187734	0.125817	0.261077	0.0624082	0.108166	0.0501679	TCGACGGCAGGTGTTT
S100A12+ Tissue Monocytes	0.0139764	0.0331901	0.0833494	0.0790275	0.0681337	0.0572725	SA144_GTGCAGCAGAGCTGCA
PRG4+ Lining FLS	0.00986559	0	0.0278095	0.0864953	0.0622823	0.0361943	SA174_CTAGTGAGTCTGGAGA
CD8+ T cells	0.0143017	0.0267467	0.0839721	0.0399023	0.032376	0.0325138	CGCCAGAAGAAACCCG_7
THY1+COL1A1+ Sublining FLS	0.189163	0.207338	0.21583	0.0552278	0.119646	0.0797123	SA139_GACCTGGAGTGTACCT_5
B cells	0.0306499	0.00895064	0.0518032	0.105929	0.053349	0.0458742	SA161_CAGCTGGCACACTGCG
PRG4+ Lining FLS	0.0893169	0.143815	0.102689	0.0675638	0.0907818	0.0695765	SA139_ACGATACTCCACTCCA_5
TREM2+ Macrophage	0.0321611	0.0384325	0.0324407	0.0833522	0.0692967	0.0408578	HC0701_ACCCACTAGATACACA
TREM2+ Macrophage	0.0512794	0.0626194	0.0919776	0.0845315	0.0729468	0.053002	SA166_CGGTTAAAGAGGGCTT
CD4+ T cells	0.0243553	0.0100289	0.0886712	0.0542825	0.0351912	0.0415392	CCCTAACCAAGGCAAC_8
APOE+CXCL12+ Sublining FLS	0.119529	0.195766	0.245768	0.0577983	0.0771547	0.0641878	SA139_TGGGCGTAGCACCGTC_5
TREM2+ Macrophage	0.0220101	0.0587885	0.101466	0.0915339	0.0758638	0.0457904	GGTTGTACACCCAATA
TREM2+ Macrophage	0.0456065	0.0389848	0.107015	0.08622	0.0820678	0.0634663	SA139_GATGAAACATCCCATC_5
CD1c+ DC	0.027121	0.0181818	0.0793636	0.0932906	0.0642871	0.0616744	SA138_GGGTTGCGTAGCGATG_2
S100A12+ Tissue Monocytes	0.0171005	0.00184974	0.0566495	0.0779725	0.0871773	0.0494207	GAAGAATGTTCGTACA_7
CD1c+ DC	0.0415045	0.00724993	0.0909698	0.0921041	0.0910274	0.0537749	SA222_TGCCCATAGCCACCTG
TREM2+ Macrophage	0.0369976	0.000394495	0.0551209	0.0987191	0.0852672	0.0381177	GTTCGCTCAATGGCCC_8
CD8+ T cells	0.0360064	0.0248882	0.0780502	0.0472045	0.0564203	0.0616461	SA139_CACACAACAATCGGTT_5
High MT+ T cells	0.0291808	0.0378715	0.0934949	0.061419	0.0656062	0.0469511	HC0701_CCTTCGATCCTGTACC
Cycling cells	0.0019271	0.0172876	0.0552001	0.0421342	0.0275401	0.0366092	SA168_CTGATAGGTCTTCGTC
LYVE1+ Macrophage	0.0354865	0.014158	0.0288173	0.0973279	0.0705508	0.0443734	SA139_TTGTAGGAGCAGGCTA_5
Cycling cells	0.044352	0.0450162	0.0580875	0.0571697	0.0763146	0.0620892	SA168_CATCAGAAGGCTAGGT
APOE+CXCL12+ Sublining FLS	0.14128	0.214851	0.166382	0.0692523	0.0910713	0.0565833	SA222_CTGCGGACAATGTTGC
NK cells	0.0197732	0.00810029	0.0880824	0.0438811	0.0309412	0.0721104	CCACACTAGCGTATAA_8
CXCL10+STAT1+ Macrophage	0.0186824	0.00769703	0.037955	0.0916679	0.07783	0.0414207	HC0701_AGGCCGTTCTGAGGGA
CXCL10+STAT1+ Macrophage	0.0426904	0	0.0542377	0.0960414	0.0755691	0.0622296	SA144_TTGCCGTCACATGGGA
pDC	0.0959234	0.0943719	0.0849573	0.0580542	0.0681653	0.049735	SA225_TACAGTGCAACAACCT
CD14+ moDC	0.0537773	0.0394845	0.0330521	0.0987947	0.0845901	0.0551186	SA139_ACGATGTAGTGGGCTA_5
FOLR2+EGR2+ Macrophage	0.0317208	0	0.0548038	0.0777288	0.0882788	0.0326246	AACCTGACATAATGCC
APOE+CXCL12+ Sublining FLS	0.135505	0.127115	0.137395	0.0680852	0.0827484	0.0506896	SA227_ATGGGAGGTAAACGCG
TREM2+ Macrophage	0.0287936	0.00483913	0.0289985	0.0968796	0.0934515	0.0448255	CTATAGGGTTCCAGGC_8
VECs	0.085737	0.0292189	0.0597973	0.0456866	0.0875123	0.0537079	SA227_TCTGGAACATGCGCAC
CD163+FOLR2+ Macrophage	0.0287582	0.0122556	0.0622431	0.0807476	0.111362	0.0556339	AGGAATATCATCACAG
CXCL10+STAT1+ Macrophage	0.0224526	0	0.0538753	0.0945722	0.0934322	0.0534967	GGGATGAAGTGACACG_8
S100A12+ Tissue Monocytes	0.0145229	0.0205137	0.0371964	0.0737963	0.0580831	0.0384513	HC0701_TATGCCCAGGACGAAA
LYVE1+ Macrophage	0.0300503	0.0317174	0.031716	0.0914682	0.106154	0.0628789	HC0572_TCTTCGGGTTTGGCGC
Mast cells	0.034794	0.0134216	0.0778463	0.0537806	0.0614175	0.0419334	SA168_GGATTACCACCTCGGA
THY1+MFAP5+ Subling FLS	0.126509	0.169001	0.245508	0.0963825	0.0623174	0.0770959	SA139_AAAGATGAGCTTCGCG_5
CD1c+ DC	0.0221118	0.00933637	0.0345694	0.108314	0.085097	0.0524068	SA131_GGCCGATCAAGCCTAT_1
TREM2+ Macrophage	0.0413917	0.0258525	0.0408991	0.107651	0.087137	0.0274292	ATACTTCGTAGAAACT
High MT+ T cells	0.0105139	0.0126501	0.0312744	0.034988	0.0371996	0.0410471	TAGATCGAGTCCCAAT
SPP1+ Macrophage	0.0230322	0	0.0440356	0.0781649	0.0603388	0.040421	SA132_ACAGCTACATCTACGA
Mural cells	0.102251	0.0901639	0.0549963	0.0592042	0.0633365	0.0484687	SA159_AACACGTAGTTAGGTA
APOE+CXCL12+ Sublining FLS	0.0202755	0.0211098	0.0631263	0.0685384	0.0982786	0.0624061	SA172_CTGATCCGTCTTGCGG_4
PRG4+ Lining FLS	0.109179	0.147953	0.108623	0.0803042	0.0689108	0.0458587	SA227_GAGCAGAGTACAGCAG
B cells	0.0501753	0.0583852	0.0234728	0.0545871	0.0519282	0.0578058	SA222_CTCGAAATCCAACCAA
SPP1+ Macrophage	0.027309	0.0097747	0.0693767	0.0973279	0.0833395	0.0533666	HC0572_TCCACACCATAACCTG
S100A12+ Tissue Monocytes	0.020021	0	0.0569212	0.0791152	0.0609773	0.054888	SA131_CACCAGGTCCTTTACA_1
IL1B+ Macrophage	0.0286587	0	0.0586197	0.0774437	0.0906591	0.0754766	TCGACGGTCGATTTCT_7
CD14+ moDC	0.0274086	0.00815289	0.0278209	0.077624	0.073366	0.0597085	HC0701_GGCAATTCATTTGCTT
CD14+ moDC	0.0739244	0.0457438	0.11237	0.0667402	0.0851391	0.0545182	SA139_CTCGGAGCAAGGTGTG_5
NK/T cells	0.0157575	0.00708337	0.0495046	0.0618819	0.0380696	0.0407959	TGGGAAGTCATCTCTA_7
TREM2+ Macrophage	0.0378605	0.0148418	0.0493234	0.0951034	0.081596	0.048783	SA222_TCAATCTAGACAAAGG
CD4+ T cells	0.0186448	0	0.0791485	0.0590068	0.0479781	0.0330059	SA159_GAGCAGACATGCCTAA
CD14+ moDC	0.0247713	0.00994126	0.0560267	0.0959099	0.0949372	0.0394549	CTGATCCCATCCTATT
B cells	0.00601361	0.021329	0.0423937	0.0255782	0.050297	0.0236237	ACGGGTCCACCTCTGT_8
Mural cells	0.0695636	0.0702288	0.0721735	0.0493194	0.0326373	0.043697	SA220_GGAACTTTCAAAGTAG_6
NK/T cells	0.0139255	0.0146577	0.0285116	0.0323054	0.0286364	0.0504732	CCTCCTCAGTTACGGG
CD8+ T cells	0.0392212	0.0142544	0.0793976	0.0398487	0.0442824	0.0456139	SA159_GTACGTACAAGCTGGA
APOE+CXCL12+ Sublining FLS	0.111409	0.0515736	0.109426	0.055703	0.0943496	0.0559392	SA159_TGGTTCCCAAGGACTG
IL1B+ Macrophage	0.034347	0.0455948	0.0295759	0.0647326	0.0714699	0.0616306	SA139_ACTGTCCTCTCTAAGG_5
TREM2+ Macrophage	0.0323602	0	0.047591	0.0867998	0.0901521	0.0384784	HC0572_TGCTACCTCGATAGAA
VECs	0.0681365	0.0386692	0.0476589	0.0517997	0.0603458	0.0410368	SA227_CTGAAACGTCTAGTCA
Plasma cells	0.0344245	0	0.0610089	0.0525355	0.0665025	0.0355322	SA159_AGTGTCAAGAAACCAT
VECs	0.0514033	0.0219777	0.0424164	0.0635704	0.0465258	0.0398929	SA227_GACGGCTCACGCCAGT
LYVE1+ Macrophage	0.0312584	0.0100903	0.0335504	0.0890341	0.0846164	0.0567404	SA132_CTCGAGGCACAACGCC
FOLR2+EGR2+ Macrophage	0.0250943	0.0405979	0.0419861	0.0701148	0.0761164	0.0500236	SA172_AGCTCTCTCTACGAGT_4
NK/T cells	0.0121755	0.00839835	0.0797147	0.0340572	0.0332109	0.0392384	TCCATGCAGCTGAGTG_8
APOE+CXCL12+ Sublining FLS	0.132859	0.189252	0.162849	0.0639529	0.0782124	0.0593569	SA222_GAGGTGAGTCATACTG
FOLR2+EGR2+ Macrophage	0.0410709	0.0331901	0.0235068	0.0560027	0.0570921	0.0749188	SA151_AACGTTGAGTCCCACG
TREM2+ Macrophage	0.0342829	0.0280792	0.0639869	0.0739303	0.092927	0.0624834	SA139_GATTCAGCAGTGGGAT_5
THY1+COL1A1+ Sublining FLS	0.145931	0.20291	0.224752	0.0676954	0.0899908	0.0687417	SA222_TTCTCAACAATAAGCA
THY1+MFAP5+ Subling FLS	0.156164	0.170527	0.228919	0.0736453	0.09128	0.0597511	SA222_AGCTCCTGTCACTGGC
S100A12+ Tissue Monocytes	0.0267758	0	0.0647568	0.0622985	0.0517353	0.0461215	GTCAAACGTACCTAGT
CD14+ moDC	0.0335019	0.0145262	0.0321576	0.0949255	0.0912046	0.0620145	ATGGTTGTCAATGTCG_8
TREM2+ Macrophage	0.0154278	0.018436	0.0278888	0.0860153	0.0635048	0.0434355	HC0701_TGAGCATAGATGGGTC
LYVE1+ Macrophage	0.052056	0.0281669	0.0736794	0.086756	0.0689757	0.0577865	SA138_GACGCGTGTCAAGCGA_2
APOE+CXCL12+ Sublining FLS	0.138012	0.169738	0.163845	0.0591676	0.0872878	0.0498265	SA222_ATCATCTCAATTGCTG
CD163+FOLR2+ Macrophage	0.0367343	0.00912598	0.0347506	0.112013	0.0970736	0.0438478	TTTGATCGTCCATAGT_8
CD163+FOLR2+ Macrophage	0.0334111	0.00189357	0.0364378	0.0766494	0.0606773	0.0806656	SA146_CGCGTTTAGCCAGAAC_3
FOLR2+EGR2+ Macrophage	0.0551092	0.0244061	0.063885	0.0830014	0.0608966	0.0524828	SA146_GATCAGTTCTGGTATG_3
IL1B+ Macrophage	0.021187	0.0241431	0.101908	0.049831	0.0717225	0.0718025	TGCACGGGTTGGATCT_7
CD163+FOLR2+ Macrophage	0.0325129	0.00750416	0.0643945	0.101	0.10948	0.0550039	AGAAGCGGTCGCATGC_8
TREM2+ Macrophage	0.0410288	0	0.0421899	0.0980881	0.076525	0.0394781	SA151_GTTCGGGCATGACATC
Mast cells	0.0312916	0.0341282	0.0980468	0.0534127	0.0478817	0.0542748	SA168_GACGTTAGTACCCAAT
APOE+CXCL12+ Sublining FLS	0.095107	0.168213	0.136659	0.0762499	0.0717506	0.0719326	SA227_GTACGTATCCGTACAA
CD8+ T cells	0.00753139	0.0242658	0.0291117	0.0415007	0.0213028	0.017596	TACACCCTCTCTCCGA_7
THY1+MFAP5+ Subling FLS	0.127843	0.147225	0.139218	0.0557346	0.0902416	0.0531875	SA168_TATCAGGAGAAGAAGC
CD163+FOLR2+ Macrophage	0.0718248	0.0419216	0.0405027	0.0992186	0.069893	0.0520139	SA139_CACCACTCAACACGCC_5
High MT+ T cells	0.0487483	0.00679407	0.0507728	0.0609341	0.0334635	0.0357357	GAGGCCTCAACTGATC
APOE+CXCL12+ Sublining FLS	0.162027	0.192899	0.231274	0.0622035	0.068232	0.0729967	SA220_AAGCCGCGTACTTAGC_6
TREM2+ Macrophage	0.0193108	0.00419041	0.0239144	0.0975155	0.0771091	0.0485434	SA132_CATGCCTGTACAGTGG
LYVE1+ Macrophage	0.024581	0.0104848	0.0454962	0.0749585	0.0732801	0.0522522	TGACTCCAGAAGCTCG_8
CD163+FOLR2+ Macrophage	0.0313624	0.0027527	0.0281379	0.102742	0.0648905	0.0359148	SA174_CCTACCAAGGATGGTC
CD163+FOLR2+ Macrophage	0.0296742	0.0123696	0.0282625	0.0828138	0.0601388	0.039679	SA132_TCAGATGCATTTCACT
CTLA4+ T cells	0.0200653	0.0273604	0.0508974	0.00939022	0.0334898	0.0459141	AGTAACCCACGCCAGT_7
pDC	0.0151778	0	0.0467418	0.0708945	0.0594074	0.0415019	ATCACTTTCACTGTTT
CD163+FOLR2+ Macrophage	0.023373	0.0190672	0.04801	0.0996864	0.0764794	0.0427064	HC0547_GACCAATCAGCAGTTT
CTLA4+ T cells	0.00808009	0.027001	0.0567627	0.0499139	0.0208222	0.026405	TTCAATCTCGCAATGT
VECs	0.0472062	0.0744367	0.0209364	0.0486737	0.0747675	0.0520242	SA222_CTTACCGAGCACGCCT
TREM2+ Macrophage	0.0233508	0.016674	0.0289871	0.106555	0.0581305	0.0534542	SA146_CAGCATACAAAGAATC_3
CD163+FOLR2+ Macrophage	0.033993	0.0025686	0.0286022	0.0894361	0.0792087	0.0520525	SA146_CGATCGGGTATAGGGC_3
TREM2+ Macrophage	0.0405177	0.0178136	0.02362	0.0694423	0.0617929	0.0596351	SA132_GGACAAGGTATATGGA
VCAN+ Fibroblast	0.155728	0.214026	0.243435	0.0894069	0.0876982	0.0669227	SA138_TGGGAAGTCCTCTAGC_2
SPP1+ Macrophage	0.0222136	0.00658368	0.0395856	0.0780529	0.0574955	0.0466574	SA168_GTCACAAGTAGGCTGA
LYVE1+ Macrophage	0.0325859	0	0.0566042	0.088827	0.0815188	0.0521827	AACAAAGAGGTGCTTT
APOE+CXCL12+ Sublining FLS	0.155938	0.273192	0.237321	0.0657803	0.0697317	0.0720795	SA222_ACGCAGCTCCAAACAC
CD8+ T cells	0.0217755	0.0209959	0.041352	0.0689648	0.0481062	0.0440565	CAGTTAGTCGCATTAG_8
CD1c+ DC	0.0766414	0.1462	0.140995	0.0726877	0.107607	0.0576113	SA168_TGTGTTTAGGTGATTA
TREM2+ Macrophage	0.03392	0.00485667	0.00989639	0.0918799	0.0861565	0.0287496	HC0732_CGACCTTCACAAGACG
TREM2+ Macrophage	0.0414337	0.0137459	0.0275831	0.0915437	0.0763321	0.0469511	SA168_TGTCCCATCAGCACAT
Dying	0.0576227	0.0596564	0.10732	0.0737208	0.04999	0.0451605	GTTTGGACAATTCTTC_8
CD8+ T cells	0.0114033	0.00418164	0.0754006	0.075726	0.0326338	0.0443515	GGTAACTAGTTGTAAG_8
APOE+CXCL12+ Sublining FLS	0.18557	0.260323	0.189051	0.0899941	0.111108	0.0486323	SA220_GGTATTGGTCTAAACC_6
CD14+ moDC	0.0222933	0.002779	0.0749023	0.0901183	0.08663	0.0384488	TTGCATTCACCTCGTT
VECs	0.0712584	0.0576225	0.0309913	0.0468098	0.0521282	0.0473582	SA227_GATCTAGAGGATGTAT
APOE+CXCL12+ Sublining FLS	0.189856	0.188849	0.267542	0.0987849	0.0854092	0.0700853	SA220_GAGTCCGTCTCAACTT_6
PRG4+ Lining FLS	0.104395	0.127737	0.101002	0.0842976	0.0823958	0.0487766	SA220_GTCCTCACATGAACCT_6
CD4+ T cells	0.0177266	0.0332866	0.0310366	0.0345859	0.0311113	0.0430748	SA159_GTGCTTCGTCTCAACA
CD14+ moDC	0.0149013	0.0143684	0.0472513	0.0928984	0.0900311	0.0381409	SA168_TGCGCAGTCGCATGAT
CD14+ moDC	0.0328292	0	0.0568873	0.0974449	0.0640714	0.0361608	AGGGAGTCAGCTACCG_8
APOE+CXCL12+ Sublining FLS	0.127005	0.178645	0.187114	0.0739254	0.0733204	0.0555836	SA222_TCAGGTAGTATTCTCT
APOE+CXCL12+ Sublining FLS	0.144601	0.208021	0.207281	0.0778726	0.100613	0.0763436	SA139_GGATTACTCGACGGAA_5
Plasma cells	0.0106333	0.0173227	0.0293608	0.0505766	0.0365366	0.0238247	CAATTTCAGGCTGAAC_8
APOE+CXCL12+ Sublining FLS	0.0182245	0	0.0466852	0.0803505	0.0675479	0.0449672	HC0701_AAGGTTCGTATAGGTA
High MT+ T cells	0.0231738	0.0187955	0.067916	0.0939461	0.0663516	0.0601775	SA145_CGTCTACCAGTACACT
TREM2+ Macrophage	0.029745	0.00393618	0.0294174	0.0823021	0.0740308	0.0475605	SA160_CATTATCCACAGACAG
CD14+ moDC	0.0342873	0.0435084	0.0755364	0.0858983	0.0944057	0.0590979	SA227_GACGTTATCTGCAGTA
LYVE1+ Macrophage	0.0589878	0	0.0289419	0.0669668	0.0810785	0.0658096	SA139_CTTTGCGCAGATAATG_5
Plasma cells	0.0379844	0.0701324	0.123558	0.0644768	0.0389957	0.0314845	SA225_GCATACATCCCTCAGT
CTLA4+ T cells	0.0145185	0.0253178	0.0630131	0.0249472	0.0246863	0.025681	TGTACAGTCGTTGTTT_7
THY1+COL1A1+ Sublining FLS	0.162086	0.224248	0.24125	0.0458108	0.090852	0.0693214	SA227_TTATGCTCATTACCTT
CD8+ T cells	0.0340837	0.00537389	0.0514635	0.0431745	0.0472484	0.0350027	SA227_AGATCTGCAGATTGCT
PRG4+ Lining FLS	0.109373	0.156834	0.0775519	0.0917727	0.0935795	0.0748621	SA139_AGGTCCGGTGCCTGCA_5
VECs	0.0709884	0.050092	0.081164	0.0619769	0.0473695	0.0408268	SA220_ATCTGCCAGCTTATCG_6
CD8+ T cells	0.0243509	0.0173665	0.0373436	0.0482863	0.055624	0.048403	SA159_CGCTATCGTAGCCTAT
PRG4+ Lining FLS	0.130005	0.178469	0.0922607	0.0602714	0.0970736	0.0627797	SA139_CTGAAGTCAGTCAGCC_5
CD1c+ DC	0.0232823	0.00215657	0.0289871	0.0971695	0.0561888	0.0406632	SA166_TGGTTCCAGGTGCTTT
APOE+CXCL12+ Sublining FLS	0.157175	0.12907	0.228274	0.0675004	0.0864178	0.054164	SA159_CAGATCATCAACACTG
CD4+ T cells	0.0395155	0.0115368	0.061643	0.0820658	0.0412426	0.0559958	SA168_GTATCTTAGGACTGGT
IL1B+ Macrophage	0.0292096	0	0.0725245	0.0844121	0.083464	0.0681916	AGACAGGAGCGACTTT_8
APOE+CXCL12+ Sublining FLS	0.133704	0.128816	0.18853	0.0808085	0.0914817	0.0931899	SA139_ATAAGAGAGGGCACTA_5
CD4+ T cells	0.0300017	0.0313667	0.0474551	0.0263067	0.0445192	0.0370459	SA220_ACAGCCGAGGCAAAGA_6
TREM2+ Macrophage	0.0252625	0.0108881	0.00566155	0.0969795	0.0830588	0.03908	HC0701_GGCCGATCACACCGCA
CD1c+ DC	0.0371414	0.0172526	0.0284889	0.0654928	0.0502145	0.0502645	HC0701_GTCAAGTTCCACGTTC
APOE+CXCL12+ Sublining FLS	0.108968	0.166757	0.13676	0.0680706	0.0625419	0.052783	SA227_ACAGCCGAGGTGCTTT
CD8+ T cells	0.0302937	0.0411502	0.023586	0.0307338	0.0468187	0.0402175	SA227_ACTGCTCAGCAGATCG
CD1c+ DC	0.0173439	0	0.0543396	0.0927839	0.0557187	0.0501163	CGTGATATCGACATTG
SPP1+ Macrophage	0.0184789	0	0.0561852	0.0913	0.0954932	0.0571437	CATTTCATCTGTTGGA_8
VCAN+ Fibroblast	0.194278	0.164452	0.279341	0.0834253	0.0768285	0.0714354	SA159_AAAGATGGTCTAAACC
TREM2+ Macrophage	0.0330129	0.012431	0.0653456	0.0912391	0.0975577	0.0595127	SA138_TTGGCAAAGAACTCGG_2
PRG4+ Lining FLS	0.114902	0.188113	0.125064	0.0753435	0.0987469	0.0507656	SA227_GTTCGGGCAGGTGGAT
APOE+CXCL12+ Sublining FLS	0.166527	0.188069	0.244002	0.074174	0.0719558	0.074352	SA138_GATCTAGTCTAACGGT_2
B cells	0.0434759	0.00798632	0.0449074	0.0383454	0.0618175	0.0414233	SA227_ACTTACTAGTACGTAA
SPP1+ Macrophage	0.0377255	0.0121943	0.0526185	0.0843999	0.0707455	0.0518065	SA222_AAACCTGAGTACATGA
LYVE1+ Macrophage	0.0439715	0.0223722	0	0.0830915	0.0565606	0.0638026	SA151_TACACGAAGAAGGTTT
S100A12+ Tissue Monocytes	0.0211339	0.00461997	0.0593217	0.0666111	0.0661184	0.0411991	SA159_GCTCCTATCCCAACGG
TREM2+ Macrophage	0.0359754	0.00957307	0.0290438	0.0897553	0.0618631	0.0471611	SA151_GGCGTGTCAGTATAAG
TREM2+ Macrophage	0.0266099	0.00888928	0.0336296	0.0958709	0.0800542	0.033672	HC0572_TCGCGTTAGAAACGCC
CXCL10+STAT1+ Macrophage	0.0229393	0.00530376	0.0277756	0.0971111	0.0789211	0.0419979	SA132_CGCGTTTAGACACTAA
CD1c+ DC	0.0116843	0	0.0348638	0.100147	0.0584041	0.0347425	SA144_CTTCTCTGTACTTGAC
LYVE1+ Macrophage	0.0535915	0.0223459	0.0563438	0.0805332	0.0723066	0.0470632	SA174_GCACTCTTCTGGCGTG
VECs	0.075148	0.0344964	0.0832361	0.0555811	0.0585076	0.0512745	SA168_TAAACCGTCTCGCATC
CD14+ moDC	0.0266984	0	0.0559135	0.102228	0.0797156	0.0398349	SA146_AAAGTAGGTATATGGA_3
S100A12+ Tissue Monocytes	0.0171647	0.000657491	0.0605899	0.0948159	0.0622472	0.051764	SA172_ACTGAACGTCCGTCAG_4
CD163+FOLR2+ Macrophage	0.033743	0.012203	0.0291004	0.0766811	0.0686512	0.0485266	SA151_CTGATCCGTCAGCTAT
FOLR2+EGR2+ Macrophage	0.0150783	0	0.0554719	0.10234	0.0855618	0.0391573	ATTCCTACAATTGTGC_8
CD4+ T cells	0.0306455	0.0370124	0.0284889	0.0417638	0.0301747	0.0289866	SA227_CCTAGCTAGCTAACTC
CD163+FOLR2+ Macrophage	0.0216539	0.0358201	0.055755	0.0961267	0.079	0.0249068	GCCATGGGTACAAACA_7
SPP1+ Macrophage	0.0369113	0.0198299	0.0972994	0.0734113	0.0670129	0.0625285	SA139_CCAATCCTCTATCCCG_5
LYVE1+ Macrophage	0.0228774	0.0347944	0.0494933	0.0845047	0.0856443	0.0496758	CAAAGAATCTAGAGCT
High MT+ T cells	0.0203418	0.0139476	0.0497877	0.0708677	0.0651045	0.0354575	SA172_TACGGATCAGGAATCG_4
CD163+FOLR2+ Macrophage	0.0276431	0	0.0258393	0.0837591	0.0699667	0.0387128	HC0572_GGGAGATTCTGCAGTA
S100A12+ Tissue Monocytes	0.0223331	0.0386868	0.0713016	0.0888855	0.0633031	0.0896485	SA161_ACTGCTCCATTCCTGC
CD4+ T cells	0.0336921	0.0216271	0.0728529	0.042295	0.0344335	0.0379889	SA159_TACTTGTTCTCGCATC
THY1+MFAP5+ Subling FLS	0.154345	0.139011	0.179132	0.0812447	0.0951932	0.0431392	SA220_TTGACTTAGCGCCTTG_6
CXCL10+STAT1+ Macrophage	0.0296078	0	0.0427334	0.0644865	0.0926218	0.060935	GTGTGGCTCCGATTAG_8
B cells	0.0392323	0.0561234	0.0653117	0.0366521	0.0341388	0.0467476	SA227_ATCTGCCCAGCTGCAC
S100A12+ Tissue Monocytes	0.0592555	0.0387481	0.073838	0.0741618	0.0581761	0.0568976	SA168_GCTTCCACAATAGAGT
CD4+ T cells	0.0276387	0	0.0564796	0.0438421	0.0353999	0.0348533	GCATGATCAAGATCCT_8
Mural cells	0.111966	0.0701762	0.115847	0.0740619	0.083906	0.045364	SA159_CTGTGCTGTTGTTTGG
SPP1+ Macrophage	0.0261895	0.00504953	0.0288513	0.089826	0.0840902	0.0447766	SA166_ACCCACTGTACCGGCT
S100A12+ Tissue Monocytes	0.0576758	0.0241957	0.151662	0.0611071	0.0833781	0.0740982	SA139_TCTATTGCAACCGCCA_5
LYVE1+ Macrophage	0.034951	0	0.0236087	0.0725781	0.0892015	0.0587656	GTTCGCTAGAGCAGTC_8
VCAN+ Fibroblast	0.0995763	0.142807	0.177376	0.0517705	0.0862073	0.0546999	SA168_GCAAACTAGCTAGGCA
CD4+ T cells	0.0127286	0.00639081	0.0738946	0.0397367	0.0250038	0.0279393	GCGTTTCAGGCCACTC_7
CD14+ moDC	0.0638841	0.0504953	0.164253	0.080906	0.0835798	0.0751854	SA222_CAGAATCAGAAGAAGC
CD163+FOLR2+ Macrophage	0.0305747	0.00203384	0.0815603	0.0774048	0.0879175	0.0261925	SA220_CTACCCATCCTACAGA_6
FOLR2+EGR2+ Macrophage	0.0349798	0.0304199	0.0929061	0.10885	0.0552012	0.0535662	CATGGATAGACCATTC
CXCL10+STAT1+ Macrophage	0.0549367	0.00157798	0.0969484	0.0646668	0.0558871	0.0633014	SA138_ACAGCCGCAAGAGTCG_2
S100A12+ Tissue Monocytes	0.0314951	0.0226528	0.04724	0.0571819	0.0677163	0.0669214	SA159_GTTAAGCAGGGAAACA
THY1+COL1A1+ Sublining FLS	0.134979	0.157149	0.166642	0.0758722	0.0961229	0.0547398	SA168_CGATTGACACGTGAGA
TREM2+ Macrophage	0.0135804	0.0259051	0.0533318	0.0777312	0.0984365	0.0363708	SA227_AACCATGGTGCGAAAC
VECs	0.0606007	0.0417112	0.0645304	0.0468293	0.0601897	0.0439972	SA225_TTCGGTCCATGACGGA
PRG4+ Lining FLS	0.163936	0.188086	0.145921	0.0788423	0.112467	0.0576912	SA139_CAGTCCTAGAACAACT_5
VECs	0.0668577	0.0534935	0.0674064	0.0564534	0.0552223	0.0569324	SA159_CGCGGTAGTCATCCCT
TREM2+ Macrophage	0.0154389	0	0.0286361	0.0873139	0.0881736	0.0463238	SA172_GAACATCCAGTTAACC_4
Plasma cells	0.0280192	0	0.0388156	0.0380116	0.0358297	0.0369312	ATTGGGTTCCTGTTGC_8
IL1B+ Macrophage	0.0377654	0	0.110638	0.0748391	0.0938935	0.0653175	SA145_TTAGTTCAGCGTGAGT
APOE+CXCL12+ Sublining FLS	0.0669041	0.135478	0.0869275	0.0727559	0.0654483	0.0601504	SA222_ACTTGTTGTCTAAACC
VCAN+ Fibroblast	0.133246	0.157587	0.218083	0.0596306	0.0824081	0.0512822	SA168_GTGAAGGCACATCTTT
B cells	0.0126157	0.0543088	0.0626847	0.0229663	0.0317779	0.0287445	CAACAGTTCGATACAC
IL1B+ Macrophage	0.0298667	0.0139037	0.0582121	0.102786	0.072382	0.0674071	CTACCCAGTTCTCCAC
Plasma cells	0.0535605	0.00602262	0.0504444	0.0462981	0.0276997	0.0420082	AAGGTAATCGTTCCCA
VECs	0.0562354	0.0825809	0.0648701	0.0584976	0.0591811	0.0397009	SA168_TCGTACCCAGACGTAG
VECs	0.087808	0.0405716	0.0874597	0.0561708	0.0718505	0.0471109	SA159_GGACAGATCTTCAACT
S100A12+ Tissue Monocytes	0.0224393	0.0364951	0.0754006	0.0856815	0.0686354	0.0549859	SA139_CGCTTCATCAGCATGT_5
CD14+ moDC	0.0325837	0	0.0450773	0.0961901	0.07783	0.0346987	HC0701_TCAGATGGTCTGATCA
LYVE1+ Macrophage	0.0382986	0.00861752	0.0279681	0.100071	0.0993994	0.0478207	GAATAGAGTTCACGAT_8
CD14+ moDC	0.0265878	0	0.0732718	0.056334	0.0613246	0.0434961	CGTAGTACATCTCAAG
APOE+CXCL12+ Sublining FLS	0.149946	0.129526	0.127679	0.0807647	0.0753323	0.0567237	SA222_CATCGAAAGGTAAACT
CD14+ moDC	0.0351878	0.0025686	0.052743	0.0777434	0.0736309	0.0478516	TATCAGGGTACCAGAG
CD14+ moDC	0.0267825	0	0.0572609	0.11749	0.0819906	0.0367418	AGCTACACAGCAGTCC_8
Mast cells	0.0296233	0.0376786	0.0745626	0.0770295	0.0556205	0.0491295	SA168_CGTCACTGTCTTCTCG
CD163+FOLR2+ Macrophage	0.0374733	0.0192075	0.062764	0.0656926	0.0879052	0.0465093	HC0701_CAACTAGAGGTGCTTT
CD1c+ DC	0.0362675	0.0425704	0.0433335	0.0776776	0.0850637	0.0443875	SA227_GGGCACTCAATGTAAG
B cells	0.0288534	0.0592005	0.0279907	0.0461519	0.0146181	0.0291412	CTCAGTCAGGCAGCTA
IL1B+ Macrophage	0.0690613	0.0424389	0.122776	0.069491	0.0926657	0.078473	SA139_GTTAAGCTCCAGAGGA_5
Plasma cells	0.0719708	0.0673797	0.132492	0.056641	0.0508004	0.0203555	SA222_GTATTCTGTCGATTGT
B cells	0.0157752	0.00615412	0.0239823	0.0387572	0.0305395	0.0281261	GCCCGAACACTGTGTA
SPP1+ Macrophage	0.0235456	0	0.0555059	0.10913	0.0914554	0.0526773	AGGCTGCAGCTGGAGT
TREM2+ Macrophage	0.0219371	0	0.0411821	0.083993	0.0863634	0.0371476	HC0732_CGCTGGACATGGTAGG
NK cells	0.0600476	0.0417901	0.0729548	0.0441613	0.0573692	0.0602999	SA168_CCTAGCTAGAAGAAGC
CD163+FOLR2+ Macrophage	0.0167841	0.0155694	0.0310593	0.0778799	0.0986855	0.0288102	SA144_ACGCCGATCCGTAGTA
PRG4+ Lining FLS	0.132131	0.134119	0.113265	0.0876502	0.103732	0.0446516	SA222_TCTGGAACAAGCCGTC
CD8+ T cells	0.0317164	0.002516	0.0915699	0.0746369	0.0386063	0.0525305	TGGGTTATCTGTCCCA_8
TREM2+ Macrophage	0.0362586	0.0370211	0.10894	0.0591408	0.085076	0.0732454	SA139_CAAGGCCTCCGCTGTT_5
Dying	0.0379977	0.0160165	0.0433448	0.0456939	0.0342475	0.0550258	AGCTTCCGTCGAACAG_8
SPP1+ Macrophage	0.0224592	0.00156921	0.0353847	0.0788593	0.072603	0.0455611	SA160_TGGTTAGTCTGTCAAG
CD163+FOLR2+ Macrophage	0.0208927	0.00541773	0.0384419	0.0866122	0.0794174	0.0520216	SA168_CATCCACAGCCATCGC
APOE+CXCL12+ Sublining FLS	0.107676	0.227921	0.0980807	0.0796366	0.079663	0.092377	SA139_GGATTACAGATATGGT_5
SPP1+ Macrophage	0.026663	0	0.0518259	0.0697859	0.0647818	0.0257557	TCGCACTGTCACTCGG_8
CTLA4+ T cells	0.010505	0	0.0558456	0.0187731	0.0284399	0.0266098	CACCAAACAAGTTGGG_7
VECs	0.0865402	0.0335934	0.119357	0.0734625	0.0721575	0.0517253	SA139_GAGTCCGCATTTGCCC_5
Plasma cells	0.0510957	0.0338126	0.0858631	0.0527158	0.0590443	0.0476764	SA139_GCAGTTAAGTGTACGG_5
CD14+ moDC	0.030796	0.0356974	0.0868482	0.104915	0.0539664	0.0658341	HC0572_GCGCCAAAGTGAAGAG
CD1c+ DC	0.0487992	0.0157973	0.140022	0.0741472	0.0610089	0.0402677	SA139_CTAACTTTCTTGTACT_5
PRG4+ Lining FLS	0.0977443	0.147664	0.118734	0.0654489	0.0777704	0.0662683	SA227_GGAGCAATCGATGAGG
High MT+ T cells	0.0287936	0.0519067	0.0270169	0.053783	0.0446507	0.0526851	CTGGACGCACATGGTT_7
CD8+ T cells	0.0383871	0.0269045	0.0730227	0.0498042	0.0520966	0.0425428	SA168_CTCCTAGAGGACACCA
CD163+FOLR2+ Macrophage	0.0309663	0.00304199	0.0450207	0.0831013	0.0977226	0.0863223	SA138_GGTGAAGTCCCACTTG_2
VCAN+ Fibroblast	0.145466	0.144008	0.166699	0.0683435	0.0668551	0.0803706	SA222_TCTATTGAGGCCCTTG
NK cells	0.0370817	0.0157097	0.021061	0.0462786	0.0350351	0.0395141	CGAGGAAAGAGGTATT_7
S100A12+ Tissue Monocytes	0.0270059	0	0.0568533	0.0612971	0.0574148	0.0372224	SA159_TCGGGACGTCCGAATT
CD4+ T cells	0.0164412	0.0228807	0.0412387	0.0484179	0.0188173	0.0304758	SA159_TTCTTAGTCCTGCCAT
APOE+CXCL12+ Sublining FLS	0.143448	0.179723	0.117613	0.0655537	0.0839271	0.0533395	SA222_CATCGGGGTCTCTTTA
CD4+ T cells	0.0187754	0.000675024	0.066376	0.0318351	0.0192365	0.0330433	AGAGCAGGTGTCATGT_7
S100A12+ Tissue Monocytes	0.018355	0.0101078	0.0890789	0.0614311	0.0728661	0.0655456	SA168_CTCGGAGGTACTTCTT
THY1+COL1A1+ Sublining FLS	0.137477	0.193618	0.195618	0.0669717	0.0833026	0.0581974	SA168_CTCGTACAGGGTGTGT
SPP1+ Macrophage	0.100098	0.0659069	0.198528	0.0809279	0.0762497	0.0428056	SA168_TTCTTAGTCTGTCAAG
SPP1+ Macrophage	0.0244416	0.00211274	0.0565476	0.0794197	0.0865353	0.036099	ATCACTTAGCGATGAC
TREM2+ Macrophage	0.0487483	0.007548	0.0651192	0.0843926	0.0763724	0.0377724	SA225_CGTCAGGGTTTGACAC
FOLR2+EGR2+ Macrophage	0.031338	0.00963443	0.0397894	0.0673177	0.0612948	0.0380236	SA144_GACGTTAAGATATGCA
SPP1+ Macrophage	0.0284109	0	0.0277643	0.087945	0.0955581	0.0536294	TGACGCGAGAGGTGCT
S100A12+ Tissue Monocytes	0.0295813	0.0050846	0.0750722	0.0795172	0.0606966	0.0446993	TAGACCATCTCAGAAC
CD14+ moDC	0.0162243	0.00742527	0.0657986	0.088732	0.0865441	0.0499089	CATTCTACACCGTACG
CD1c+ DC	0.0227955	0.0136407	0.108181	0.0703	0.0372382	0.0456062	SA227_GGATGTTCATACGCCG
Mural cells	0.11232	0.222346	0.06273	0.0557127	0.0888296	0.0535778	SA222_GTGCAGCAGGTTACCT
TREM2+ Macrophage	0.0396283	0.0169983	0.121225	0.0707678	0.0684337	0.0553195	SA139_CGGAGTCCACGAAACG_5
VECs	0.0716411	0.101552	0.0496518	0.0655269	0.0704859	0.0499386	SA220_ACCTTTACACAGGCCT_6
SPP1+ Macrophage	0.0117993	0.000473394	0.0541358	0.056105	0.0911028	0.0410703	GCATCTCAGTCATGGG
CD8+ T cells	0.0133525	0.00981853	0.0635792	0.0308435	0.0293748	0.0408732	CTTGATTAGATAACAC
CD14+ moDC	0.0263068	0.0118261	0.05828	0.0860616	0.0789526	0.0490922	CCCTAACTCTCTCTTC
VECs	0.0534521	0.0284211	0.0363811	0.0686967	0.0644503	0.0396545	SA159_CAACCAACACAGGTTT
CD14+ moDC	0.0214592	0.0232313	0.0288513	0.0862906	0.0857337	0.0384037	TATCGCCAGAAGGCTC_8
PRG4+ Lining FLS	0.107738	0.134014	0.0759327	0.102744	0.100704	0.0444893	SA227_GGGTCTGAGTACTTGC
CTLA4+ T cells	0.00811992	0.00328746	0.054566	0.0270523	0.0303606	0.0248488	TATACCTCAGTCTACA_7
S100A12+ Tissue Monocytes	0.0321743	0.00781976	0.037638	0.0706021	0.0594057	0.0363683	HC0572_GTATCTTGTGCAACTT
TREM2+ Macrophage	0.0506223	0.0172789	0.0783785	0.097362	0.0835131	0.0451927	SA168_ATAAGAGGTACTTCTT
LECs	0.0816107	0.0111423	0.0802355	0.0463712	0.0742676	0.0482535	SA139_CTACCCAAGGGTATCG_5
CD163+FOLR2+ Macrophage	0.0214326	0.0167441	0.0315915	0.0839418	0.0772986	0.0395554	ATCCATTGTCGCAACC
S100A12+ Tissue Monocytes	0.015565	0.0122206	0.0834286	0.0891681	0.068895	0.0689156	SA144_CTGGTCTGTATCTGCA
CD4+ T cells	0.0195011	0.00476023	0.115824	0.0366399	0.0366839	0.0381087	TACTGCCGTCGTACAT_7
PRG4+ Lining FLS	0.148829	0.208144	0.159497	0.052633	0.119802	0.0627398	SA222_CGTGTAAAGTCAATAG
THY1+COL1A1+ Sublining FLS	0.188988	0.204743	0.226655	0.0816613	0.0885279	0.0800408	SA222_GCTTGAAAGAGACTTA
CD163+FOLR2+ Macrophage	0.0478345	0.0171035	0.0343203	0.0782161	0.0872896	0.0850997	SA139_ACGCCAGAGGGATCTG_5
APOE+CXCL12+ Sublining FLS	0.133211	0.186061	0.134575	0.063412	0.0701491	0.0778457	SA139_GTTAAGCTCGGTTAAC_5
Plasma cells	0.013753	0.00882791	0.028455	0.0589727	0.0386186	0.0231728	GCACTAAGTGGCTTAT_8
High MT+ T cells	0.0820399	0.0612782	0.0819453	0.0495655	0.0528736	0.0396906	SA220_CCTAGCTGTGCACGAA_6
CD8+ T cells	0.0302096	0.0120102	0.079375	0.0582832	0.0496392	0.0383766	SA139_TCATTTGAGAATTGTG_5
TREM2+ Macrophage	0.0267117	0.00403261	0.0244806	0.101828	0.0844621	0.0685265	SA161_AAGGAGCGTCTTCTCG
SPP1+ Macrophage	0.0147774	0.00163058	0.0530261	0.0902913	0.0727048	0.0361016	SA161_GTACGTATCACCAGGC
PRG4+ Lining FLS	0.0706964	0.0865434	0.123037	0.0500625	0.0616421	0.0722508	SA168_CGTCAGGAGGCCATAG
THY1+COL1A1+ Sublining FLS	0.14774	0.229473	0.205639	0.0696202	0.0584515	0.0666599	SA225_CCAATCCCACCAGATT
CD4+ T cells	0.0301764	0.0139651	0.088909	0.0350001	0.0446735	0.0298188	SA168_CGAGAAGAGACTGTAA
TREM2+ Macrophage	0.0295127	0.00202507	0.0549963	0.093717	0.0794701	0.0368294	SA227_CACCAGGTCTGCGACG
S100A12+ Tissue Monocytes	0.0254173	0.00624178	0.0611334	0.085031	0.0686582	0.0514612	CCGTGAGTCAGGAACG_8
CXCL10+STAT1+ Macrophage	0.0339908	0.0139739	0.0525619	0.0674639	0.0831693	0.0660364	SA145_GTAGGCCCATTCCTGC
VECs	0.0414094	0.0434645	0.101783	0.0438153	0.0567553	0.0426819	SA225_TCACGAAGTCGCGAAA
CD4+ T cells	0.0283069	0.0327869	0.107739	0.0633779	0.0501268	0.0359753	SA159_AGGCCGTAGTTGAGAT
CD1c+ DC	0.0301455	0.00215657	0.0288626	0.060342	0.0510442	0.0504951	HC0701_AGGGTGAGTCGAATCT
VECs	0.0780264	0.0432541	0.0531846	0.0560002	0.0647081	0.0319831	SA168_GCAGCCAGTCTAGCCG
TREM2+ Macrophage	0.0550252	0.0665907	0.0667044	0.0955176	0.0660552	0.0699784	SA139_CGGAGTCAGCTGGAAC_5
APOE+CXCL12+ Sublining FLS	0.118332	0.0999036	0.178916	0.0609	0.0893698	0.0593478	SA139_CCTTACGTCTCCAGGG_5
APOE+CXCL12+ Sublining FLS	0.104849	0.13589	0.196546	0.0586925	0.0724995	0.0669201	SA139_TTGGCAATCCGCTGTT_5
TREM2+ Macrophage	0.0465092	0.0410976	0.0994169	0.0897334	0.068774	0.0534168	SA168_CAGCCGATCTAACTGG
VCAN+ Fibroblast	0.170779	0.170807	0.220801	0.0536466	0.0852496	0.0569929	SA168_CGGACACCATTAACCG
CD4+ T cells	0.0233199	0.000166564	0.0313424	0.0509323	0.0324882	0.0351766	TGAGGTTTCATGAGTC
PRG4+ Lining FLS	0.124465	0.0879022	0.0987262	0.0820633	0.0623016	0.0444262	SA225_GTATCTTCATCGGACC
Plasma cells	0.0359688	0.00399755	0.0263715	0.066655	0.0393904	0.025176	TGGAGGAAGAGCAGAA_8
High MT+ T cells	0.0837214	0.17299	0.135526	0.0754044	0.0873983	0.0612969	SA168_TGCCCTATCCGTAGGC
S100A12+ Tissue Monocytes	0.0327562	0.0301745	0.045032	0.0668669	0.0587584	0.0870991	SA160_TCGAGGCAGCCCTAAT
NK cells	0.0303645	0.00784606	0.0292476	0.0378435	0.0483728	0.046079	CATTGCCCACTTGAAC_8
CD14+ moDC	0.0298822	0.0488034	0.0786616	0.0734796	0.083999	0.0542967	GGTGAAGAGTTAACAG_7
S100A12+ Tissue Monocytes	0.0156867	0.00219164	0.0582234	0.0865075	0.0927358	0.0588145	CTACAGATCAGCGCAC_7
CD4+ T cells	0.020156	0.00611905	0.0846968	0.0652759	0.025523	0.0368629	GCACATACACCTGCTT_8
CTLA4+ T cells	0.0307052	0.0118261	0.0904716	0.0365717	0.0500689	0.0469795	SA168_ATGGGAGTCGCGATCG
CD1c+ DC	0.00672382	0	0.0364604	0.0819659	0.0674128	0.0260134	SA172_GCTGCTTAGCGTTTAC_4
CD8+ T cells	0.0357807	0.0120277	0.0465606	0.0476358	0.033053	0.0543327	SA159_CCTAAAGGTGATGTCT
CD14+ moDC	0.0632247	0.0492592	0.0421672	0.0384258	0.0603441	0.0460803	SA227_GTGTTAGCACAGACAG
CD163+FOLR2+ Macrophage	0.0384822	0.0441659	0.0448848	0.0988093	0.0928639	0.0509988	SA139_GTTCGGGTCGGTTAAC_5
CD163+FOLR2+ Macrophage	0.0809359	0.0205225	0.0715733	0.0760964	0.092057	0.0815944	SA139_ACACCAACATGTTCCC_5
TREM2+ Macrophage	0.0212777	0.00577715	0.0185133	0.094024	0.0541927	0.0422426	SA160_CGGCTAGAGACGCACA
CD14+ moDC	0.0391349	0.0425441	0.0958161	0.0855987	0.0653343	0.0433144	SA139_ATTCTACTCAGTGTTG_5
CD4+ T cells	0.0423563	0.0313667	0.0301761	0.059041	0.0328531	0.0428996	SA227_TGTCCCAGTTTGACAC
TREM2+ Macrophage	0.10657	0.107118	0.132695	0.0737963	0.043123	0.0555785	SA225_GATCGCGCAATAAGCA
CD14+ moDC	0.0289706	0.0154028	0.0691276	0.0614506	0.0624577	0.0367367	GTAGGAGAGGGTCACA_7
PRG4+ Lining FLS	0.116714	0.128833	0.146849	0.0616017	0.0839814	0.0528783	SA139_GGCTCGATCTTGCCGT_5
Plasma cells	0.0692605	0.0381608	0.0790579	0.0466782	0.0521773	0.0457853	SA227_TAGAGCTCATGGATGG
CD163+FOLR2+ Macrophage	0.0341523	0.0412291	0.0299609	0.0774852	0.0923622	0.064363	HC0572_CACCTTGCACGGCCAT
VECs	0.0749289	0.0103358	0.0587103	0.0539316	0.0739028	0.0487302	SA220_ACGCCAGCATGGGACA_6
CD163+FOLR2+ Macrophage	0.0233464	0.00643465	0.0388382	0.101692	0.0762251	0.0303045	HC0701_CACATAGAGATGTTAG
CD14+ moDC	0.022946	0	0.0554945	0.0851187	0.0798191	0.0267206	TAACTTCTCCAACTAG_8
FOLR2+EGR2+ Macrophage	0.0326478	0.0126238	0.058665	0.0890365	0.0627366	0.0435695	SA144_ACGCAGCCATTTGCCC
THY1+MFAP5+ Subling FLS	0.131144	0.118778	0.187748	0.0592895	0.0922342	0.0459244	SA159_TGCACCTGTATTACCG
LYVE1+ Macrophage	0.0255965	0	0.0870634	0.0743933	0.0795244	0.0697401	SA159_TCAGGTACAGACAAAT
CD163+FOLR2+ Macrophage	0.029745	0.00432191	0.0362906	0.0733383	0.0889191	0.0466767	SA144_ACGCCAGCATGTTGAC
LYVE1+ Macrophage	0.0387676	0.0588586	0.0324407	0.0647301	0.0669603	0.0564454	SA227_AAACGGGAGCCTCGTG
VECs	0.0802721	0.0458315	0.0447376	0.0495971	0.0814749	0.0547849	SA227_GAATGAAGTTAGTGGG
CD8+ T cells	0.0132441	0	0.030946	0.0285824	0.0345685	0.0355438	AGGGAGTGTGAATGTA_7
VECs	0.0532839	0.118138	0.0463568	0.0551328	0.0411391	0.0613717	SA225_ACGGAGAAGAGTACCG
TREM2+ Macrophage	0.0319199	0	0.0551548	0.0798193	0.10205	0.0403837	HC0701_TGACGGCAGATCCCGC
THY1+COL1A1+ Sublining FLS	0.160319	0.219076	0.246504	0.0829429	0.110525	0.0852827	SA139_CTGATCCTCACGGTTA_5
LYVE1+ Macrophage	0.0530981	0.0477251	0.0524147	0.0781869	0.0626734	0.0449724	SA161_GGAAAGCTCACTTCAT
CD8+ T cells	0.0218087	0	0.0441261	0.065522	0.0414356	0.0298871	TTCTTGAAGGTGGTTG_8
S100A12+ Tissue Monocytes	0.0194723	0	0.0580083	0.0640967	0.0773266	0.0404945	TTCTAACAGTACCGGA
S100A12+ Tissue Monocytes	0.0292826	0.00316472	0.0337881	0.0907299	0.0683021	0.0452184	HC0701_GTGCATAAGCCCAACC
VECs	0.0828519	0.0860349	0.0828285	0.0526086	0.0662025	0.0324881	SA168_TTCGAAGTCAAACAAG
S100A12+ Tissue Monocytes	0.0192732	0.0156921	0.0379211	0.0861006	0.0692511	0.0396636	SA146_CCTTCGACATCGTCGG_3
IL1B+ Macrophage	0.0507572	0.000131498	0.0802242	0.0781235	0.0755726	0.0765536	SA139_CGAACATTCATAAAGG_5
APOE+CXCL12+ Sublining FLS	0.141607	0.189077	0.170594	0.0704778	0.0824168	0.0650251	SA222_ACATGGTTCAACGGGA
PRG4+ Lining FLS	0.153232	0.182993	0.130091	0.082787	0.105681	0.0493601	SA168_CCTTACGCACTAGTAC
CD8+ T cells	0.0322297	0.00319979	0.0387024	0.0453552	0.0605388	0.0421653	SA159_GCGGGTTGTCGACTAT
CD14+ moDC	0.0237557	0.00710967	0.037672	0.0830062	0.0918343	0.0510013	GTTCTATTCTCCGATC_8
PRG4+ Lining FLS	0.0886	0.196765	0.0572383	0.077819	0.0895295	0.0592924	SA139_TCAACGAAGCTCTCGG_5
CD163+FOLR2+ Macrophage	0.031838	0.00824932	0.0564796	0.118418	0.0853952	0.0379051	CTCTCGAGTGGCTAGA_7
FOLR2+EGR2+ Macrophage	0.0227026	0.00587359	0.0297798	0.0871726	0.0793227	0.038937	SA172_AACTGGTTCTCATTCA_4
APOE+CXCL12+ Sublining FLS	0.117984	0.219164	0.119142	0.0503646	0.0764847	0.045297	SA227_GGGACCTGTCAAGCGA
CD8+ T cells	0.0270612	0.0261594	0.0962917	0.0588485	0.0446981	0.043554	SA159_AACTCTTCAGCGTCCA
FOLR2+EGR2+ Macrophage	0.0196405	0.0026212	0.0519278	0.0787107	0.0878737	0.0612506	SA146_TGCTACCGTGATGATA_3
S100A12+ Tissue Monocytes	0.038199	0.0135531	0.0583706	0.0792492	0.0741396	0.039898	TGCTCCAAGAAATCCA_7
CD8+ T cells	0.0141534	0.00684667	0.0738606	0.0649153	0.0260685	0.0386033	CTCCACAAGCGTATAA_8
LYVE1+ Macrophage	0.0347475	0.00672394	0.0754572	0.0825993	0.0780616	0.0446336	TCTGTCGAGTCTGGTT_8
High MT+ T cells	0.0972908	0.0537828	0.0868029	0.0579031	0.0642205	0.0663919	SA225_ACGATACCACATGGGA
VECs	0.0745904	0.0397475	0.0422352	0.0610852	0.0477273	0.0511984	SA220_CTAGAGTGTTGTCGCG_6
SPP1+ Macrophage	0.0104563	0.000929254	0.0625488	0.0844511	0.0799682	0.0480436	AACACACGTATCGAGG_7
CD4+ T cells	0.0108656	0	0.0555059	0.0367032	0.0291819	0.0316713	AATGGCTGTACGATTC_7
B cells	0.0552331	0.0379416	0.0882749	0.0393371	0.0524193	0.0399431	SA222_CCCAGTTCATTAGGCT
IL1B+ Macrophage	0.0250545	0.0204261	0.0269037	0.0967017	0.0740817	0.0606374	HC0701_CATGCCTGTCCGAAGA
LYVE1+ Macrophage	0.0359887	0.0106251	0.0875163	0.0517632	0.0658447	0.0318903	SA227_GTATTCTCAGTCAGCC
APOE+CXCL12+ Sublining FLS	0.160608	0.185395	0.174568	0.0902938	0.079998	0.0649903	SA222_TACAGTGCACGGACAA
TREM2+ Macrophage	0.0319487	0.0150697	0.0354187	0.09792	0.0735484	0.0271638	HC0572_ACGAGGACAAGTAATG
CD14+ moDC	0.0681166	0.0212676	0.106709	0.0724075	0.0817907	0.080265	SA139_TGACTAGTCAAGGTAA_5
VECs	0.075055	0.0516174	0.0565023	0.0675467	0.0573587	0.0378961	SA227_AGGCCGTCATTCCTCG
CD4+ T cells	0.00657337	0.0105023	0.0412954	0.048469	0.0236216	0.0348005	AGACCATCAGGGCTTC_7
TREM2+ Macrophage	0.0455092	0.00454107	0.0480892	0.0962047	0.0857758	0.0482432	SA131_AGTCTTTGTAGCGTGA_1
CXCL10+STAT1+ Macrophage	0.0239969	0	0.0289985	0.0778579	0.0814556	0.0517653	SA168_ATCTGCCCAGATCTGT
CD4+ T cells	0.0158372	0.0183133	0.0637264	0.0393371	0.027405	0.0257789	ACTATCTGTGCGACAA_7
PRG4+ Lining FLS	0.114515	0.160665	0.149556	0.101543	0.118118	0.0604248	SA168_TTGACTTCATAACCTG
VCAN+ Fibroblast	0.145745	0.152415	0.20779	0.0735307	0.0960317	0.0535289	SA168_CGTCACTAGTCCCACG
VECs	0.0426594	0.0665644	0.0594689	0.0538342	0.0469625	0.0486748	SA159_CTGAAGTCAAAGAATC
CD4+ T cells	0.0257735	0.00755676	0.0281606	0.0371735	0.0315586	0.0585375	TAGGGTTTCATTTGGG_8
APOE+CXCL12+ Sublining FLS	0.123748	0.107618	0.114273	0.0756066	0.0665955	0.0708621	SA225_TCGTACCTCGTCTGCT
FOLR2+EGR2+ Macrophage	0.0504519	0.0162882	0.019136	0.0724221	0.0506846	0.0569182	SA151_AAAGCAAAGAGCCCAA
SPP1+ Macrophage	0.0201449	0	0.0518032	0.0826383	0.0633996	0.0450832	ATCCGTCCATAATGAG
NK cells	0.0416262	0.017086	0.0520636	0.0377266	0.0431756	0.0383934	SA227_GAACGGAAGTATCGAA
SPP1+ Macrophage	0.0166403	0.000324362	0.0470588	0.0888441	0.0756042	0.0501988	CCGTAGGAGTCTTCGA_7
S100A12+ Tissue Monocytes	0.029641	0.0663452	0.0750722	0.0486542	0.0524404	0.0607726	SA139_TGACTTTGTCGACTGC_5
VCAN+ Fibroblast	0.182061	0.141939	0.205435	0.0835228	0.0958545	0.0685446	SA168_GATGAGGTCTTGAGAC
PRG4+ Lining FLS	0.100917	0.218673	0.143067	0.0677831	0.120423	0.0817619	SA139_CCTCAGTTCCCACTTG_5
CD14+ moDC	0.0352829	0.00502323	0.0889317	0.0889001	0.0799191	0.0671984	SA139_ATCCACCGTAGGGACT_5
CD4+ T cells	0.0138879	0.0280091	0.0561286	0.033029	0.0128132	0.0328153	AGGTCTAGTCAACACT
CD163+FOLR2+ Macrophage	0.0175098	0.0171474	0.00809602	0.0782429	0.0805488	0.0333744	SA132_GTTCTCGTCGTTACAG
Plasma cells	0.0228752	0	0.0277529	0.0556372	0.0446753	0.038624	TCATCATTCATTTACC_8
Plasma cells	0.0216804	0.0218024	0.0264847	0.0429748	0.0274121	0.022007	GGTAACTTCCTAGCTC
CTLA4+ T cells	0.0222822	0.00876655	0.0846402	0.0478136	0.04989	0.0459025	SA168_CGGAGCTAGAGAGCTC
S100A12+ Tissue Monocytes	0.0418983	0.00374332	0.0734417	0.0673445	0.0598722	0.0646361	GATAGCTGTCTGTCAA_7
Mural cells	0.109964	0.229973	0.0882636	0.0560587	0.0754481	0.0371979	SA222_AGTGGGAGTTCCCTTG
S100A12+ Tissue Monocytes	0.0354621	0.0216797	0.0764989	0.0900233	0.0767022	0.0540287	SA146_ACGTCAACACTGTTAG_3
CD14+ moDC	0.0297317	0.0336372	0.0121384	0.0974351	0.0634294	0.0478374	SA161_TACTCATCAACTTGAC
TREM2+ Macrophage	0.0429028	0.0174104	0.0263262	0.0915729	0.0688073	0.0438529	SA227_TCTGGAACAGCCTTTC
FOLR2+EGR2+ Macrophage	0.00897174	0	0.0618468	0.091378	0.0733608	0.0535392	SA145_TGCGTGGGTCATGCCG
SPP1+ Macrophage	0.0514453	0.0258964	0.0425409	0.0677148	0.077032	0.0208192	SA168_GTCCTCACATGCCTAA
CTLA4+ T cells	0.0364733	0.0393443	0.0568533	0.0357457	0.0479939	0.0512049	SA139_AGGCCGTCACAGTCGC_5
FOLR2+EGR2+ Macrophage	0.0232336	0.0278338	0.0843118	0.0944821	0.0756989	0.0638502	SA168_TTCTCAATCCTAAGTG
CD1c+ DC	0.0159588	0.00886298	0.0389741	0.0938998	0.0854443	0.0524223	SA146_CATCGAACACTGTTAG_3
VCAN+ Fibroblast	0.166576	0.160542	0.206386	0.070529	0.0835535	0.0678695	SA168_GACGCGTGTCACTTCC
CD4+ T cells	0.0204901	0.0047164	0.0544981	0.0488467	0.0166967	0.0448758	GTTCGCTTCATTGCTT
Plasma cells	0.0209304	0.000113965	0.0302214	0.0343423	0.0389641	0.024072	TAAGCACTCAAAGGAT_7
SPP1+ Macrophage	0.0209149	0.00533883	0.0677348	0.092489	0.0775003	0.0411734	CTCTCGACACATATGC_8
LYVE1+ Macrophage	0.0435909	0.0393881	0.0657872	0.0676515	0.0516142	0.0433144	SA222_GGAAAGCAGAACAATC
CD4+ T cells	0.0275082	0.0470501	0.0722754	0.0724026	0.0438123	0.0495675	SA139_CGGAGCTAGGTGACCA_5
SPP1+ Macrophage	0.0243907	0.000894188	0.0567967	0.0852161	0.0836868	0.0664705	CATCGCTCATGAAGCG
CD163+FOLR2+ Macrophage	0.0223309	0	0.038759	0.103039	0.071305	0.0621291	GGCTTGGTCGTTCTCG
APOE+CXCL12+ Sublining FLS	0.139709	0.160419	0.173934	0.0846289	0.116091	0.0858211	SA139_AGGTCATAGAAAGTGG_5
TREM2+ Macrophage	0.0325527	0.00897694	0.0277756	0.0917971	0.072924	0.0561066	SA161_GTAGTCATCTGAAAGA
High MT+ T cells	0.105462	0.120829	0.0834739	0.0607733	0.0602371	0.057373	SA225_CTACCCAGTTATCGGT
TREM2+ Macrophage	0.0177532	0.0146752	0.0493008	0.0749512	0.0955546	0.0558812	SA168_ATTATCCGTATAGGGC
PRG4+ Lining FLS	0.142495	0.113343	0.134167	0.073136	0.0751253	0.0540596	SA168_TCAGATGTCTTAGAGC
B cells	0.0319354	0.0191111	0.0510219	0.0629271	0.0413654	0.0435953	TAAGCGTTCCACGTAA
CD14+ moDC	0.0333226	0.000166564	0.0329276	0.091858	0.0891751	0.0485653	GACCAATCACCTGCAG_8
CTLA4+ T cells	0.0349289	0.000911721	0.120908	0.0306266	0.0495936	0.0506175	SA168_TGGCTGGCAATCGAAA
SPP1+ Macrophage	0.0223862	0	0.0375927	0.083496	0.0669375	0.0513788	SA144_CATCCACTCTAACTTC
LYVE1+ Macrophage	0.0525361	0	0.0392346	0.0903474	0.0788579	0.0618174	HC0701_CGCTATCCAGTATGCT
APOE+CXCL12+ Sublining FLS	0.13518	0.172368	0.150711	0.0595721	0.0842638	0.0668467	SA222_TGTTCCGAGTTGCAGG
CTLA4+ T cells	0.0130914	0.0401245	0.0706222	0.0413301	0.0294538	0.0494258	TCATATCAGCAGGGAG_7
CD4+ T cells	0.0206582	0.00877531	0.0420993	0.0629881	0.0537243	0.0422181	CTCATGCCAAACTAAG_8
CD1c+ DC	0.0293379	0.0287806	0.0434694	0.0715621	0.068153	0.0503302	SA138_GAACGGATCAGTTAGC_2
PRG4+ Lining FLS	0.0523193	0.103559	0.081232	0.0589069	0.0760585	0.0581343	SA139_GGAGCAAAGCCACGTC_5
SPP1+ Macrophage	0.0193374	0.0308144	0.0625035	0.10376	0.0783475	0.0539759	SA138_CGCTATCCATTTGCTT_2
CD163+FOLR2+ Macrophage	0.0182731	0.0294118	0.040616	0.0889196	0.0816117	0.0442858	SA172_CGAGCCAAGCTACCGC_4
VCAN+ Fibroblast	0.173881	0.157342	0.236291	0.0519776	0.102055	0.0625736	SA168_GATCGCGAGGTGTTAA
CD1c+ DC	0.0149721	0	0.0717092	0.0752899	0.0678777	0.0328617	SA159_GCTCCTAGTGGTAACG
IL1B+ Macrophage	0.0302539	0.00658368	0.0781974	0.0641308	0.065108	0.0765703	TTGCCTGGTTTGGGAG_8
SPP1+ Macrophage	0.0247646	0	0.0485988	0.108541	0.0600301	0.0304926	SA144_CCGTACTGTTGGAGGT
VECs	0.0607644	0.0651091	0.0137689	0.0552693	0.0339248	0.0554522	SA225_CTAACTTCATGCAATC
PRG4+ Lining FLS	0.118814	0.141378	0.113084	0.0720762	0.100069	0.0424011	SA225_CGGACTGAGGACATTA
SPP1+ Macrophage	0.0300238	0	0.0287267	0.0885346	0.0864143	0.0379244	TCAGTTTTCCACGTAA_8
PRG4+ Lining FLS	0.121073	0.12296	0.136194	0.089017	0.0969999	0.0471907	SA227_GATGCTATCAATACCG
THY1+COL1A1+ Sublining FLS	0.18257	0.174568	0.252686	0.06272	0.0896066	0.0561066	SA168_GTTCGGGTCTCCCTGA
High MT+ T cells	0.0408806	0.0108968	0.0284323	0.0457402	0.0755691	0.0709974	SA166_ATCGAGTTCATGTGGT
CD14+ moDC	0.0224349	0.00566319	0.0702825	0.0599425	0.064673	0.0340172	ATGCGATCACCTAAAC
LYVE1+ Macrophage	0.0448166	0.0501096	0.0447602	0.0693059	0.0805734	0.0606644	SA160_ATTGGACCAAATTGCC
High MT+ T cells	0.0278666	0.0145437	0.0341278	0.0326879	0.0664534	0.0489002	GACACGCAGTTAGTAG
FOLR2+EGR2+ Macrophage	0.00724819	0.0158412	0.0210383	0.03932	0.045761	0.0407766	TTGATGGCAGAAATCA_7
CD1c+ DC	0.0222866	0.00926624	0.0458359	0.0765325	0.0646537	0.0255483	AAGACTCGTACGCGTC_8
LYVE1+ Macrophage	0.0522042	0.0285877	0.0741324	0.0980491	0.0809733	0.0526645	SA139_CCTACCAGTACCGCTG_5
SPP1+ Macrophage	0.0516776	0.0200666	0.0583027	0.0977129	0.0808961	0.0514844	AGGCCACTCCACTTCG
S100A12+ Tissue Monocytes	0.0198661	0.0119751	0.0940497	0.0851845	0.0767548	0.0489311	SA139_CGTTAGATCAAACCAC_5
IL1B+ Macrophage	0.0188882	0	0.0576459	0.0998034	0.0847234	0.0573511	CTTTCAACACAGCGCT
THY1+MFAP5+ Subling FLS	0.149933	0.123678	0.213803	0.0729679	0.109215	0.0487431	SA220_ATTCTACTCAAACAAG_6
High MT+ T cells	0.0241429	0.0415797	0.031014	0.0303538	0.0588917	0.0457376	CAGCACGTCTTAGCCC
SPP1+ Macrophage	0.0248443	0	0.0677122	0.109398	0.0759743	0.0437176	AGGTCTATCAGCTTCC
APOE+CXCL12+ Sublining FLS	0.120321	0.177154	0.103357	0.0724879	0.0751692	0.0593942	SA139_CTCTACGCACACCGAC_5
TREM2+ Macrophage	0.0298092	0	0.0535696	0.0825969	0.0789351	0.0377286	GAGATGGCACTCAAGT
PRG4+ Lining FLS	0.10644	0.122425	0.101987	0.0777727	0.0573973	0.0399186	SA225_CTCGGAGTCACAGGCC
Cycling cells	0.0101886	0	0.0594576	0.0861664	0.0519142	0.0462426	SA172_TTCGGTCTCCGTTGCT_4
NK/T cells	0.0206383	0.00668011	0.0572723	0.041949	0.0304869	0.0386729	GGACGTCCATGACGGA_8
CD14+ moDC	0.0221782	0	0.0293495	0.0769735	0.0857057	0.0465737	CAACGATCAACGGTAG_8
PRG4+ Lining FLS	0.097762	0.166766	0.0898262	0.0779944	0.106303	0.055487	SA139_ACACCAATCATCACCC_5
CXCL10+STAT1+ Macrophage	0.0252248	0.00853862	0.0531507	0.090898	0.0760427	0.0487495	ACGATGTCAGAAATCA_8
LYVE1+ Macrophage	0.0259749	0.0118173	0.0412161	0.077127	0.0851549	0.049136	CAACGGCTCAAAGAAC
SPP1+ Macrophage	0.0244195	0.00121855	0.0574195	0.0637629	0.0942811	0.0440487	TGCTGAAAGCAGATAT_7
TREM2+ Macrophage	0.0264307	0.00226177	0.0554153	0.0871507	0.0896733	0.0447173	CTACGGGAGCAGAAAG
CD4+ T cells	0.0210299	0.0346454	0.0388043	0.0494363	0.0517195	0.0624795	SA168_CTCAGAATCAATCACG
NK/T cells	0.0365418	0.0379328	0.0966314	0.0470559	0.0374802	0.0484493	SA168_CGGACTGTCGGCCGAT
CD163+FOLR2+ Macrophage	0.0411262	0.0142895	0.0576233	0.076725	0.0617999	0.0516738	SA168_GACGTTAAGCTGTTCA
PRG4+ Lining FLS	0.132167	0.204988	0.219136	0.0591287	0.10621	0.0595604	SA139_CGTCACTGTAGCGTCC_5
CD14+ moDC	0.0368273	0	0.0565249	0.0737257	0.0754446	0.0335831	GTAACACTCACTTATC
B cells	0.0167155	0.00362935	0.0363132	0.0257634	0.0351754	0.0357048	AAAGGATCAGGGTCTC
CD14+ moDC	0.0256386	0.007548	0.0462549	0.0909687	0.0603388	0.032671	SA144_ACATCAGTCATGTAGC
LYVE1+ Macrophage	0.0490248	0.0192513	0.0581781	0.0712063	0.048485	0.0417376	SA222_CAACTAGGTCAACATC
CD8+ T cells	0.0255501	0.0122995	0.0462209	0.03328	0.0314919	0.0460043	CTTCAATAGGTAGATT_8
VECs	0.020864	0.039467	0.0408424	0.0672738	0.0824817	0.0435682	SA172_CACTCCACAAAGGTGC_4
LYVE1+ Macrophage	0.042509	0.0195582	0.0600238	0.0897967	0.0689897	0.0581086	SA132_TAAGAGAGTTGCTCCT
IL1B+ Macrophage	0.016981	0	0.0558456	0.073231	0.0877912	0.0572854	TCTGTCGCAAGTACCT_8
CD14+ moDC	0.0369224	0.0047953	0.0423824	0.115341	0.063233	0.0580287	SA151_CTCTGGTAGGAGTCTG
VECs	0.0867924	0.0331288	4.52924e-05	0.0535759	0.0845515	0.0258472	SA159_CGCTATCAGTTTAGGA
Cycling cells	0.0570695	0.0712633	0.074574	0.0837664	0.0569272	0.0673169	SA139_CCAGCGATCCAAACTG_5
SPP1+ Macrophage	0.0659683	0.054677	0.139625	0.080158	0.0750113	0.0663417	SA139_TACCTATAGAGCTATA_5
CD1c+ DC	0.0533614	0.0200929	0.064236	0.121995	0.0526088	0.0569968	SA146_CAAGAAAGTTGGTAAA_3
CD1c+ DC	0.0258488	0.0230823	0.0432543	0.0662481	0.0676689	0.052716	AGTGATCTCCAGTGCG_8
CD14+ moDC	0.033951	0.0051898	0.0291457	0.099567	0.087158	0.0401428	AGTCATGCAGCTATTG_8
CD14+ moDC	0.0408142	0.0233365	0.0641114	0.0948378	0.0550293	0.0561736	SA139_TGTTCCGGTAGAAGGA_5
VECs	0.0730527	0.0353818	0.0601597	0.0557566	0.0758006	0.0465428	SA220_CGTCTACAGTAGGCCA_6
Mast cells	0.0327164	0.0301569	0.0566495	0.041832	0.050867	0.0423624	SA168_ACATCAGGTGGCCCTA
CD163+FOLR2+ Macrophage	0.0336479	0	0.0371851	0.0901378	0.0854811	0.034834	SA159_GTTCTCGGTGCTCTTC
VECs	0.071411	0.0704567	0.0260431	0.0505206	0.0709946	0.0429138	SA139_CTTAACTGTTCTCATT_5
CD14+ moDC	0.0219437	0	0.0291343	0.0909955	0.0874246	0.0383895	CTTCCGACAGGACAGT_8
VCAN+ Fibroblast	0.173226	0.13888	0.194622	0.0541363	0.0749552	0.0671546	SA168_TATTACCTCACGAAGG
CD8+ T cells	0.00429891	0.0131586	0.0526638	0.0515	0.0360735	0.0473015	GTAGCTACAGCTGCCA_8
CTLA4+ T cells	0.0264307	0.0402297	0.0688898	0.0432939	0.0514564	0.0395038	TCAGTGATCAGACCGC_7
FOLR2+EGR2+ Macrophage	0.0464473	0.0116244	0.0597633	0.0908956	0.0756322	0.0598876	SA222_AGCTTGAGTGCACGAA
CD163+FOLR2+ Macrophage	0.0336966	0	0.0314216	0.101275	0.0727469	0.0454825	TAACGACAGGTTCTAC_8
SPP1+ Macrophage	0.0283002	0.00286666	0.0727962	0.0612094	0.0755901	0.0469988	TAGCACAGTATTTCGG_7
FOLR2+EGR2+ Macrophage	0.0334443	0.0134829	0.107388	0.0712502	0.101438	0.0605665	SA227_TAGCCGGCAATGGTCT
LYVE1+ Macrophage	0.0593661	0.00665381	0.0456321	0.0721419	0.0787106	0.0800099	SA159_ACTATCTTCAGCTCTC
APOE+CXCL12+ Sublining FLS	0.118429	0.195775	0.264202	0.082017	0.0876421	0.0863519	SA139_CCATGTCAGTTAGGTA_5
IL1B+ Macrophage	0.0256983	0.012317	0.0570911	0.0977494	0.0584094	0.0578793	SA144_GCATACAGTGAGTATA
THY1+MFAP5+ Subling FLS	0.200524	0.203323	0.25588	0.0625641	0.106009	0.057753	SA139_TAGAGCTGTTTAGCTG_5
CTLA4+ T cells	0.0297185	0.0157623	0.0429712	0.0566751	0.053235	0.0403025	SA222_AAGTCTGTCAGGCCCA
S100A12+ Tissue Monocytes	0.0412324	0.0463575	0.128902	0.0596744	0.0925867	0.0487405	SA168_ACTTTCAAGGCTATCT
TREM2+ Macrophage	0.0247248	0	0.0524373	0.0871921	0.0950284	0.0586702	CTATAGGTCTACGGTA_8
High MT+ T cells	0.0471354	0.00895064	0.078571	0.0334481	0.031834	0.0485318	AGACTCACATCTAACG
TREM2+ Macrophage	0.0213441	0	0.0293948	0.0733797	0.0857109	0.0365847	HC0572_TGAGGGACAAGAAGAG
TREM2+ Macrophage	0.0372852	0.0238888	0.0752647	0.0974619	0.0769425	0.0375728	SA220_GCAATCAGTGGTACAG_6
FOLR2+EGR2+ Macrophage	0.0382322	0.068984	0.0448168	0.0922624	0.0512319	0.0617156	HC0572_ACACTGATCTCGGACG
CXCL10+STAT1+ Macrophage	0.029599	0.014307	0.0454396	0.0882154	0.0821011	0.0557936	GGGATGATCGTGGGTC_8
CD163+FOLR2+ Macrophage	0.0464273	0.00878408	0.0326219	0.0589679	0.0633803	0.0526825	TACGGTAAGCGAACTG_7
CD14+ moDC	0.0374689	0.0519856	0.0670101	0.0927912	0.0856162	0.0496989	SA227_GATCTAGGTACGCACC
TREM2+ Macrophage	0.049766	0.0268344	0.0452471	0.0833547	0.0645573	0.0747681	AGTACTGTCAACGAGG_8
PRG4+ Lining FLS	0.129733	0.198878	0.165057	0.0767225	0.100305	0.0692711	SA139_ACACCAAGTGCAACTT_5
CD163+FOLR2+ Macrophage	0.0173151	0.00717104	0.0503538	0.0846728	0.0644801	0.0381576	HC0701_CAGCAGCTCAGCTCTC
LYVE1+ Macrophage	0.026663	0.0348558	0.0288739	0.0792078	0.0662306	0.0546277	ATTATCCCATGGGAAC
CD1c+ DC	0.0537685	0.0322609	0.0636019	0.0576034	0.072796	0.0558168	SA139_ATAGACCCATTCTCAT_5
TREM2+ Macrophage	0.0272604	0	0.0366302	0.101967	0.0711717	0.0359753	TAGGTACGTTCCTACC
IL1B+ Macrophage	0.0472039	0	0.0277869	0.0725561	0.0675532	0.0481312	HC0701_TGCCCATCAGTAAGCG
VCAN+ Fibroblast	0.176229	0.189726	0.134971	0.0566776	0.0693791	0.0664486	SA222_GGGAATGGTTCATGGT
PRG4+ Lining FLS	0.139689	0.17441	0.14326	0.0719592	0.0969455	0.0683423	SA227_GGACGTCCATGTTCCC
CD163+FOLR2+ Macrophage	0.0338802	0.0278513	0.0566721	0.082899	0.0759918	0.0600744	SA227_GTTCTCGGTGCCTGGT
CD8+ T cells	0.0368804	0.0196195	0.0672366	0.0476723	0.0535489	0.0626303	SA222_AGTGGGACAGGTTTCA
SPP1+ Macrophage	0.0418629	0.00310336	0.0315348	0.0831037	0.0834359	0.0515373	GTTCTATAGTGCTAGG_8
THY1+COL1A1+ Sublining FLS	0.163348	0.169668	0.225726	0.0753313	0.0916729	0.0840047	SA227_TGACGGCCATGTCGAT
CD8+ T cells	0.0172111	0	0.0173244	0.0469024	0.0279558	0.0537208	SA222_GCCAAATTCATCACCC
S100A12+ Tissue Monocytes	0.0199303	0	0.0730906	0.0766324	0.0590093	0.0389035	SA159_GACTAACCAATGACCT
CD14+ moDC	0.0279352	0.038792	0.0290664	0.081576	0.0522211	0.0575933	HC0701_ACTTACTGTCTAGTCA
THY1+COL1A1+ Sublining FLS	0.159732	0.229824	0.205752	0.0565923	0.08228	0.0747243	SA138_AAACGGGCATGGAATA_2
CTLA4+ T cells	0.0232977	0	0.0604767	0.0436082	0.0365523	0.0377789	AGGTTACGTATGCTTG
CD4+ T cells	0.0446795	0.0453055	0.104512	0.0435108	0.0433369	0.0538265	SA227_GACACGCCAAAGCGGT
PRG4+ Lining FLS	0.11446	0.145867	0.142807	0.0684604	0.0868896	0.0500094	SA168_AGACGTTCAAACTGCT
CD1c+ DC	0.0468765	0.0442623	0.084878	0.0814542	0.0924184	0.0632138	SA139_CCACTACCAGCTATTG_5
IL1B+ Macrophage	0.0261607	0	0.0587896	0.0958684	0.0839148	0.0650753	GACAGCCGTCTCACGG
APOE+CXCL12+ Sublining FLS	0.13955	0.225563	0.211436	0.0849067	0.0862599	0.0606284	SA222_TATTACCCAAACCTAC
CD163+FOLR2+ Macrophage	0.0593838	0.0224248	0.114046	0.0696494	0.0924394	0.0575495	SA168_ATTATCCAGACTACAA
SPP1+ Macrophage	0.0257271	0.00144648	0.0323388	0.0899161	0.0785983	0.0376488	HC0547_CGAACATCAGCCTATA
SPP1+ Macrophage	0.0526025	0.0608311	0.0290891	0.0761963	0.0638013	0.079389	SA139_CAGTCCTGTAAATGAC_5
B cells	0.0409359	0.0378802	0.0553813	0.0421512	0.0433878	0.0364121	SA168_TTTGCGCCAAGAAGAG
VECs	0.120108	0.10057	0.0596728	0.0656731	0.0582006	0.0657169	SA168_CTTCTCTAGGGCATGT
SPP1+ Macrophage	0.0268378	0	0.0484289	0.0970964	0.0901311	0.0578097	AGGTTACAGAAGTGTT
CD4+ T cells	0.0221871	0.0181555	0.0644851	0.027123	0.0323935	0.0308018	CACGTTCAGAAGCCAC
TREM2+ Macrophage	0.0343072	0.0184536	0.0278775	0.0952642	0.0960019	0.0519263	SA168_ACGGCCATCAGAGGTG
CD8+ T cells	0.0248576	0.0120452	0.0593897	0.0601788	0.0413479	0.0527778	SA168_CGACCTTGTTTCGCTC
TREM2+ Macrophage	0.0418674	0.015736	0.0446583	0.0956126	0.0706473	0.0348984	HC0572_ACATGGTGTACCGGCT
CD163+FOLR2+ Macrophage	0.029849	0.000859122	0.056457	0.0717594	0.0950792	0.0441518	ACCTGTCAGCAATAAC
SPP1+ Macrophage	0.0261253	0.002253	0.0601144	0.0982318	0.07783	0.0568152	ATTATCCTCCTTCTAA_7
CD8+ T cells	0.0129675	0	0.0568193	0.0373611	0.0330057	0.0346768	AGAGCCCTCTGAGCAT_7
CXCL10+STAT1+ Macrophage	0.0330771	0.0287192	0.0820132	0.065483	0.0753621	0.0928639	SA139_AGCTCCTCATCAGTAC_5
S100A12+ Tissue Monocytes	0.0297959	0.045323	0.0795561	0.0743835	0.0684547	0.0706083	SA161_AGGCCGTCAAGGCTCC
LYVE1+ Macrophage	0.0346081	0	0.0293721	0.0700734	0.0616859	0.0310736	SA132_ACATGGTGTTTGACTG
THY1+MFAP5+ Subling FLS	0.201438	0.184615	0.232293	0.0680389	0.110915	0.0427115	SA227_CGCGGTAGTGTTTGGT
NK cells	0.00877703	0.000420794	0.0289079	0.0351585	0.0405112	0.0355438	GAAGGGTAGGGATCAC_8
S100A12+ Tissue Monocytes	0.0181736	0.0181205	0.064236	0.0867779	0.0594495	0.0378278	SA161_TTGCGTCCAGGAACGT
LYVE1+ Macrophage	0.0488832	0.0549925	0.062028	0.074671	0.0716769	0.0547282	SA138_ACATACGTCACAATGC_2
CXCL10+STAT1+ Macrophage	0.0235832	0	0.0559022	0.0685213	0.0741378	0.0491115	GTGGGAACAGCCTATA_8
High MT+ T cells	0.0290459	0.0111423	0.0482591	0.0768809	0.0630137	0.0784511	SA161_GTGTGCGTCGCCGTGA
CD14+ moDC	0.02861	0.0101692	0.0665232	0.099455	0.0774599	0.0400668	SA146_TGGCGCATCATAACCG_3
CD163+FOLR2+ Macrophage	0.0369158	0.0048479	0.0390647	0.0764034	0.0935971	0.046718	HC0572_GACGGCTGTTTGCATG
TREM2+ Macrophage	0.0181006	0.0186026	0.0380909	0.100303	0.0906292	0.0362639	HC0547_TAAGTGCAGAGAACAG
TREM2+ Macrophage	0.0379092	0.0343473	0.136942	0.0997449	0.0968859	0.0550013	SA139_CAAGGCCCACCGGAAA_5
Plasma cells	0.0404735	0.0510914	0.0637604	0.0359114	0.0394781	0.033967	SA227_CAACCAAGTCCGAACC
CXCL10+STAT1+ Macrophage	0.190741	0.217963	0.248587	0.0668231	0.0852321	0.0563656	SA227_AGAATAGCAGCCTTGG
CD14+ moDC	0.0334089	0.00810029	0.055755	0.0964605	0.0693317	0.0510374	SA146_GCTCTGTCATACTCTT_3
Mast cells	0.0467769	0.00483037	0.107445	0.063395	0.0608931	0.0501588	SA168_CAAGTTGTCTGGTGTA
THY1+COL1A1+ Sublining FLS	0.176527	0.16631	0.222771	0.0583051	0.0960597	0.0723281	SA168_CAACCTCCACGACGAA
LYVE1+ Macrophage	0.0260081	0.0286754	0.0453943	0.0759697	0.0708718	0.0624383	SA172_AACGTTGCAGTGGGAT_4
CD1c+ DC	0.0241341	0.00347155	0.0412161	0.0891413	0.0734643	0.0288398	SA166_GGGACCTAGGTAAACT
LYVE1+ Macrophage	0.0271785	0.0075743	0.0705543	0.113533	0.0739185	0.0377261	TACTTACTCAGACAAA_7
SPP1+ Macrophage	0.0296831	0	0.0580196	0.054168	0.0639118	0.0347618	ATTTCTGTCTACGCAA
TREM2+ Macrophage	0.0570386	0.0241957	0.0842326	0.0895287	0.094218	0.058629	SA227_TTGGCAATCCTCTAGC
High MT+ T cells	0.0270059	0.0351451	0.051656	0.0985705	0.075513	0.0525176	SA160_GATCGATGTATTACCG
CD14+ moDC	0.0295525	0	0.0292136	0.0652832	0.0851093	0.0516802	TGCATGACATGACTGT_8
CD8+ T cells	0.0378782	0.0342597	0.049765	0.0650615	0.070186	0.0679159	TGAGGGAGTGCCTATA_8
Plasma cells	0.0429183	0	0.0818774	0.0411011	0.0357893	0.0327895	SA159_GGCGTGTCAATGTTGC
TREM2+ Macrophage	0.0226628	0.00110458	0.036902	0.0771977	0.0779248	0.0405563	HC0547_GCACTCTCACTTCGAA
NK/T cells	0.0226251	0.0212676	0.0406047	0.0509031	0.0363699	0.0395489	ACTCCCACAGCGGTTC_8
APOE+CXCL12+ Sublining FLS	0.129558	0.155843	0.184952	0.0703779	0.0749096	0.0527894	SA222_TTCGGTCCAATAGAGT
NK cells	0.0429294	0.025686	0.0501047	0.0329389	0.0395132	0.0369415	SA227_AGACGTTAGTGAACAT
SPP1+ Macrophage	0.0459826	0.0100728	0.0264168	0.0716741	0.0655904	0.0660763	SA166_TCACAAGAGTGCCATT
IL1B+ Macrophage	0.0393141	0.0164811	0.0722414	0.0858033	0.0932761	0.0890726	SA160_CGTGTCTTCATGTAGC
Mural cells	0.106145	0.0927062	0.0730793	0.0567994	0.0753323	0.0462155	SA168_CAAGGCCCACACCGCA
LYVE1+ Macrophage	0.0332054	0	0.0540452	0.0925353	0.0817696	0.0555347	TGATGGTTCATCTCTA_8
CD163+FOLR2+ Macrophage	0.02303	0.00206014	0.0469456	0.0877306	0.0562203	0.0446619	SA144_CGATCGGCATGTAGTC
CD1c+ DC	0.0642934	0.0305952	0.0932231	0.0426044	0.0823099	0.0497543	SA139_ATAGACCAGATCTGCT_5
APOE+CXCL12+ Sublining FLS	0.118776	0.239923	0.137995	0.0732408	0.0674163	0.0575842	SA222_CTCTGGTAGATGTGTA
CD4+ T cells	0.011244	0.0200579	0.0822284	0.0444586	0.0376995	0.0376604	GACTATGCATGGGTCC
VECs	0.0756878	0.0508197	0.0697277	0.0563145	0.0596512	0.0483038	SA227_CAAGGCCAGTCTCCTC
CD14+ moDC	0.0355993	0.00476023	0.0711431	0.0839224	0.0801278	0.0248862	TACACCCTCTGGGCAC_8
CD8+ T cells	0.0202843	0.0461471	0.0672706	0.0381432	0.0274682	0.039366	TTCACCGAGCAACTCT
NK cells	0.0165784	0.00857368	0.0425522	0.0519776	0.0494024	0.0403244	ACAGAAATCTTCGTGC_8
TREM2+ Macrophage	0.0530184	0.0636627	0.0759101	0.0829721	0.0713401	0.0708338	SA139_CTCTGGTAGCTGCAAG_5
B cells	0.0075336	0.0330762	0.0259865	0.0222305	0.0298484	0.0217455	TACAACGTCTACTGAG_7
CD8+ T cells	0.0196692	0.028877	0.0407971	0.0550549	0.0494796	0.030977	TCCTGCATCGACACTA_8
Cycling cells	0.0101112	0	0.0554719	0.102418	0.0614368	0.0265222	SA144_CCGGTAGCACAGCGTC
TREM2+ Macrophage	0.0312893	0	0.0550869	0.084378	0.0714366	0.0425544	SA174_TTTGTCAGTCGCTTCT
pDC	0.021114	0	0.0286701	0.0233878	0.0455593	0.0243503	ATCAGGTTCCTCAGGG
LYVE1+ Macrophage	0.0269196	0.00716227	0.0457114	0.119039	0.0800121	0.0689645	SA161_CTCGGAGGTCATATGC
LYVE1+ Macrophage	0.0198086	0.000622425	0.0291004	0.0842708	0.0769162	0.0350955	GCACATACAATGACCT_8
TREM2+ Macrophage	0.05241	0.0469712	0.0861915	0.0797267	0.0855741	0.0606979	SA139_CGTGTCTCACTGTGTA_5
LYVE1+ Macrophage	0.0320504	0.00338389	0.0477382	0.0877598	0.085732	0.0491025	TCATGAGAGATTCGCT_8
CXCL10+STAT1+ Macrophage	0.0422922	0.0831858	0.0885806	0.077646	0.0716822	0.0678747	SA139_GTCCTCACACGAGGTA_5
TREM2+ Macrophage	0.025685	0.0075743	0.0482025	0.0879718	0.0704491	0.0444932	HC0701_TCCCGATGTTTGCATG
NK cells	0.0125892	0.0106338	0.0569665	0.0533639	0.0431651	0.0531153	AGGTAGGGTTTCGTGA_7
THY1+MFAP5+ Subling FLS	0.145519	0.128176	0.18109	0.0627907	0.0904082	0.0485614	SA139_TGACTTTAGTTGCAGG_5
High MT+ T cells	0.0416306	0.028614	0.121248	0.0492901	0.0364331	0.0561672	GTGGTTATCCCATACC
NK/T cells	0.024477	0.0209871	0.0900527	0.0502209	0.0293801	0.0407753	ACAGCCGTCGTGGTAT_8
S100A12+ Tissue Monocytes	0.0514365	0.0253616	0.0687765	0.0712843	0.0772442	0.074093	SA159_TTCCCAGCACCTATCC
CD14+ moDC	0.0225145	0.0128255	0.0588462	0.101153	0.0829413	0.0516493	AGCGATTTCTACTATC
CD14+ moDC	0.0438962	0.0237047	0.0875389	0.0902036	0.0685179	0.0696628	SA227_AGCAGCCGTGCATCTA
PRG4+ Lining FLS	0.103988	0.115727	0.0908906	0.0925865	0.0887752	0.0539952	SA227_GACTACAAGTCCGTAT
Cycling cells	0.0175961	0	0.0853422	0.0842074	0.0743378	0.0326736	SA168_TGGACGCCATAGTAAG
NK/T cells	0.00890315	0.0168756	0.0735549	0.0410938	0.0435422	0.0405473	CAGGTATTCTTTCCAA
CD163+FOLR2+ Macrophage	0.0465136	0.00161304	0.0409104	0.0935319	0.0734537	0.0585504	SA172_TGTATTCTCTGTTTGT_4
TREM2+ Macrophage	0.0360241	0.00706584	0.0287041	0.0895945	0.0692388	0.0359032	SA151_TGACGGCCAATGTAAG
CXCL10+STAT1+ Macrophage	0.0212114	0.0108179	0.0474325	0.0913926	0.0700106	0.0465428	SA172_GGGTTGCTCCCTGACT_4
CD163+FOLR2+ Macrophage	0.0252536	0	0.0503765	0.0878207	0.105312	0.0526606	GTGTAACTCAGATGCT_8
PRG4+ Lining FLS	0.102568	0.165355	0.0638283	0.0839467	0.10024	0.0574438	SA168_TGACTTTGTACCTACA
Mural cells	0.0872548	0.115508	0.113786	0.0435449	0.0610036	0.0586277	SA222_TCATTTGCACCGAAAG
APOE+CXCL12+ Sublining FLS	0.112303	0.192855	0.118043	0.0893021	0.0808137	0.0555256	SA222_ATCCACCGTGCAGGTA
PRG4+ Lining FLS	0.0900271	0.170474	0.148706	0.0821023	0.0915992	0.0630618	SA139_CGTAGCGAGTTCGCGC_5
VECs	0.0727208	0.0468923	0.0145955	0.0488101	0.0662867	0.0363476	SA227_CCACCTAGTCAAACTC
TREM2+ Macrophage	0.0680746	0.0379942	0.0534564	0.112468	0.0824923	0.0740479	SA139_ATTGGACTCTAAGCCA_5
CD163+FOLR2+ Macrophage	0.0273865	0	0.0352262	0.0832085	0.0769636	0.043536	CTGTACCCAGGAGGTT_8
CD1c+ DC	0.0337762	0.00410274	0.0330635	0.0924622	0.0667902	0.0244198	SA166_CACACCTTCGCAAACT
TREM2+ Macrophage	0.0476951	0.0533444	0.0800996	0.0910905	0.0736888	0.0585053	SA168_ATGGGAGAGAGGGATA
VECs	0.0932308	0.0391339	0.0776878	0.061514	0.0667937	0.0522213	SA159_TCTGAGAGTAAAGTCA
CD1c+ DC	0.0180629	0	0.0345808	0.0926157	0.0673041	0.0446684	SA174_CACAGTAAGAGTAATC
APOE+CXCL12+ Sublining FLS	0.130961	0.158122	0.111306	0.0509713	0.0647572	0.0568396	SA222_GCATGCGGTTAGTGGG
TREM2+ Macrophage	0.0281586	0.0226966	0.0568533	0.0862906	0.100638	0.0520951	SA161_GTCAAGTCAATGTAAG
CD4+ T cells	0.0290547	0.0282984	0.0953632	0.0472094	0.0335547	0.0434613	TACTGCCAGTTTCAGC
TREM2+ Macrophage	0.0332054	0.0147804	0.0277416	0.081174	0.0753305	0.0608577	HC0732_TTCTTAGGTAAAGGAG
TREM2+ Macrophage	0.0119144	0.0048216	0.0120251	0.0509713	0.0665095	0.0341422	ACATCGACATTAGGCT_8
NK cells	0.0256452	0.01521	0.0721055	0.0539073	0.0382853	0.0595063	CCGGTAGTCTCGAGTA_7
S100A12+ Tissue Monocytes	0.0164367	0.00359428	0.030595	0.0711454	0.0851496	0.0332456	SA144_CAGCGACTCCTCAATT
CD14+ moDC	0.0310238	0.0245814	0.0307762	0.0830233	0.0724732	0.047384	HC0572_TGGACGCAGCGAGAAA
PRG4+ Lining FLS	0.0893589	0.0511265	0.0883202	0.072985	0.0562659	0.0365306	SA225_CGATGTAAGCTAGCCC
LYVE1+ Macrophage	0.0480071	0.0448497	0.100945	0.0870484	0.061742	0.0587604	SA222_TACGGTAGTTAGAACA
CD8+ T cells	0.020521	0.0439642	0.0677801	0.0468975	0.0375521	0.060144	SA168_GTGTTAGGTTCATGGT
CD8+ T cells	0.0287759	0.0165951	0.0474665	0.0326855	0.0386046	0.0565433	AGTGTTGCAGGTTTAC_8
PRG4+ Lining FLS	0.0767786	0.124108	0.120082	0.0642623	0.11356	0.0692595	SA139_GGCTGGTTCACAGGCC_5
CD4+ T cells	0.0474119	0.0372491	0.122754	0.0454795	0.0318884	0.0419115	SA227_AATCCAGTCTCGGACG
CD4+ T cells	0.0237757	0.0169983	0.0638057	0.0200547	0.0379556	0.0315837	AGAGCCCTCGGAGTGA
CD8+ T cells	0.0206759	0.0305689	0.0743928	0.0401484	0.0239215	0.040859	CGTGAATAGGGAACAA_8
SPP1+ Macrophage	0.0279219	0	0.0518372	0.0819927	0.0776862	0.0381396	TCCCATGCAGAGTTCT_8
CD163+FOLR2+ Macrophage	0.0343692	0.00864382	0.0419181	0.0876477	0.0808873	0.0525408	SA131_TCAATCTCATTTGCTT_1
THY1+MFAP5+ Subling FLS	0.168463	0.179171	0.220597	0.051846	0.0699176	0.0651462	SA225_AGGCCACAGTCATCCA
CD4+ T cells	0.0274152	0.0432541	0.0707581	0.037539	0.0294871	0.039071	SA222_CATCAAGGTGAAGGCT
SPP1+ Macrophage	0.0196095	0.00930131	0.0664553	0.0661019	0.0747605	0.0390285	SA168_GGGCATCGTTATTCTC
VCAN+ Fibroblast	0.146227	0.132962	0.169869	0.0787619	0.072489	0.0509588	SA168_GTTACAGGTCAAAGAT
High MT+ T cells	0.0301853	0.0415797	0.0454736	0.0582393	0.062398	0.0588648	TAGACTGTCATTCATC_7
CD4+ T cells	0.0544212	0.0405628	0.0787522	0.0451603	0.041169	0.0321802	SA222_AGCTCTCGTACAGTGG
LYVE1+ Macrophage	0.0306101	0.0121504	0.0335164	0.104386	0.0742694	0.0664963	GATGGAGCAGATCATC_8
CD14+ moDC	0.0303579	0	0.0291117	0.0757406	0.0685793	0.0471019	SA172_TGCCCTACAAGTAATG_4
THY1+COL1A1+ Sublining FLS	0.160808	0.183571	0.208594	0.0622864	0.0751043	0.0671778	SA222_GTATTCTGTAGAGGAA
CD1c+ DC	0.0188595	0.00968703	0.0620506	0.0772439	0.069779	0.0400616	TTTCACAGTGTTGCCG
B cells	0.00581006	0.0103358	0.0574195	0.0400071	0.0371014	0.0374633	GTGCTGGGTTGTGTAC
APOE+CXCL12+ Sublining FLS	0.139952	0.222048	0.251939	0.0488881	0.0947442	0.0692737	SA138_TACTCATTCTGAGGGA_2
CD8+ T cells	0.0197046	0	0.0360414	0.040012	0.0372452	0.0322884	TTCCGTGTCGGTCGAC_8
VECs	0.0774069	0.018024	0.0639982	0.0519483	0.0862126	0.0536319	SA139_CCAGCGACATCCCATC_5
NK/T cells	0.0131888	0.0145349	0.0532186	0.0455306	0.0452909	0.0512964	ATACCGATCGTTCAGA
IL1B+ Macrophage	0.0377101	0.0148856	0.0514069	0.0625982	0.0761462	0.0762573	SA166_AACACGTGTCTCGTTC
VECs	0.0911975	0.015508	0.0698409	0.0493194	0.0732275	0.0454645	SA227_CGGACGTAGTTAAGTG
TREM2+ Macrophage	0.0275347	0.000289296	0.0293835	0.0888221	0.0773828	0.0393235	CTGCCTACATCCGGTG
CD8+ T cells	0.023269	0.035785	0.0755251	0.0318376	0.0364138	0.0597369	CGATCGGTCACGGTCG
APOE+CXCL12+ Sublining FLS	0.142842	0.195696	0.196739	0.0899941	0.0674672	0.0745671	SA222_CTCGGGACAACACCTA
High MT+ T cells	0.0406129	0.0310686	0.0232237	0.0320812	0.0214168	0.0426226	TAATCTCCAACGATCT
Cycling cells	0.0486819	0.0350136	0.121259	0.102371	0.0626085	0.0777258	SA139_CTAATGGCAGACAAGC_5
APOE+CXCL12+ Sublining FLS	0.159075	0.149925	0.220846	0.0624593	0.10198	0.0511431	SA222_TGGGCGTGTCCTCCAT
PRG4+ Lining FLS	0.0878478	0.21585	0.0611221	0.0887807	0.109233	0.0590966	SA139_CTGAAGTGTTACGACT_5
CD14+ moDC	0.0382322	0	0.0551888	0.0960609	0.0643748	0.0447328	SA132_ACGAGGACACTTGGAT
LYVE1+ Macrophage	0.0513745	0.0115105	0.0204948	0.0657925	0.0933164	0.0473273	SA172_GGGACCTTCTCCCTGA_4
APOE+CXCL12+ Sublining FLS	0.0484474	0.0365828	0.0320784	0.0716376	0.0787913	0.0518181	SA151_TATGCCCAGTGTACTC
Cycling cells	0.0136512	0.0316034	0.0327691	0.0590434	0.045661	0.0380455	SA174_CCTCAGTCAAGAGGCT
NK cells	0.0187864	0.0358113	0.0598992	0.0294596	0.0449805	0.0546329	SA222_CAGCATACAAGAAAGG
CD4+ T cells	0.0299021	0.0397651	0.0481232	0.042312	0.036419	0.0425312	SA222_GGACAAGCAGCATGAG
S100A12+ Tissue Monocytes	0.0216893	0.0175594	0.0628432	0.0856547	0.0740869	0.0633504	TAGACTGAGCTGTCCG_7
CD4+ T cells	0.0504342	0.0498203	0.0507502	0.0417248	0.0401516	0.0392281	SA159_CGGCTAGGTCCGACGT
CD163+FOLR2+ Macrophage	0.0410532	0.0237924	0.0423371	0.0983975	0.0842761	0.0484365	HC0547_CCTTCGACACATCCAA
S100A12+ Tissue Monocytes	0.0323956	0.0151924	0.0687539	0.0792492	0.0568518	0.0524906	TGCAGTAGTTGAAGTA_7
CD1c+ DC	0.0260634	0.002516	0.029157	0.0846655	0.073473	0.0352604	SA161_TGCGGGTTCGGTGTTA
CD8+ T cells	0.0484894	0.0378802	0.0665685	0.0488443	0.0527281	0.0657401	SA225_ATAGACCGTCTGGTCG
CTLA4+ T cells	0.00740306	0.0183484	0.0616883	0.0381797	0.0360752	0.0202717	AGAGAGCCAATACGCT_8
CD163+FOLR2+ Macrophage	0.0286432	0.00926624	0.0425409	0.0889854	0.0758585	0.0443515	SA132_GTATTCTAGGGCATGT
CD14+ moDC	0.0140583	0.0027001	0.0315575	0.0649616	0.0409725	0.0395657	SA151_ATTCTACCATTTGCTT
CD8+ T cells	0.012202	0.00158674	0.056491	0.046973	0.0213431	0.029006	CATCCCAAGTCTCGTA_7
CTLA4+ T cells	0.0143924	0.0104059	0.0645417	0.0411766	0.0245161	0.0368372	CACGAATTCTTGGAAC
Plasma cells	0.0168018	0	0.0332673	0.0468439	0.0418197	0.0270453	ACCTACCCAGGCACTC_8
VECs	0.0566536	0.0239414	0.049063	0.0450336	0.0737888	0.0453357	SA159_TCAATCTAGCAGCCTC
CD14+ moDC	0.0137685	0.00522486	0.0504671	0.0947087	0.0655571	0.058057	SA132_ATCATGGGTTCCCGAG
VECs	0.0839825	0.0329271	0.0788541	0.0644085	0.0543768	0.0373409	SA168_GCAAACTTCGTCACGG
B cells	0.0492925	0.0395897	0.0627866	0.037651	0.0414531	0.0453782	ACATCGAGTATGCTAC_8
SPP1+ Macrophage	0.0171204	0	0.0336976	0.0949572	0.079677	0.0368616	SA144_TAGCCGGTCGTGGGAA
APOE+CXCL12+ Sublining FLS	0.108566	0.170211	0.154957	0.0480889	0.074536	0.0741007	SA139_ACTGCTCGTATAGTAG_5
PRG4+ Lining FLS	0.111484	0.0916981	0.0783559	0.0719982	0.0913519	0.0504667	SA227_AGTGTCATCACGAAGG
CTLA4+ T cells	0.0142132	0.0302271	0.062696	0.0363012	0.0465275	0.0477846	ATGCATGGTGGAGGTT
CD4+ T cells	0.0233287	0	0.0415445	0.044729	0.0364366	0.0317254	SA227_GCACATATCTGTTTGT
CXCL10+STAT1+ Macrophage	0.0263665	0	0.0589821	0.0776971	0.0674093	0.0321119	SA166_TGAGAGGTCGCAAGCC
SPP1+ Macrophage	0.0226074	0.0209433	0.0662515	0.0888197	0.087279	0.0545388	SA139_AGCGTCGCAGCTGTGC_5
SPP1+ Macrophage	0.0227667	0.00255107	0.0487686	0.103409	0.068916	0.0503869	SA132_AGCGTCGCATATGCTG
CD8+ T cells	0.0418187	0.0425616	0.0408085	0.0329584	0.0378661	0.0555488	SA139_CATGACAAGATGTCGG_5
SPP1+ Macrophage	0.0408916	0.00850355	0.0575553	0.0768005	0.0781914	0.0383521	SA138_GTACTTTTCATCTGCC_2
TREM2+ Macrophage	0.0353294	0.00764443	0.0352941	0.087236	0.0765514	0.0380481	HC0732_TTGTAGGCAAGACACG
PRG4+ Lining FLS	0.122157	0.0520032	0.106573	0.0763644	0.0774863	0.0639842	SA225_CGATCGGTCCAAACAC
TREM2+ Macrophage	0.0348802	0	0.0601823	0.0948378	0.0624594	0.0494606	TAACTTCTCGGCTGGT_8
CD4+ T cells	0.0139698	0.00867888	0.065357	0.0521481	0.0185366	0.0438207	AGTGTTGAGGTGGCTA
CD14+ moDC	0.0392721	0.0466994	0.0429938	0.092952	0.0756112	0.0583224	HC0572_CAGCTAAAGTGTGAAT
PRG4+ Lining FLS	0.125514	0.132778	0.0987828	0.0866293	0.0823186	0.0766965	SA222_GGATGTTGTGTTCTTT
CD163+FOLR2+ Macrophage	0.0130826	0	0.0452584	0.0771197	0.0736169	0.0431547	SA132_AGCCTAACAAACCCAT
Plasma cells	0.0842215	0.0306478	0.041318	0.0498067	0.0461978	0.0434188	SA222_CACATAGCACTTACGA
LYVE1+ Macrophage	0.035117	0.000192864	0.0359169	0.0788009	0.0602599	0.0375998	HC0701_GTCATTTCACTTCGAA
LYVE1+ Macrophage	0.0340926	0.0273341	0.0693087	0.099087	0.0900101	0.0469679	TGATGGTCAAATAGCA_7
S100A12+ Tissue Monocytes	0.0630455	0.0677829	0.0658891	0.0675492	0.06421	0.051706	SA227_TCTCTAAGTCGAATCT
VECs	0.0630654	0.0166389	0.070441	0.068285	0.0709735	0.0423921	SA222_GAACATCCATGCTAGT
CD14+ moDC	0.028225	0	0.0648135	0.0890536	0.0851531	0.0526696	GTTGCGGGTTCGCGTG
CD163+FOLR2+ Macrophage	0.0120914	0.0152275	0.026213	0.07068	0.0824361	0.04447	SA172_AACTCAGAGTGCTGCC_4
pDC	0.041458	0.0610941	0.082285	0.0385598	0.0504899	0.0371167	SA139_CTACACCGTCCGAATT_5
S100A12+ Tissue Monocytes	0.0213817	0.0104059	0.0567401	0.0693497	0.0712244	0.0470336	SA166_CAGAATCTCAGTCAGT
VECs	0.0534078	0.0536776	0.0416237	0.0597305	0.0519738	0.0347811	SA220_GGATGTTGTCTAAACC_6
CD163+FOLR2+ Macrophage	0.0220344	0	0.0286814	0.0826383	0.0795911	0.035366	TAACCAGAGGACAGCT_8
TREM2+ Macrophage	0.0413651	0.0505917	0.0619827	0.0797949	0.0726802	0.0639881	SA172_CACACCTAGCCAGTAG_4
CD14+ moDC	0.0237093	0.0145963	0.0294174	0.0794319	0.0673988	0.0421911	HC0701_TGGCTGGGTAGCCTCG
S100A12+ Tissue Monocytes	0.0180762	0.0074954	0.0651531	0.073041	0.0713471	0.044707	TCTTCCTAGCTTAGTC
APOE+CXCL12+ Sublining FLS	0.142442	0.101315	0.182404	0.0666525	0.0864985	0.0360681	SA159_CAACCTCAGAGCTGCA
LYVE1+ Macrophage	0.0358228	0.0261418	0.0696597	0.0788228	0.0739396	0.0594934	SA144_GGACAGACACGTCTCT
CD1c+ DC	0.0216516	0.0192776	0.052041	0.0986412	0.0619367	0.0473157	SA161_GACGCGTTCGTGGTCG
APOE+CXCL12+ Sublining FLS	0.0404071	0.0213641	0.0331993	0.0781186	0.081596	0.0567301	SA166_GTTCTCGCAGGTCTCG
SPP1+ Macrophage	0.0230986	0	0.0717998	0.0906885	0.0936041	0.0585337	SA131_TCATTTGCACATCCAA_1
PRG4+ Lining FLS	0.0998772	0.159314	0.118745	0.0677733	0.107405	0.0542026	SA227_CGCGTTTAGATGCGAC
SPP1+ Macrophage	0.0184125	0	0.0388722	0.0852844	0.0706788	0.0302826	SA174_ACATCAGGTTCGAATC
B cells	0.0229946	0.0362847	0.0804167	0.03913	0.0482903	0.0334517	SA159_ACGGGCTGTTCATGGT
CD14+ moDC	0.0291631	0	0.056808	0.081347	0.077374	0.0296462	GAACTGTTCTCTATGT_8
CD1c+ DC	0.0302052	0	0.0745626	0.0896603	0.0766198	0.0362922	GCATTAGCAGTCCGTG_8
pDC	0.0586537	0.0620146	0.0562305	0.054073	0.0347299	0.0579012	SA139_CGCTTCATCCAATGGT_5
Cycling cells	0.0145738	0.00369072	0.0643379	0.061302	0.0653834	0.037024	SA168_TACGGATGTGCGATAG
CD14+ moDC	0.0434382	0.0123433	0.0373436	0.0933418	0.0898645	0.0461627	TCGCAGGTCCATCTCG_8
Mural cells	0.0805841	0	0.0490177	0.033241	0.0444701	0.0521762	SA225_GTCGTAACACAGGTTT
PRG4+ Lining FLS	0.0268333	0.0183133	0	0.0903279	0.0801015	0.0382864	HC0701_CAACCTCAGGCGATAC
LYVE1+ Macrophage	0.0270524	0.0166301	0.0701466	0.0843439	0.0648695	0.0372674	SA159_GCAATCATCTTACCTA
PRG4+ Lining FLS	0.156429	0.250188	0.18006	0.0710772	0.0773144	0.0498136	SA138_AAAGCAACAGGTTTCA_2
TREM2+ Macrophage	0.0419868	0.0184711	0.0845836	0.11526	0.0828659	0.0756685	SA139_GGCGTGTTCGGTGTCG_5
CD8+ T cells	0.0314641	0.0125449	0.0539999	0.0652516	0.0526737	0.0488384	AGAAGTATCGCAGTGC_8
SPP1+ Macrophage	0.0314442	0.0880074	0.061994	0.0977348	0.0765268	0.0786972	SA139_TGACTAGGTTCGCGAC_5
VECs	0.0893501	0.0508197	0.0723093	0.047721	0.0692651	0.0422091	SA220_ACACCGGGTTTGTTTC_6
APOE+CXCL12+ Sublining FLS	0.0994037	0.178259	0.101432	0.0637677	0.0875807	0.0738315	SA139_CCTTCGATCATCACCC_5
VECs	0.0766635	0.00176208	0.14052	0.0694423	0.0667533	0.0465814	SA168_TGATTTCGTATAGTAG
CD14+ moDC	0.0192975	0.0103971	0.0636132	0.0920188	0.0744588	0.0524828	HC0572_CGAGCACCACCGTTGG
LYVE1+ Macrophage	0.0326478	0.0172964	0.0536828	0.0861542	0.0992591	0.0442162	TTGAACGCACAGAAGC_8
LYVE1+ Macrophage	0.0344377	0.0488121	0.120342	0.0940362	0.0669638	0.0547488	SA227_CTCACACTCGTACCGG
CD163+FOLR2+ Macrophage	0.0315106	0	0.0286361	0.0876185	0.0830501	0.0406259	SA161_CAGAATCAGTACATGA
Dying	0.0424515	0.0343999	0.0687879	0.0423193	0.0463732	0.0566889	GTCTAGACAATGTCAC_8
S100A12+ Tissue Monocytes	0.0379822	0.00427807	0.116402	0.0799874	0.0566571	0.0591546	SA146_GTTAAGCTCTGCGACG_3
TREM2+ Macrophage	0.032473	0.0439555	0.0288173	0.0496727	0.0392553	0.0445718	ATAGGCTCATCCGGCA_7
CD163+FOLR2+ Macrophage	0.0411638	0.000184097	0.0694446	0.0912196	0.082808	0.0533124	CCCATTGAGAGTCAGC_8
Cycling cells	0.0246275	0.000289296	0.0568986	0.0819732	0.058704	0.042079	SA145_CGTTCTGTCAGCACAT
LYVE1+ Macrophage	0.0196006	0	0.0288739	0.0928911	0.0798209	0.0514393	CGACAGCTCACGGACC
SPP1+ Macrophage	0.0329332	0	0.0488252	0.0609926	0.0724083	0.0459953	SA168_CTACACCTCTTTACAC
PRG4+ Lining FLS	0.0900824	0.119076	0.13256	0.0681266	0.0942513	0.0705491	SA139_CGGGTCAGTCGTGGCT_5
CD8+ T cells	0.0174457	0	0.0520976	0.0615286	0.0437211	0.0485795	GTGAGTTTCAGGAGAC_8
SPP1+ Macrophage	0.0624105	0.0799246	0.0883202	0.100525	0.0720014	0.0661884	SA139_ACACCCTCATCGGTTA_5
B cells	0.0070734	0.00537389	0.0312518	0.0348418	0.0348439	0.0299966	AGAAGCGAGGCCGCTT_7
TREM2+ Macrophage	0.0343338	0.0175945	0.0294061	0.0825969	0.0653168	0.0326221	HC0701_GACTGCGCAACTGCGC
CD14+ moDC	0.0306035	0.0245814	0.0407745	0.0870776	0.0644661	0.0357847	HC0701_CAAGATCTCCACGCAG
NK/T cells	0.0213397	0.0274744	0.0600464	0.0573793	0.0316761	0.0418935	TCAGCCTAGAATACAC_8
CD14+ moDC	0.0186847	0.00661874	0.0293268	0.0825993	0.071933	0.0446181	TGGGAGAAGCTTACGT
S100A12+ Tissue Monocytes	0.0257027	0.0076269	0.069037	0.0714987	0.0846813	0.0623855	SA131_CTCGTCACAGATAATG_1
CD14+ moDC	0.0256275	0.0021215	0.0565023	0.0914243	0.0997555	0.0348649	GCGTGCACATCATTTC
LYVE1+ Macrophage	0.0274396	0.000911721	0.0475004	0.0609512	0.0691107	0.0451901	ATGCGATAGACGACGT
CD4+ T cells	0.0282803	0.0387306	0.0507275	0.067381	0.0540173	0.048278	SA227_GATGAGGAGACACGAC
VCAN+ Fibroblast	0.165144	0.177374	0.218898	0.074308	0.113114	0.0686567	SA168_TTGCGTCAGTACACCT
TREM2+ Macrophage	0.0422811	0.0180679	0.0726717	0.084356	0.0705157	0.0550026	SA222_ACGCCAGTCAGGTAAA
APOE+CXCL12+ Sublining FLS	0.133116	0.185623	0.219181	0.0935562	0.0823958	0.075085	SA227_ACTGATGAGCCATCGC
VCAN+ Fibroblast	0.128062	0.135925	0.22362	0.0617528	0.0858284	0.0593491	SA159_CACACTCCACAGTCGC
S100A12+ Tissue Monocytes	0.0143282	0.00073639	0.0505124	0.0721614	0.0701105	0.0289944	SA159_ACACCAAAGAGACTAT
PRG4+ Lining FLS	0.127919	0.0843429	0.111555	0.0950912	0.0915291	0.0538574	SA159_GGACATTTCACGGTTA
CD163+FOLR2+ Macrophage	0.0343625	0.0587972	0.069739	0.0904132	0.0836745	0.0562767	SA138_TTGAACGTCAATCTCT_2
LYVE1+ Macrophage	0.0379623	0.00870518	0.0561626	0.0788082	0.0684968	0.0400655	SA220_ATCGAGTGTTGCCTCT_6
SPP1+ Macrophage	0.0331257	0.00820549	0.0537734	0.0931956	0.0609615	0.0562973	SA160_CACAGGCGTATAGGGC
PRG4+ Lining FLS	0.0766591	0.0889542	0.122776	0.078969	0.0949529	0.0492274	SA227_GTACTTTGTCGATTGT
LYVE1+ Macrophage	0.0355772	0.0211361	0.028806	0.0775485	0.0805278	0.031263	AGGAATATCCTACAAG_8
CD163+FOLR2+ Macrophage	0.0261762	0.0101955	0.0378192	0.0828381	0.0699825	0.0379438	SA146_ACGATGTTCAGCAACT_3
TREM2+ Macrophage	0.0322894	0	0.0335051	0.0938803	0.0848935	0.033082	HC0547_CATATGGTCTGGTATG
TREM2+ Macrophage	0.0299928	0.00493557	0.0568873	0.0855645	0.0689792	0.043889	HC0701_CAAGAAACAGGGATTG
SPP1+ Macrophage	0.0380198	0.0167353	0.0756157	0.0712648	0.064124	0.0378858	SA166_GTACGTAAGCTGAACG
High MT+ T cells	0.018178	0.0265276	0.0552568	0.0808548	0.0849848	0.0679906	SA139_AGCAGCCAGAATTCCC_5
B cells	0.0151491	0.0355045	0.0507275	0.0243356	0.036419	0.0310414	ATCACAGTCACCCTGT
CD14+ moDC	0.0694596	0.066503	0.0792504	0.104849	0.072717	0.0666509	SA139_AGTCTTTAGTTACCCA_5
S100A12+ Tissue Monocytes	0.0462216	0.0176032	0.0766687	0.0850675	0.0520229	0.0465324	SA222_CGGGTCACACGGCGTT
S100A12+ Tissue Monocytes	0.0281962	0.0122732	0.0863613	0.0675662	0.0757954	0.0511276	CACGGGTAGTCACTCA
CD1c+ DC	0.0433896	0.0516613	0.0853762	0.0726463	0.0597968	0.0558748	SA227_CATATGGAGCCACTAT
TREM2+ Macrophage	0.0302517	0.007285	0.0567854	0.0774267	0.0814276	0.0518799	SA166_CGAGCCAGTCGATTGT
CD163+FOLR2+ Macrophage	0.043082	0.00604015	0.044647	0.0801385	0.0819362	0.0593736	TTCATTGCAGAACATA_8
TREM2+ Macrophage	0.03596	0.00916981	0.0558116	0.0829258	0.0662903	0.0350182	SA172_ACGGAGAAGCTATGCT_4
S100A12+ Tissue Monocytes	0.0352143	0	0.056842	0.0868242	0.0678724	0.0498716	CCATAAGCAGAGACTG_8
CD1c+ DC	0.00813541	0.0214254	0.0522561	0.0559539	0.0740238	0.0351096	SA145_TACTTACGTCCTGCTT
CD4+ T cells	0.0566381	0.00271763	0.0800657	0.045611	0.0457698	0.0505917	AGAGAATAGGACTGGT_8
SPP1+ Macrophage	0.028922	0.0172263	0.0790013	0.115991	0.0796858	0.0516687	SA145_TCACAAGGTTTAAGCC
Mural cells	0.0768604	0.141036	0.0254204	0.0663699	0.0853478	0.0571295	SA139_CCGGGATGTGTTTGTG_5
APOE+CXCL12+ Sublining FLS	0.131558	0.205698	0.114227	0.0636069	0.088221	0.0542941	SA227_CACAGTAGTCTAAACC
CD4+ T cells	0.0299486	0.00923117	0.0880485	0.024723	0.022492	0.0472152	GCGAGAAGTGCCGTTG
SPP1+ Macrophage	0.0272404	0.031279	0.0578497	0.0730069	0.0728416	0.0505646	GAGTGTTTCCACACCT
LYVE1+ Macrophage	0.0383672	0	0.047625	0.0788788	0.0682197	0.0588635	TTTGTTGAGTTCGGTT_8
B cells	0.0363427	0.0113351	0.0955104	0.0528718	0.0348772	0.044859	SA227_CTAAGACTCCAAACAC
S100A12+ Tissue Monocytes	0.0214083	0.0173227	0.0654815	0.0741277	0.0836394	0.0523141	SA146_ATGCGATCACAACGCC_3
Cycling cells	0.0249085	0.00215657	0.0286135	0.072734	0.0747359	0.0443515	HC0572_GCTGCGATCGAATGGG
SPP1+ Macrophage	0.0142375	0	0.0290664	0.0656146	0.0618753	0.0371309	SA144_AGTTGGTGTAATCGTC
THY1+MFAP5+ Subling FLS	0.159929	0.102227	0.163653	0.0722297	0.0957107	0.0565871	SA138_CGATGGCCACAGAGGT_2
VECs	0.0655014	0.0174367	0	0.054838	0.0808715	0.0388777	SA159_TACGGTACAAGTACCT
TREM2+ Macrophage	0.0202356	0.0188393	0.103391	0.0608537	0.0518107	0.0470439	ATACTTCCACAGTGTT
TREM2+ Macrophage	0.0307384	0.0230297	0.0409896	0.088308	0.0763567	0.0504281	SA161_TGCTACCGTAAAGTCA
TREM2+ Macrophage	0.0336545	0.0129833	0.0576346	0.075899	0.0609176	0.0539798	GCTGGGTAGCCGCACT
TREM2+ Macrophage	0.0350926	0.0577715	0.0488818	0.056373	0.0846918	0.0758283	SA139_CGCTATCTCAGAGGTG_5
APOE+CXCL12+ Sublining FLS	0.122469	0.161971	0.142173	0.0854184	0.0825379	0.0518387	SA227_TAGGCATGTAAAGTCA
TREM2+ Macrophage	0.034347	0.00978347	0.0297232	0.0873407	0.0771477	0.0362265	CCTCTCCCAGTCTGGC_8
Mast cells	0.0307097	0.0267555	0.0923739	0.0696348	0.0656991	0.0509189	SA168_CCATTCGTCGGGAGTA
LYVE1+ Macrophage	0.0357918	0.0020952	0.091853	0.102259	0.0673181	0.0375122	SA151_GCATACACATCATCCC
S100A12+ Tissue Monocytes	0.0184789	0	0.0588801	0.0790153	0.0756761	0.0579192	CACACAATCGATTTCT_7
CD14+ moDC	0.0128503	0.0348996	0.0934043	0.0934588	0.087279	0.0703211	SA145_GCTGCGACAACGATGG
FOLR2+EGR2+ Macrophage	0.0216229	0.011265	0.0291683	0.0743421	0.0707508	0.0496783	SA168_GTGAAGGTCACGGTTA
CD163+FOLR2+ Macrophage	0.0495758	0.0384501	0.0445111	0.0840685	0.0746114	0.0646734	SA138_AAAGATGGTACCTACA_2
VCAN+ Fibroblast	0.0979501	0.126107	0.226564	0.0746442	0.0736344	0.0559894	SA225_CTCGTACGTCGCATAT
B cells	0.0221893	0.0115368	0.0472853	0.036138	0.0547575	0.0348468	CCGGTGAAGAAACTGT_8
CD8+ T cells	0.0232867	0.0416586	0.0434354	0.0519045	0.0362822	0.0321287	TCTGTCGTCTCCCTAG
TREM2+ Macrophage	0.0252315	0.0021478	0.028772	0.0927546	0.0786439	0.0478117	CCGTGAGCATCAGTGT
SPP1+ Macrophage	0.0295569	0.0489436	0.125834	0.0887637	0.0944951	0.0664808	SA145_TTCTCCTGTCGCTTCT
S100A12+ Tissue Monocytes	0.0132795	0.0267467	0.0647568	0.0736258	0.0660973	0.0407495	SA160_TCGCGTTTCGATAGAA
CD1c+ DC	0.017054	0.0145086	0.0397328	0.0601252	0.05424	0.0377261	SA168_GGCAATTAGACGCACA
SPP1+ Macrophage	0.024446	0.00331375	0.0598879	0.0865343	0.0746044	0.0485988	SA131_CACCACTAGCCTTGAT_1
NK/T cells	0.0270856	0.0352591	0.0781747	0.0376535	0.029217	0.0324198	CATGCCTGTTAAACCC
APOE+CXCL12+ Sublining FLS	0.0957863	0.15672	0.15259	0.0571722	0.091922	0.07155	SA139_TTCTACAGTTCACCTC_5
High MT+ T cells	0.113004	0.162707	0.170175	0.0738938	0.0639907	0.0636725	SA138_GGGTCTGGTTATTCTC_2
LYVE1+ Macrophage	0.0274152	0.0126677	0.0624809	0.0885931	0.0691914	0.0453653	TCCCAGTTCTTCGGTC_8
TREM2+ Macrophage	0.0584745	0.0313229	0.0646549	0.123333	0.0836412	0.0536036	SA138_ACAGCCGAGGAGTCTG_2
SPP1+ Macrophage	0.0213618	0.0216972	0.0646549	0.0802944	0.070621	0.0479933	SA166_AGTGGGATCTCTAGGA
CD14+ moDC	0.0413142	0.0311563	0.0906075	0.0826992	0.0772179	0.0593929	SA139_GACGCGTTCGCTAGCG_5
LYVE1+ Macrophage	0.0422612	0.0143333	0.027651	0.0725976	0.0694124	0.0620029	SA172_CGTAGGCGTCATATGC_4
Plasma cells	0.0347121	0.0377751	0.0515088	0.038918	0.0286627	0.0313454	GACTCAAGTAGGCAAC
VECs	0.0776459	0.118883	0.0283644	0.0583685	0.0527193	0.0458626	SA227_GACGTGCGTCCTGCTT
NK cells	0.0404491	0.0718682	0.0607598	0.0573963	0.0388799	0.0587978	SA222_CAGAGAGGTAGAAAGG
CD4+ T cells	0.0370596	0.032296	0.164955	0.0460959	0.033595	0.0454143	SA159_ACTGCTCCAAAGAATC
VECs	0.0608352	0.0489699	0.0528902	0.0565192	0.0592934	0.0451618	SA227_TAAACCGCAGGATTGG
Cycling cells	0.0475491	0.00593495	0.0440695	0.0888587	0.0846918	0.0423431	SA151_CCTATTACATGTCGAT
TREM2+ Macrophage	0.0319796	0	0.0469909	0.0881423	0.106363	0.0548957	GGGCTCATCGCTGCGA_8
APOE+CXCL12+ Sublining FLS	0.108617	0.157324	0.201993	0.089826	0.0852812	0.0516532	SA222_GAACGGATCTGCAGTA
TREM2+ Macrophage	0.0320394	0.0128956	0.0737814	0.0893533	0.065836	0.0384887	SA222_GTCTCGTCATGGTAGG
FOLR2+EGR2+ Macrophage	0.0573439	0.0260892	0.0732605	0.0862906	0.101804	0.0692956	SA168_ACGGGCTGTACATCCA
PRG4+ Lining FLS	0.1174	0.152634	0.12298	0.0575912	0.0867704	0.0712872	SA139_TAAGCGTGTCTTCGTC_5
SPP1+ Macrophage	0.0337076	0.0076269	0.0578497	0.073387	0.0845778	0.0318826	TTACGCCCACATATCG
CD14+ moDC	0.019875	0.00341895	0.0528449	0.105161	0.0798998	0.0453795	SA161_CTTACCGGTCAAAGCG
CD163+FOLR2+ Macrophage	0.0359754	0.004769	0.0533431	0.105371	0.0859846	0.0440449	TATTGGGTCTCGTGGG_8
S100A12+ Tissue Monocytes	0.0313247	0.0131498	0.0746419	0.074939	0.0618192	0.0511508	AGTAACCCAGTTGTCA_8
LYVE1+ Macrophage	0.0507285	0.00219164	0.0230878	0.0870776	0.0889769	0.0489621	GTGTTAGGTACACGTT_8
High MT+ T cells	0.0487505	0.0457088	0.0348299	0.0788496	0.0599196	0.0751481	SA139_AAATGCCGTCACCTAA_5
NK cells	0.0233331	0.0162882	0.0688784	0.0610291	0.0350825	0.063286	SA222_CTCATTAGTTTCCACC
[truncated: 18,001 more rows]
