# Supplementary material for: Synovial matrix turnover controls immune cell spatial patterning in inflammation resolution
Source: Mol Syst Biol. 2025 Sep 22;21(11):1638–65. doi: 10.1038/s44320-025-00149-7 (PMC12583461; doi:10.1038/s44320-025-00149-7)
Supplement: Supplementary file 9 — Source data Fig. 2 [file 44320_2025_149_MOESM9_ESM.zip]

Archive with 15 entries (12 files):
- Figure 2/
- Figure 2/.DS_Store
- Figure 2/2E/
- Figure 2/2B-C/
- Figure 2/2E/JPR139d_IGFBP7_Fig2 (1, x=24065, y=30587, w=2721, h=2247).tif
- Figure 2/2E/JRP122_MFAP5_Fig2 (1, x=3731, y=8887, w=1902, h=1775).png
- Figure 2/2E/JRP122_MFAP5_Fig2 (1, x=3731, y=8887, w=1902, h=1775).tif
- Figure 2/2E/JPR139d_IGFBP7_Fig2 (1, x=24065, y=30587, w=2721, h=2247).png
- Figure 2/2E/JPR122_IGFBP5_Fig2 (1, x=14448, y=9039, w=2567, h=2149).tif
- Figure 2/2E/JRP112_FN_Fig2 (1, x=7109, y=9882, w=1590, h=1688).tif
- Figure 2/2E/JRP122_COL1A1_Fig2 (1, x=1638, y=3464, w=2244, h=2283).tif
- Figure 2/2E/JRP122_COL1A1_Fig2 (1, x=1638, y=3464, w=2244, h=2283).png
- Figure 2/2E/JRP112_FN_Fig2 (1, x=7109, y=9882, w=1590, h=1688).png
- Figure 2/2E/JPR122_IGFBP5_Fig2 (1, x=14448, y=9039, w=2567, h=2149).png
- Figure 2/2B-C/allulvial_plot.xlsx
