# Supplementary material for: Synovial matrix turnover controls immune cell spatial patterning in inflammation resolution
Source: Mol Syst Biol. 2025 Sep 22;21(11):1638–65. doi: 10.1038/s44320-025-00149-7 (PMC12583461; doi:10.1038/s44320-025-00149-7)
Supplement: Supplementary file 9 — Source data Fig. 2 [file 44320_2025_149_MOESM9_ESM.zip › Figure 2/2B-C/allulvial_plot.xlsx]

## Sheet: Sheet1
Zhang_clusters	Matrix_clusters	Freq	cellname
SC-F4	0	1	SA139_SA139_AAACCTGAGACTTTCG
SC-F2	1	1	SA139_SA139_AAACCTGCAACACCTA
SC-F4	0	1	SA139_SA139_AAACCTGCACGCCAGT
SC-F3	2	1	SA139_SA139_AAACCTGCAGCGATCC
SC-F4	0	1	SA139_SA139_AAACCTGCAGTAACGG
SC-F2	1	1	SA139_SA139_AAACCTGGTGGTGTAG
SC-F4	0	1	SA139_SA139_AAACCTGTCGACAGCC
SC-F4	0	1	SA139_SA139_AAACCTGTCTAACTTC
SC-F4	1	1	SA139_SA139_AAACGGGCACCGAATT
SC-F4	0	1	SA139_SA139_AAACGGGGTATTCTCT
SC-F1	2	1	SA139_SA139_AAACGGGTCGTAGATC
SC-F4	0	1	SA139_SA139_AAAGATGAGAATCTCC
SC-F2	2	1	SA139_SA139_AAAGATGAGCTGCAAG
SC-F3	2	1	SA139_SA139_AAAGATGAGCTTCGCG
SC-F4	0	1	SA139_SA139_AAAGATGCATAAGACA
SC-F4	0	1	SA139_SA139_AAAGATGCATAGGATA
SC-F4	0	1	SA139_SA139_AAAGATGGTAAACGCG
SC-F4	0	1	SA139_SA139_AAAGATGGTGTTTGTG
SC-F1	2	1	SA139_SA139_AAAGATGTCTACCTGC
SC-F2	1	1	SA139_SA139_AAAGATGTCTCGTTTA
SC-F3	2	1	SA139_SA139_AAAGCAAAGCGCCTCA
SC-F3	2	1	SA139_SA139_AAAGTAGAGTTAAGTG
SC-F4	1	1	SA139_SA139_AAAGTAGCAGGGTTAG
SC-F4	0	1	SA139_SA139_AAAGTAGGTGGCCCTA
SC-F2	2	1	SA139_SA139_AAAGTAGGTTCTCATT
SC-F2	1	1	SA139_SA139_AAAGTAGTCACGACTA
SC-F2	1	1	SA139_SA139_AAATGCCCACCAGTTA
SC-F3	2	1	SA139_SA139_AAATGCCCATGCCTTC
SC-F4	0	1	SA139_SA139_AAATGCCGTAAGAGGA
SC-F2	1	1	SA139_SA139_AAATGCCGTGAAAGAG
SC-F2	1	1	SA139_SA139_AACACGTAGCACGCCT
SC-F2	1	1	SA139_SA139_AACACGTAGCTGATAA
SC-F4	0	1	SA139_SA139_AACACGTAGGCCATAG
SC-F4	0	1	SA139_SA139_AACACGTCACGGACAA
SC-F3	2	1	SA139_SA139_AACACGTCAGCTCGCA
SC-F4	0	1	SA139_SA139_AACACGTCAGCTGCAC
SC-F4	0	1	SA139_SA139_AACACGTGTGTAATGA
SC-F2	1	1	SA139_SA139_AACACGTTCACAATGC
SC-F4	0	1	SA139_SA139_AACCATGAGATGGGTC
SC-F2	1	1	SA139_SA139_AACCATGCACCAGTTA
SC-F3	2	1	SA139_SA139_AACCATGCACGCATCG
SC-F4	0	1	SA139_SA139_AACCATGTCGAACGGA
SC-F2	3	1	SA139_SA139_AACCATGTCGCCAAAT
SC-F3	2	1	SA139_SA139_AACCATGTCTAACCGA
SC-F2	1	1	SA139_SA139_AACCGCGAGGAACTGC
SC-F4	0	1	SA139_SA139_AACCGCGGTCAGATAA
SC-F1	3	1	SA139_SA139_AACCGCGGTCTCTTTA
SC-F2	1	1	SA139_SA139_AACGTTGAGCTGAAAT
SC-F3	3	1	SA139_SA139_AACGTTGAGTTGAGAT
SC-F4	0	1	SA139_SA139_AACGTTGCAAGTTAAG
SC-F1	3	1	SA139_SA139_AACGTTGGTATGCTTG
SC-F2	1	1	SA139_SA139_AACGTTGTCAGCCTAA
SC-F4	0	1	SA139_SA139_AACGTTGTCTGCCAGG
SC-F4	0	1	SA139_SA139_AACTCAGAGCCAGTAG
SC-F4	0	1	SA139_SA139_AACTCAGAGCGCCTTG
SC-F3	2	1	SA139_SA139_AACTCAGAGTGTCCCG
SC-F3	2	1	SA139_SA139_AACTCAGCAACTGCTA
SC-F4	1	1	SA139_SA139_AACTCCCAGGTTCCTA
SC-F3	2	1	SA139_SA139_AACTCCCCAAATACAG
SC-F3	2	1	SA139_SA139_AACTCCCCACTCGACG
SC-F1	3	1	SA139_SA139_AACTCCCTCATCTGCC
SC-F2	3	1	SA139_SA139_AACTCCCTCCTCATTA
SC-F2	1	1	SA139_SA139_AACTCTTGTCTAACGT
SC-F2	1	1	SA139_SA139_AACTGGTAGTTAGGTA
SC-F4	0	1	SA139_SA139_AACTGGTGTAGCGTAG
SC-F3	2	1	SA139_SA139_AACTGGTGTCCTCCAT
SC-F4	0	1	SA139_SA139_AACTGGTGTCGCATAT
SC-F4	1	1	SA139_SA139_AACTGGTGTTAGAACA
SC-F3	2	1	SA139_SA139_AACTGGTTCATTGCCC
SC-F2	1	1	SA139_SA139_AACTTTCCACTACAGT
SC-F4	0	1	SA139_SA139_AACTTTCGTAGCGATG
SC-F4	0	1	SA139_SA139_AACTTTCTCCCTTGTG
SC-F4	0	1	SA139_SA139_AAGACCTAGTTGCAGG
SC-F3	2	1	SA139_SA139_AAGACCTTCAGTACGT
SC-F1	3	1	SA139_SA139_AAGCCGCAGGCAATTA
SC-F4	0	1	SA139_SA139_AAGCCGCCAACTTGAC
SC-F4	0	1	SA139_SA139_AAGCCGCCAATGTTGC
SC-F4	0	1	SA139_SA139_AAGCCGCCATGCCTTC
SC-F4	1	1	SA139_SA139_AAGCCGCGTCGCGTGT
SC-F2	1	1	SA139_SA139_AAGCCGCGTTGCGTTA
SC-F4	0	1	SA139_SA139_AAGCCGCTCCAAAGTC
SC-F3	3	1	SA139_SA139_AAGGAGCAGGGTGTTG
SC-F2	1	1	SA139_SA139_AAGGAGCGTAGCGCTC
SC-F1	3	1	SA139_SA139_AAGGAGCGTCATATCG
SC-F4	2	1	SA139_SA139_AAGGAGCGTCATCCCT
SC-F4	0	1	SA139_SA139_AAGGAGCGTGAGGCTA
SC-F3	2	1	SA139_SA139_AAGGAGCGTGCCTGTG
SC-F4	0	1	SA139_SA139_AAGGAGCTCACAGGCC
SC-F2	2	1	SA139_SA139_AAGGAGCTCTGAGGGA
SC-F3	3	1	SA139_SA139_AAGGCAGCACCAGATT
SC-F3	2	1	SA139_SA139_AAGGCAGCAGCTTAAC
SC-F2	0	1	SA139_SA139_AAGGCAGCAGGAATCG
SC-F2	3	1	SA139_SA139_AAGGCAGCAGTTAACC
SC-F2	1	1	SA139_SA139_AAGGCAGCATTGGGCC
SC-F4	0	1	SA139_SA139_AAGGCAGGTACAAGTA
SC-F2	3	1	SA139_SA139_AAGGTTCAGGAGTCTG
SC-F4	0	1	SA139_SA139_AAGGTTCCACAGGCCT
SC-F4	0	1	SA139_SA139_AAGTCTGAGAGCTGGT
SC-F3	2	1	SA139_SA139_AAGTCTGAGTGTACGG
SC-F2	1	1	SA139_SA139_AAGTCTGGTCGACTAT
SC-F4	0	1	SA139_SA139_AAGTCTGTCAGCTCTC
SC-F4	0	1	SA139_SA139_AAGTCTGTCGTCCGTT
SC-F4	0	1	SA139_SA139_AAGTCTGTCTGCGTAA
SC-F2	1	1	SA139_SA139_AATCCAGAGGACAGAA
SC-F4	0	1	SA139_SA139_AATCCAGAGTGGGTTG
SC-F4	0	1	SA139_SA139_AATCCAGAGTTACGGG
SC-F4	0	1	SA139_SA139_AATCCAGTCCGCAAGC
SC-F1	3	1	SA139_SA139_AATCGGTCAAGTAATG
SC-F4	0	1	SA139_SA139_AATCGGTCAGCTCCGA
SC-F4	0	1	SA139_SA139_AATCGGTCAGTAACGG
SC-F2	1	1	SA139_SA139_AATCGGTGTGCACTTA
SC-F3	2	1	SA139_SA139_AATCGGTGTGCGGTAA
SC-F3	2	1	SA139_SA139_AATCGGTTCTGTCAAG
SC-F4	0	1	SA139_SA139_ACACCAACACTATCTT
SC-F4	0	1	SA139_SA139_ACACCAACACTGTCGG
SC-F2	1	1	SA139_SA139_ACACCAACAGAAGCAC
SC-F4	0	1	SA139_SA139_ACACCAAGTGCAACTT
SC-F4	0	1	SA139_SA139_ACACCAATCATCACCC
SC-F4	0	1	SA139_SA139_ACACCCTAGCGAAGGG
SC-F2	1	1	SA139_SA139_ACACCCTAGGGCATGT
SC-F3	2	1	SA139_SA139_ACACCCTAGGGCTTCC
SC-F3	2	1	SA139_SA139_ACACCCTCATTTCACT
SC-F4	0	1	SA139_SA139_ACACCCTGTCAATACC
SC-F4	0	1	SA139_SA139_ACACCCTGTGAAATCA
SC-F1	3	1	SA139_SA139_ACACCCTTCAGCCTAA
SC-F1	3	1	SA139_SA139_ACACCGGAGTGAATTG
SC-F4	1	1	SA139_SA139_ACACCGGAGTTCGCAT
SC-F4	0	1	SA139_SA139_ACACCGGGTATATCCG
SC-F4	0	1	SA139_SA139_ACACCGGGTGTCTGAT
SC-F4	0	1	SA139_SA139_ACACCGGTCACTCTTA
SC-F2	1	1	SA139_SA139_ACACCGGTCTGGAGCC
SC-F4	0	1	SA139_SA139_ACACTGAAGAACTCGG
SC-F2	1	1	SA139_SA139_ACACTGAAGCATGGCA
SC-F2	3	1	SA139_SA139_ACACTGAAGCCTATGT
SC-F3	2	1	SA139_SA139_ACACTGAAGCTGCCCA
SC-F4	0	1	SA139_SA139_ACACTGAAGGCCCTTG
SC-F3	2	1	SA139_SA139_ACACTGAAGGGCTTCC
SC-F4	0	1	SA139_SA139_ACACTGACAACACCCG
SC-F2	1	1	SA139_SA139_ACACTGACAGCGAACA
SC-F4	0	1	SA139_SA139_ACACTGACAGTAACGG
SC-F3	2	1	SA139_SA139_ACACTGACATGCTAGT
SC-F1	1	1	SA139_SA139_ACACTGAGTGTGGCTC
SC-F3	2	1	SA139_SA139_ACACTGAGTTCATGGT
SC-F4	0	1	SA139_SA139_ACAGCCGAGCTACCGC
SC-F2	1	1	SA139_SA139_ACAGCCGAGCTCCTTC
SC-F3	2	1	SA139_SA139_ACAGCCGAGTCATGCT
SC-F4	0	1	SA139_SA139_ACAGCCGCAGGGTACA
SC-F4	0	1	SA139_SA139_ACAGCCGCATATGGTC
SC-F1	1	1	SA139_SA139_ACAGCCGGTGTCAATC
SC-F3	2	1	SA139_SA139_ACAGCTAAGACACGAC
SC-F3	2	1	SA139_SA139_ACAGCTAAGATGAGAG
SC-F2	0	1	SA139_SA139_ACAGCTAAGTCCGGTC
SC-F4	0	1	SA139_SA139_ACAGCTACAGCGTAAG
SC-F3	2	1	SA139_SA139_ACAGCTACAGGAATCG
SC-F2	1	1	SA139_SA139_ACATACGCACTGTCGG
SC-F4	0	1	SA139_SA139_ACATACGGTTCATGGT
SC-F4	0	1	SA139_SA139_ACATGGTAGTGGTAAT
SC-F2	1	1	SA139_SA139_ACATGGTCATGTCCTC
SC-F3	2	1	SA139_SA139_ACATGGTTCAGAGGTG
SC-F3	2	1	SA139_SA139_ACCAGTAAGTGGCACA
SC-F3	2	1	SA139_SA139_ACCAGTACACAGGCCT
SC-F4	1	1	SA139_SA139_ACCAGTACAGACACTT
SC-F4	1	1	SA139_SA139_ACCAGTATCCGTTGTC
SC-F4	1	1	SA139_SA139_ACCCACTAGCCGGTAA
SC-F1	3	1	SA139_SA139_ACCCACTCAATAGCGG
SC-F2	0	1	SA139_SA139_ACCGTAAGTAGCGTCC
SC-F4	0	1	SA139_SA139_ACCGTAAGTAGTGAAT
SC-F3	2	1	SA139_SA139_ACCGTAATCAGCAACT
SC-F2	1	1	SA139_SA139_ACCTTTAAGCTGAAAT
SC-F1	3	1	SA139_SA139_ACCTTTAGTTTGCATG
SC-F3	2	1	SA139_SA139_ACCTTTATCCTGTAGA
SC-F4	0	1	SA139_SA139_ACGAGCCAGACAGAGA
SC-F4	0	1	SA139_SA139_ACGAGCCAGCGTTGCC
SC-F3	2	1	SA139_SA139_ACGAGCCGTATGCTTG
SC-F3	2	1	SA139_SA139_ACGAGCCTCCGTACAA
SC-F4	0	1	SA139_SA139_ACGAGGAAGATAGCAT
SC-F3	2	1	SA139_SA139_ACGAGGAGTTGTCGCG
SC-F3	2	1	SA139_SA139_ACGATACAGTGTACCT
SC-F2	0	1	SA139_SA139_ACGATACGTGAGCGAT
SC-F3	2	1	SA139_SA139_ACGATACTCTTGGGTA
SC-F1	3	1	SA139_SA139_ACGATGTCATTAACCG
SC-F4	0	1	SA139_SA139_ACGATGTGTAGCAAAT
SC-F3	2	1	SA139_SA139_ACGATGTGTAGCCTCG
SC-F4	0	1	SA139_SA139_ACGATGTTCGTCCGTT
SC-F3	2	1	SA139_SA139_ACGATGTTCTGGTGTA
SC-F4	1	1	SA139_SA139_ACGCAGCCAATGGAAT
SC-F4	0	1	SA139_SA139_ACGCAGCCATGTCCTC
SC-F4	1	1	SA139_SA139_ACGCAGCGTCAAGCGA
SC-F3	2	1	SA139_SA139_ACGCAGCGTCGGCATC
SC-F4	0	1	SA139_SA139_ACGCAGCTCAACTCTT
SC-F3	2	1	SA139_SA139_ACGCCAGTCATTGCCC
SC-F3	2	1	SA139_SA139_ACGCCGATCGCTTGTC
SC-F4	0	1	SA139_SA139_ACGGAGAAGATGTGTA
SC-F2	1	1	SA139_SA139_ACGGAGAAGGCCCTTG
SC-F3	1	1	SA139_SA139_ACGGAGACAAATCCGT
SC-F4	0	1	SA139_SA139_ACGGCCAAGACGCTTT
SC-F3	2	1	SA139_SA139_ACGGCCAAGCTACCGC
SC-F4	0	1	SA139_SA139_ACGGGCTAGTGTCCAT
SC-F4	1	1	SA139_SA139_ACGGGCTCACGGTTTA
SC-F4	0	1	SA139_SA139_ACGGGCTGTTATGTGC
SC-F2	2	1	SA139_SA139_ACGGGCTGTTATTCTC
SC-F3	2	1	SA139_SA139_ACGGGCTTCTTATCTG
SC-F3	2	1	SA139_SA139_ACGGGTCAGCGATCCC
SC-F4	0	1	SA139_SA139_ACGGGTCAGGAATCGC
SC-F4	0	1	SA139_SA139_ACGGGTCAGGGAGTAA
SC-F4	0	1	SA139_SA139_ACGGGTCCAGGTTTCA
SC-F2	1	1	SA139_SA139_ACGGGTCGTCGTGGCT
SC-F4	0	1	SA139_SA139_ACGGGTCTCTGCTGCT
SC-F3	2	1	SA139_SA139_ACGTCAAAGTCGATAA
SC-F1	3	1	SA139_SA139_ACGTCAACACAGATTC
SC-F3	2	1	SA139_SA139_ACGTCAACACGTCTCT
SC-F2	1	1	SA139_SA139_ACGTCAATCTTGTTTG
SC-F4	0	1	SA139_SA139_ACTATCTAGATGAGAG
SC-F2	1	1	SA139_SA139_ACTATCTAGTCCAGGA
SC-F4	0	1	SA139_SA139_ACTATCTGTAATAGCA
SC-F3	2	1	SA139_SA139_ACTATCTGTCCCTACT
SC-F1	3	1	SA139_SA139_ACTGAACGTAACGCGA
SC-F4	0	1	SA139_SA139_ACTGAACGTCTCCATC
SC-F3	2	1	SA139_SA139_ACTGAACTCTGCGACG
SC-F1	3	1	SA139_SA139_ACTGAGTAGGTGCACA
SC-F3	2	1	SA139_SA139_ACTGAGTAGTGTCTCA
SC-F3	2	1	SA139_SA139_ACTGAGTTCAGATAAG
SC-F2	1	1	SA139_SA139_ACTGAGTTCAGGATCT
SC-F2	2	1	SA139_SA139_ACTGAGTTCTGCGGCA
SC-F3	1	1	SA139_SA139_ACTGATGAGAATTGTG
SC-F4	0	1	SA139_SA139_ACTGATGAGTCACGCC
SC-F4	1	1	SA139_SA139_ACTGATGGTAAGAGGA
SC-F3	2	1	SA139_SA139_ACTGATGGTGAGTGAC
SC-F3	2	1	SA139_SA139_ACTGATGTCACATACG
SC-F2	1	1	SA139_SA139_ACTGCTCCACTTCGAA
SC-F3	2	1	SA139_SA139_ACTGCTCGTACGCACC
SC-F1	3	1	SA139_SA139_ACTGCTCGTATAGTAG
SC-F4	0	1	SA139_SA139_ACTGCTCGTCAACATC
SC-F3	2	1	SA139_SA139_ACTGCTCTCGTTACGA
SC-F4	0	1	SA139_SA139_ACTGTCCAGAAGGTGA
SC-F4	0	1	SA139_SA139_ACTGTCCAGCGTGTCC
SC-F2	2	1	SA139_SA139_ACTGTCCCATGCCTTC
SC-F4	0	1	SA139_SA139_ACTGTCCTCTTGTATC
SC-F3	2	1	SA139_SA139_ACTTGTTAGCCCGAAA
SC-F1	3	1	SA139_SA139_ACTTGTTAGTGACTCT
SC-F1	3	1	SA139_SA139_ACTTGTTCAGCCTGTG
SC-F3	2	1	SA139_SA139_ACTTGTTCATATGCTG
SC-F2	1	1	SA139_SA139_ACTTGTTCATTAGCCA
SC-F2	1	1	SA139_SA139_ACTTGTTGTCGACTAT
SC-F3	2	1	SA139_SA139_ACTTGTTTCACGAAGG
SC-F4	0	1	SA139_SA139_ACTTGTTTCCTTTCTC
SC-F4	0	1	SA139_SA139_ACTTGTTTCTGCGGCA
SC-F3	2	1	SA139_SA139_ACTTGTTTCTGTCTCG
SC-F2	1	1	SA139_SA139_ACTTTCAAGAATTGTG
SC-F4	0	1	SA139_SA139_ACTTTCAAGATTACCC
SC-F4	0	1	SA139_SA139_ACTTTCAAGGCGACAT
SC-F3	2	1	SA139_SA139_ACTTTCAAGTGCCATT
SC-F2	0	1	SA139_SA139_ACTTTCACATCCTAGA
SC-F4	0	1	SA139_SA139_ACTTTCACATTCTCAT
SC-F4	0	1	SA139_SA139_AGAATAGCAGCTGTGC
SC-F4	0	1	SA139_SA139_AGAATAGTCTGACCTC
SC-F4	0	1	SA139_SA139_AGACGTTAGACTTTCG
SC-F3	2	1	SA139_SA139_AGACGTTCAGTCTTCC
SC-F4	0	1	SA139_SA139_AGACGTTCATTTGCTT
SC-F2	1	1	SA139_SA139_AGACGTTGTGTTCTTT
SC-F4	1	1	SA139_SA139_AGACGTTGTTTCCACC
SC-F3	2	1	SA139_SA139_AGACGTTGTTTGACTG
SC-F4	0	1	SA139_SA139_AGACGTTTCGCGGATC
SC-F4	0	1	SA139_SA139_AGAGCGAAGGCGACAT
SC-F2	1	1	SA139_SA139_AGAGCGATCAAGGCTT
SC-F2	3	1	SA139_SA139_AGAGCGATCCAGTAGT
SC-F2	1	1	SA139_SA139_AGAGCGATCCTTCAAT
SC-F3	2	1	SA139_SA139_AGAGCTTAGCCAGTTT
SC-F4	0	1	SA139_SA139_AGAGCTTCAGCTCGAC
SC-F2	1	1	SA139_SA139_AGAGCTTCAGCTGCAC
SC-F4	0	1	SA139_SA139_AGAGCTTCAGTCCTTC
SC-F4	1	1	SA139_SA139_AGAGCTTTCATCTGTT
SC-F3	2	1	SA139_SA139_AGAGCTTTCATGCAAC
SC-F2	3	1	SA139_SA139_AGAGTGGAGCAAATCA
SC-F4	0	1	SA139_SA139_AGAGTGGAGTGTTTGC
SC-F4	0	1	SA139_SA139_AGAGTGGCACGGTTTA
SC-F4	0	1	SA139_SA139_AGAGTGGCAGTAAGAT
SC-F3	2	1	SA139_SA139_AGAGTGGCATCATCCC
SC-F2	1	1	SA139_SA139_AGAGTGGTCCAAACAC
SC-F3	2	1	SA139_SA139_AGATCTGAGGGTCTCC
SC-F4	0	1	SA139_SA139_AGATCTGAGTAGCCGA
SC-F3	2	1	SA139_SA139_AGATCTGCAGCCACCA
SC-F2	1	1	SA139_SA139_AGATCTGGTCCGAATT
SC-F2	3	1	SA139_SA139_AGATCTGGTTGTGGCC
SC-F1	3	1	SA139_SA139_AGATCTGTCAGTTAGC
SC-F2	1	1	SA139_SA139_AGATCTGTCGCCGTGA
SC-F4	0	1	SA139_SA139_AGATTGCAGATCCCAT
SC-F3	2	1	SA139_SA139_AGATTGCAGCTACCGC
SC-F4	1	1	SA139_SA139_AGATTGCCATAGAAAC
SC-F3	2	1	SA139_SA139_AGATTGCGTGCGCTTG
SC-F4	0	1	SA139_SA139_AGATTGCGTTCCACGG
SC-F2	1	1	SA139_SA139_AGATTGCTCCTCCTAG
SC-F1	3	1	SA139_SA139_AGATTGCTCGTCGTTC
SC-F3	2	1	SA139_SA139_AGATTGCTCTTGTATC
SC-F4	0	1	SA139_SA139_AGCAGCCAGAATGTTG
SC-F4	0	1	SA139_SA139_AGCAGCCAGATGAGAG
SC-F4	0	1	SA139_SA139_AGCAGCCAGCGATTCT
SC-F3	2	1	SA139_SA139_AGCAGCCAGGACATTA
SC-F4	0	1	SA139_SA139_AGCAGCCAGTTGCAGG
SC-F2	3	1	SA139_SA139_AGCAGCCCACATCCGG
SC-F3	3	1	SA139_SA139_AGCAGCCTCGCGATCG
SC-F4	1	1	SA139_SA139_AGCATACCACGAAGCA
SC-F4	0	1	SA139_SA139_AGCATACCATATGCTG
SC-F4	0	1	SA139_SA139_AGCATACGTCCTAGCG
SC-F4	0	1	SA139_SA139_AGCATACGTGAGTGAC
SC-F1	3	1	SA139_SA139_AGCATACTCAAGAAGT
SC-F1	3	1	SA139_SA139_AGCATACTCATTGCGA
SC-F3	2	1	SA139_SA139_AGCATACTCTCGATGA
SC-F2	2	1	SA139_SA139_AGCATACTCTTGCCGT
SC-F3	2	1	SA139_SA139_AGCCTAAGTGCATCTA
SC-F4	0	1	SA139_SA139_AGCCTAATCAACGGGA
SC-F4	0	1	SA139_SA139_AGCCTAATCACTCCTG
SC-F1	1	1	SA139_SA139_AGCCTAATCAGCTCGG
SC-F4	0	1	SA139_SA139_AGCCTAATCCACTCCA
SC-F4	0	1	SA139_SA139_AGCGGTCCAGAAGCAC
SC-F3	2	1	SA139_SA139_AGCGGTCCATGGTCTA
SC-F2	1	1	SA139_SA139_AGCGGTCGTCAACATC
SC-F1	3	1	SA139_SA139_AGCGGTCGTCTTTCAT
SC-F3	2	1	SA139_SA139_AGCGGTCGTTTCCACC
SC-F2	1	1	SA139_SA139_AGCGGTCTCCAAATGC
SC-F3	2	1	SA139_SA139_AGCGTCGAGTTCGCAT
SC-F3	2	1	SA139_SA139_AGCGTCGCAGCATACT
SC-F1	3	1	SA139_SA139_AGCGTCGGTAGCCTAT
SC-F4	0	1	SA139_SA139_AGCGTCGGTGACCAAG
SC-F3	2	1	SA139_SA139_AGCGTCGTCAAGAAGT
SC-F3	2	1	SA139_SA139_AGCGTCGTCACTTATC
SC-F2	1	1	SA139_SA139_AGCTCCTCACCTGGTG
SC-F2	1	1	SA139_SA139_AGCTCCTCAGCGTTCG
SC-F4	0	1	SA139_SA139_AGCTCCTGTGATGATA
SC-F2	3	1	SA139_SA139_AGCTCCTTCTGGCGTG
SC-F4	0	1	SA139_SA139_AGCTCCTTCTTGTCAT
SC-F3	2	1	SA139_SA139_AGCTCTCAGGCATGTG
SC-F3	3	1	SA139_SA139_AGCTCTCGTCGTCTTC
SC-F2	1	1	SA139_SA139_AGCTCTCTCAATCTCT
SC-F4	0	1	SA139_SA139_AGCTCTCTCTGCCCTA
SC-F3	2	1	SA139_SA139_AGCTTGATCAGTTAGC
SC-F3	2	1	SA139_SA139_AGGCCACAGAAGGTGA
SC-F4	1	1	SA139_SA139_AGGCCACAGCTGGAAC
SC-F4	1	1	SA139_SA139_AGGCCACAGGCTACGA
SC-F2	1	1	SA139_SA139_AGGCCACAGTACGACG
SC-F1	3	1	SA139_SA139_AGGCCACTCACTGGGC
SC-F4	1	1	SA139_SA139_AGGCCGTCAATGAATG
SC-F2	3	1	SA139_SA139_AGGCCGTGTCTGATCA
SC-F3	2	1	SA139_SA139_AGGCCGTGTTAGAACA
SC-F3	2	1	SA139_SA139_AGGCCGTTCAGCTGGC
SC-F3	2	1	SA139_SA139_AGGGAGTAGACAAAGG
SC-F1	1	1	SA139_SA139_AGGGAGTCATGCAACT
SC-F3	3	1	SA139_SA139_AGGGAGTCATTCCTGC
SC-F4	0	1	SA139_SA139_AGGGAGTGTCGGCTCA
SC-F4	1	1	SA139_SA139_AGGGAGTGTCTAAAGA
SC-F4	0	1	SA139_SA139_AGGGAGTTCTCCGGTT
SC-F3	2	1	SA139_SA139_AGGGATGAGCCGGTAA
SC-F3	2	1	SA139_SA139_AGGGATGCACTAAGTC
SC-F3	2	1	SA139_SA139_AGGGATGCAGCGTTCG
SC-F4	0	1	SA139_SA139_AGGGTGACACCGTTGG
SC-F2	1	1	SA139_SA139_AGGGTGACACGAAACG
SC-F2	1	1	SA139_SA139_AGGGTGACAGATAATG
SC-F3	2	1	SA139_SA139_AGGGTGACATGCAACT
SC-F3	2	1	SA139_SA139_AGGGTGAGTTCTGAAC
SC-F3	2	1	SA139_SA139_AGGGTGATCGTAGGTT
SC-F3	2	1	SA139_SA139_AGGTCATAGTGATCGG
SC-F3	2	1	SA139_SA139_AGGTCATCAGCATACT
SC-F3	3	1	SA139_SA139_AGGTCATCATCTACGA
SC-F2	3	1	SA139_SA139_AGGTCATGTAAACCTC
SC-F4	0	1	SA139_SA139_AGGTCATGTCCAACTA
SC-F1	3	1	SA139_SA139_AGGTCATTCACCTCGT
SC-F2	1	1	SA139_SA139_AGGTCATTCCTTGCCA
SC-F4	0	1	SA139_SA139_AGGTCATTCTCATTCA
SC-F3	2	1	SA139_SA139_AGGTCCGCATGCATGT
SC-F4	0	1	SA139_SA139_AGGTCCGGTATCGCAT
SC-F3	2	1	SA139_SA139_AGGTCCGGTCTCAACA
SC-F4	0	1	SA139_SA139_AGGTCCGGTGCCTGCA
SC-F4	0	1	SA139_SA139_AGGTCCGTCACGATGT
SC-F2	3	1	SA139_SA139_AGTAGTCAGTTGCAGG
SC-F4	0	1	SA139_SA139_AGTAGTCGTGAAGGCT
SC-F4	0	1	SA139_SA139_AGTAGTCGTGCAGTAG
SC-F3	2	1	SA139_SA139_AGTCTTTCATCACAAC
SC-F4	0	1	SA139_SA139_AGTCTTTCATGTCTCC
SC-F4	0	1	SA139_SA139_AGTCTTTTCACGATGT
SC-F4	0	1	SA139_SA139_AGTGAGGAGCTCCTCT
SC-F3	2	1	SA139_SA139_AGTGAGGCAGGTCTCG
SC-F3	2	1	SA139_SA139_AGTGAGGGTGAAATCA
SC-F2	1	1	SA139_SA139_AGTGAGGTCACGACTA
SC-F2	3	1	SA139_SA139_AGTGAGGTCACTTCAT
SC-F4	0	1	SA139_SA139_AGTGAGGTCCGCTGTT
SC-F4	0	1	SA139_SA139_AGTGGGAAGAAACGCC
SC-F3	2	1	SA139_SA139_AGTGGGAAGTTCCACA
SC-F4	0	1	SA139_SA139_AGTGGGACAATGGAGC
SC-F2	2	1	SA139_SA139_AGTGGGAGTTGGAGGT
SC-F2	3	1	SA139_SA139_AGTGGGATCAAGGTAA
SC-F4	0	1	SA139_SA139_AGTGGGATCCTGTACC
SC-F3	2	1	SA139_SA139_AGTGGGATCGACGGAA
SC-F3	2	1	SA139_SA139_AGTGTCACAGAAGCAC
SC-F4	0	1	SA139_SA139_AGTGTCACATCATCCC
SC-F4	1	1	SA139_SA139_AGTGTCAGTATCGCAT
SC-F4	0	1	SA139_SA139_AGTGTCAGTCAAAGAT
SC-F2	2	1	SA139_SA139_AGTGTCATCGAGAACG
SC-F2	1	1	SA139_SA139_AGTTGGTAGCTCCTTC
SC-F3	3	1	SA139_SA139_AGTTGGTAGGTTACCT
SC-F2	1	1	SA139_SA139_AGTTGGTTCAGCGATT
SC-F3	2	1	SA139_SA139_ATAACGCAGCCAGAAC
SC-F2	1	1	SA139_SA139_ATAACGCCAATCGGTT
SC-F4	0	1	SA139_SA139_ATAACGCCACTGTCGG
SC-F2	0	1	SA139_SA139_ATAACGCGTTAAGAAC
SC-F4	0	1	SA139_SA139_ATAACGCTCACGGTTA
SC-F1	3	1	SA139_SA139_ATAACGCTCCTCTAGC
SC-F3	2	1	SA139_SA139_ATAAGAGGTTGTGGAG
SC-F2	1	1	SA139_SA139_ATAAGAGTCCGTACAA
SC-F3	2	1	SA139_SA139_ATAGACCAGCCGGTAA
SC-F2	3	1	SA139_SA139_ATAGACCTCCAAGTAC
SC-F2	2	1	SA139_SA139_ATAGACCTCTGCAGTA
SC-F2	1	1	SA139_SA139_ATCACGAAGAGGACGG
SC-F2	1	1	SA139_SA139_ATCACGAAGTAGATGT
SC-F4	0	1	SA139_SA139_ATCACGACAATCGGTT
SC-F4	0	1	SA139_SA139_ATCACGATCACAGGCC
SC-F3	2	1	SA139_SA139_ATCACGATCGTTGACA
SC-F4	0	1	SA139_SA139_ATCATCTGTAGAGGAA
SC-F2	2	1	SA139_SA139_ATCATCTGTCACTGGC
SC-F4	0	1	SA139_SA139_ATCATGGCAGTGGGAT
SC-F3	2	1	SA139_SA139_ATCATGGGTCTCCATC
SC-F3	2	1	SA139_SA139_ATCATGGGTTGGAGGT
SC-F2	3	1	SA139_SA139_ATCCACCAGATAGTCA
SC-F4	0	1	SA139_SA139_ATCCACCCAAGACACG
SC-F1	3	1	SA139_SA139_ATCCACCCATATGGTC
SC-F3	2	1	SA139_SA139_ATCCACCGTCGTGGCT
SC-F4	0	1	SA139_SA139_ATCCACCTCGGATGTT
SC-F4	0	1	SA139_SA139_ATCCGAAGTAAGTTCC
SC-F2	1	1	SA139_SA139_ATCCGAATCAACACAC
SC-F3	2	1	SA139_SA139_ATCCGAATCGCTGATA
SC-F2	3	1	SA139_SA139_ATCCGAATCTGAGTGT
SC-F2	1	1	SA139_SA139_ATCGAGTAGTCTCAAC
SC-F4	0	1	SA139_SA139_ATCGAGTGTCAATACC
SC-F3	2	1	SA139_SA139_ATCGAGTGTCCTGCTT
SC-F3	2	1	SA139_SA139_ATCGAGTTCACTTATC
SC-F3	2	1	SA139_SA139_ATCGAGTTCAGTTGAC
SC-F4	0	1	SA139_SA139_ATCGAGTTCCGCATCT
SC-F2	1	1	SA139_SA139_ATCGAGTTCTACCAGA
SC-F3	2	1	SA139_SA139_ATCTACTAGTACATGA
SC-F1	3	1	SA139_SA139_ATCTACTCAAACGCGA
SC-F4	0	1	SA139_SA139_ATCTACTCAATCTACG
SC-F4	0	1	SA139_SA139_ATCTACTCATACTCTT
SC-F3	2	1	SA139_SA139_ATCTACTGTGCACTTA
SC-F4	0	1	SA139_SA139_ATCTGCCAGAGTCGGT
SC-F2	2	1	SA139_SA139_ATCTGCCAGGAGTAGA
SC-F4	0	1	SA139_SA139_ATCTGCCAGTGAATTG
SC-F4	0	1	SA139_SA139_ATGAGGGAGGCAGGTT
SC-F4	0	1	SA139_SA139_ATGAGGGCAAAGGTGC
SC-F2	1	1	SA139_SA139_ATGAGGGTCTCACATT
SC-F2	2	1	SA139_SA139_ATGCGATAGAGTCTGG
SC-F4	0	1	SA139_SA139_ATGCGATAGTCGATAA
SC-F4	0	1	SA139_SA139_ATGCGATTCCTCAATT
SC-F4	0	1	SA139_SA139_ATGCGATTCTCAAGTG
SC-F4	0	1	SA139_SA139_ATGGGAGAGTGTCCCG
SC-F4	0	1	SA139_SA139_ATGGGAGCATTACGAC
SC-F4	0	1	SA139_SA139_ATGGGAGGTCACACGC
SC-F2	1	1	SA139_SA139_ATGGGAGGTGACGGTA
SC-F2	2	1	SA139_SA139_ATGGGAGGTTCGGCAC
SC-F3	2	1	SA139_SA139_ATGTGTGGTTCAGCGC
SC-F1	3	1	SA139_SA139_ATGTGTGTCGAATCCA
SC-F2	3	1	SA139_SA139_ATGTGTGTCTTACCGC
SC-F4	1	1	SA139_SA139_ATTACTCCACAAGACG
SC-F4	0	1	SA139_SA139_ATTACTCGTACTCGCG
SC-F3	2	1	SA139_SA139_ATTACTCGTCCAGTAT
SC-F1	3	1	SA139_SA139_ATTACTCGTTCAGCGC
SC-F3	2	1	SA139_SA139_ATTATCCCACAGCGTC
SC-F2	1	1	SA139_SA139_ATTATCCCACTCAGGC
SC-F4	0	1	SA139_SA139_ATTATCCGTGTCCTCT
SC-F3	2	1	SA139_SA139_ATTCTACAGACGCTTT
SC-F3	2	1	SA139_SA139_ATTCTACTCCGGGTGT
SC-F2	1	1	SA139_SA139_ATTCTACTCGCAGGCT
SC-F3	2	1	SA139_SA139_ATTGGACAGCTAGTCT
SC-F3	2	1	SA139_SA139_ATTGGACAGGTGACCA
SC-F1	3	1	SA139_SA139_ATTGGACAGTTGAGTA
SC-F1	3	1	SA139_SA139_ATTGGACCAGCTGCAC
SC-F2	1	1	SA139_SA139_ATTGGACCAGGCAGTA
SC-F4	1	1	SA139_SA139_ATTGGACGTCTCATCC
SC-F4	0	1	SA139_SA139_ATTGGACTCTCCAGGG
SC-F2	1	1	SA139_SA139_ATTGGTGAGAAACCGC
SC-F4	0	1	SA139_SA139_ATTGGTGAGATCTGAA
SC-F3	2	1	SA139_SA139_ATTGGTGCAGAGCCAA
SC-F3	2	1	SA139_SA139_ATTGGTGCAGCGATCC
SC-F4	1	1	SA139_SA139_ATTGGTGCAGGTGGAT
SC-F3	2	1	SA139_SA139_ATTGGTGGTGGTGTAG
SC-F3	2	1	SA139_SA139_ATTGGTGTCCGTACAA
SC-F3	3	1	SA139_SA139_ATTGGTGTCTCGATGA
SC-F4	0	1	SA139_SA139_CAACCAACAGTGAGTG
SC-F1	3	1	SA139_SA139_CAACCAAGTAATAGCA
SC-F1	3	1	SA139_SA139_CAACCTCCAACTGGCC
SC-F1	3	1	SA139_SA139_CAACCTCCAGGAATGC
SC-F4	0	1	SA139_SA139_CAACCTCCATGAACCT
SC-F1	3	1	SA139_SA139_CAACCTCTCATCGGAT
SC-F2	2	1	SA139_SA139_CAACCTCTCCACGCAG
SC-F1	3	1	SA139_SA139_CAACCTCTCTCAACTT
SC-F4	0	1	SA139_SA139_CAACTAGAGCCACGTC
SC-F4	0	1	SA139_SA139_CAACTAGAGGCCCGTT
SC-F1	3	1	SA139_SA139_CAACTAGAGGGAACGG
SC-F4	0	1	SA139_SA139_CAACTAGCAATCCGAT
SC-F2	3	1	SA139_SA139_CAACTAGCACCGATAT
SC-F4	0	1	SA139_SA139_CAACTAGCATGACGGA
SC-F4	0	1	SA139_SA139_CAACTAGGTACCTACA
SC-F2	1	1	SA139_SA139_CAACTAGGTCGAACAG
SC-F1	3	1	SA139_SA139_CAACTAGGTCGCGTGT
SC-F4	0	1	SA139_SA139_CAAGAAAAGCTCAACT
SC-F4	0	1	SA139_SA139_CAAGAAACACAGAGGT
SC-F1	2	1	SA139_SA139_CAAGAAACATACCATG
SC-F3	2	1	SA139_SA139_CAAGAAATCATGTAGC
SC-F4	0	1	SA139_SA139_CAAGATCAGGATATAC
SC-F4	0	1	SA139_SA139_CAAGATCCAAGGACTG
SC-F4	0	1	SA139_SA139_CAAGATCTCAAAGACA
SC-F4	0	1	SA139_SA139_CAAGATCTCGCACTCT
SC-F4	0	1	SA139_SA139_CAAGGCCCACGGCGTT
SC-F4	0	1	SA139_SA139_CAAGGCCTCACGATGT
SC-F4	0	1	SA139_SA139_CAAGGCCTCCAAGTAC
SC-F4	0	1	SA139_SA139_CAAGGCCTCGCAAACT
SC-F4	0	1	SA139_SA139_CAAGGCCTCTAAGCCA
SC-F4	0	1	SA139_SA139_CAAGTTGGTGGACGAT
SC-F2	3	1	SA139_SA139_CAAGTTGTCCATGAGT
SC-F2	1	1	SA139_SA139_CACAAACAGATGAGAG
SC-F4	0	1	SA139_SA139_CACAAACAGTAGTGCG
SC-F1	3	1	SA139_SA139_CACAAACTCCTGCTTG
SC-F4	0	1	SA139_SA139_CACAAACTCGGCATCG
SC-F4	0	1	SA139_SA139_CACACAAAGTAAGTAC
SC-F1	3	1	SA139_SA139_CACACAAGTGAGCGAT
SC-F2	1	1	SA139_SA139_CACACAATCAGCACAT
SC-F3	2	1	SA139_SA139_CACACAATCATAAAGG
SC-F3	2	1	SA139_SA139_CACACCTAGTCACGCC
SC-F2	1	1	SA139_SA139_CACACCTCAGCTTAAC
SC-F1	3	1	SA139_SA139_CACACCTTCCGTACAA
SC-F1	3	1	SA139_SA139_CACACCTTCTTGCATT
SC-F4	0	1	SA139_SA139_CACACTCAGGAACTGC
SC-F2	1	1	SA139_SA139_CACACTCCAGATCGGA
SC-F2	3	1	SA139_SA139_CACACTCCAGTAAGCG
SC-F1	3	1	SA139_SA139_CACACTCTCCGAACGC
SC-F3	2	1	SA139_SA139_CACAGGCCACATAACC
SC-F2	1	1	SA139_SA139_CACAGTAAGCCCAGCT
SC-F3	2	1	SA139_SA139_CACAGTAAGTCTCGGC
SC-F4	0	1	SA139_SA139_CACAGTACACGCATCG
SC-F4	0	1	SA139_SA139_CACAGTACAGACGCAA
SC-F2	1	1	SA139_SA139_CACAGTACAGCCACCA
SC-F2	2	1	SA139_SA139_CACAGTACATAAAGGT
SC-F4	0	1	SA139_SA139_CACAGTAGTGAGTATA
SC-F3	2	1	SA139_SA139_CACAGTATCAAACCAC
SC-F1	1	1	SA139_SA139_CACAGTATCTTATCTG
SC-F3	2	1	SA139_SA139_CACATAGAGGCTAGAC
SC-F4	0	1	SA139_SA139_CACATAGCACCCTATC
SC-F4	1	1	SA139_SA139_CACATTTAGTGAAGTT
SC-F4	0	1	SA139_SA139_CACATTTGTCCAACTA
SC-F4	0	1	SA139_SA139_CACATTTGTCCAGTTA
SC-F2	2	1	SA139_SA139_CACATTTGTCTAGAGG
SC-F3	2	1	SA139_SA139_CACATTTGTCTGCCAG
SC-F3	2	1	SA139_SA139_CACCACTAGAAACGAG
SC-F3	2	1	SA139_SA139_CACCACTAGGTGTGGT
SC-F4	0	1	SA139_SA139_CACCACTGTAGAAGGA
SC-F2	1	1	SA139_SA139_CACCACTTCCTGTAGA
SC-F4	1	1	SA139_SA139_CACCACTTCTTGGGTA
SC-F4	0	1	SA139_SA139_CACCAGGCATTGTGCA
SC-F4	1	1	SA139_SA139_CACCAGGGTCCGTGAC
SC-F2	1	1	SA139_SA139_CACCTTGAGACTAGGC
SC-F3	2	1	SA139_SA139_CACCTTGAGCCAGGAT
SC-F2	2	1	SA139_SA139_CACCTTGGTATATCCG
SC-F3	2	1	SA139_SA139_CACCTTGTCATCGATG
SC-F4	0	1	SA139_SA139_CACCTTGTCCACGTTC
SC-F3	2	1	SA139_SA139_CACCTTGTCGATAGAA
SC-F2	1	1	SA139_SA139_CACCTTGTCTTTACAC
SC-F4	0	1	SA139_SA139_CACTCCACACGGTGTC
SC-F4	0	1	SA139_SA139_CACTCCATCGGTCCGA
SC-F3	2	1	SA139_SA139_CAGAATCCAAGCTGTT
SC-F4	0	1	SA139_SA139_CAGAATCCATCCGCGA
SC-F2	3	1	SA139_SA139_CAGAATCCATGTAGTC
SC-F2	1	1	SA139_SA139_CAGAATCTCAGATAAG
SC-F4	0	1	SA139_SA139_CAGAGAGAGATAGGAG
SC-F3	2	1	SA139_SA139_CAGAGAGAGCCGCCTA
SC-F4	0	1	SA139_SA139_CAGAGAGAGGTGCTTT
SC-F3	2	1	SA139_SA139_CAGAGAGCACTTAACG
SC-F3	2	1	SA139_SA139_CAGAGAGTCTCCAACC
SC-F1	3	1	SA139_SA139_CAGATCAAGAAGATTC
SC-F2	1	1	SA139_SA139_CAGATCAAGCCACCTG
SC-F4	0	1	SA139_SA139_CAGATCAAGGCAATTA
SC-F4	0	1	SA139_SA139_CAGATCAAGTAATCCC
SC-F2	1	1	SA139_SA139_CAGATCACAGTATCTG
SC-F4	0	1	SA139_SA139_CAGATCAGTAAATACG
SC-F2	3	1	SA139_SA139_CAGATCAGTAGTAGTA
SC-F4	0	1	SA139_SA139_CAGCAGCAGATATGCA
SC-F3	2	1	SA139_SA139_CAGCAGCAGATGGCGT
SC-F3	2	1	SA139_SA139_CAGCAGCTCCGCGGTA
SC-F4	0	1	SA139_SA139_CAGCAGCTCCTCATTA
SC-F3	2	1	SA139_SA139_CAGCATATCCGAAGAG
SC-F2	2	1	SA139_SA139_CAGCATATCGAATGCT
SC-F4	0	1	SA139_SA139_CAGCCGAGTCTGCCAG
SC-F1	1	1	SA139_SA139_CAGCCGAGTGGTCTCG
SC-F4	0	1	SA139_SA139_CAGCCGAGTTAGGGTG
SC-F4	0	1	SA139_SA139_CAGCCGAGTTCCGGCA
SC-F4	0	1	SA139_SA139_CAGCCGATCACTTATC
SC-F4	0	1	SA139_SA139_CAGCCGATCAGTTTGG
SC-F2	1	1	SA139_SA139_CAGCCGATCTTCATGT
SC-F4	1	1	SA139_SA139_CAGCGACAGGGTTCCC
SC-F4	2	1	SA139_SA139_CAGCGACGTTATGCGT
SC-F4	0	1	SA139_SA139_CAGCGACTCCGCAAGC
SC-F4	0	1	SA139_SA139_CAGCGACTCTCCCTGA
SC-F3	2	1	SA139_SA139_CAGCGACTCTGCCCTA
SC-F4	0	1	SA139_SA139_CAGCTAAAGCCAGAAC
SC-F3	2	1	SA139_SA139_CAGCTAACAGCATGAG
SC-F2	1	1	SA139_SA139_CAGCTAAGTTGTACAC
SC-F1	3	1	SA139_SA139_CAGCTGGAGACTGGGT
SC-F2	3	1	SA139_SA139_CAGCTGGAGGACCACA
SC-F1	3	1	SA139_SA139_CAGCTGGCAGATTGCT
SC-F3	2	1	SA139_SA139_CAGCTGGCAGGGAGAG
SC-F3	2	1	SA139_SA139_CAGCTGGTCGTGGACC
SC-F4	0	1	SA139_SA139_CAGGTGCAGCTCCTCT
SC-F3	2	1	SA139_SA139_CAGGTGCGTAGCGCAA
SC-F3	2	1	SA139_SA139_CAGGTGCGTCGATTGT
SC-F2	1	1	SA139_SA139_CAGGTGCGTCTCTCTG
SC-F2	1	1	SA139_SA139_CAGGTGCTCAACGGGA
SC-F2	1	1	SA139_SA139_CAGTAACAGATATGGT
SC-F4	0	1	SA139_SA139_CAGTAACCACTGTGTA
SC-F4	0	1	SA139_SA139_CAGTAACTCACATACG
SC-F4	0	1	SA139_SA139_CAGTCCTAGAACAACT
SC-F4	0	1	SA139_SA139_CAGTCCTAGTAGGTGC
SC-F3	2	1	SA139_SA139_CAGTCCTCACATGGGA
SC-F1	3	1	SA139_SA139_CAGTCCTCACTGTCGG
SC-F3	2	1	SA139_SA139_CAGTCCTGTGTCTGAT
SC-F1	3	1	SA139_SA139_CATATGGAGAGGTTAT
SC-F2	1	1	SA139_SA139_CATATGGAGCTAAACA
SC-F2	1	1	SA139_SA139_CATATGGAGTCCGTAT
SC-F4	0	1	SA139_SA139_CATATGGCAAAGTGCG
SC-F2	0	1	SA139_SA139_CATATGGTCCGTACAA
SC-F3	2	1	SA139_SA139_CATATGGTCTGCGGCA
SC-F4	0	1	SA139_SA139_CATATTCAGCCGTCGT
SC-F1	3	1	SA139_SA139_CATATTCAGCTAGCCC
SC-F4	0	1	SA139_SA139_CATATTCCACTTAACG
SC-F3	2	1	SA139_SA139_CATATTCCAGCTTAAC
SC-F1	3	1	SA139_SA139_CATATTCCATCTACGA
SC-F4	0	1	SA139_SA139_CATATTCGTGACGGTA
SC-F1	3	1	SA139_SA139_CATATTCGTTCACGGC
SC-F2	3	1	SA139_SA139_CATATTCGTTTGGGCC
SC-F4	0	1	SA139_SA139_CATCAAGCATACCATG
SC-F4	0	1	SA139_SA139_CATCAAGCATCGGGTC
SC-F4	0	1	SA139_SA139_CATCAAGCATGCATGT
SC-F2	3	1	SA139_SA139_CATCAGAAGCTAGTTC
SC-F1	3	1	SA139_SA139_CATCAGAAGTACCGGA
SC-F4	0	1	SA139_SA139_CATCAGACAGACAAGC
SC-F2	2	1	SA139_SA139_CATCAGACATTCTCAT
SC-F4	0	1	SA139_SA139_CATCAGATCTACTCAT
SC-F3	3	1	SA139_SA139_CATCCACAGAGTCTGG
SC-F4	1	1	SA139_SA139_CATCCACAGCACAGGT
SC-F2	1	1	SA139_SA139_CATCCACCATACGCCG
SC-F4	0	1	SA139_SA139_CATCCACCATCCCATC
SC-F2	1	1	SA139_SA139_CATCCACCATCGATTG
SC-F1	3	1	SA139_SA139_CATCCACTCAAGGCTT
SC-F2	1	1	SA139_SA139_CATCCACTCAGCAACT
SC-F3	2	1	SA139_SA139_CATCCACTCAGTTTGG
SC-F4	0	1	SA139_SA139_CATCCACTCGGAGCAA
SC-F2	2	1	SA139_SA139_CATCCACTCTCCAACC
SC-F2	1	1	SA139_SA139_CATCGAACACCTCGTT
SC-F3	2	1	SA139_SA139_CATCGAAGTAGTACCT
SC-F4	0	1	SA139_SA139_CATCGAAGTGACTACT
SC-F4	1	1	SA139_SA139_CATCGAATCAAAGTAG
SC-F1	3	1	SA139_SA139_CATCGGGAGCTAGTGG
SC-F3	2	1	SA139_SA139_CATCGGGAGGCTCATT
SC-F3	2	1	SA139_SA139_CATCGGGAGTGCTGCC
SC-F3	2	1	SA139_SA139_CATCGGGCAGATCTGT
SC-F4	1	1	SA139_SA139_CATCGGGTCCGATATG
SC-F3	2	1	SA139_SA139_CATGACACACACAGAG
SC-F4	0	1	SA139_SA139_CATGACACACACTGCG
SC-F3	2	1	SA139_SA139_CATGACACACCAGGCT
SC-F3	2	1	SA139_SA139_CATGACACACTAGTAC
SC-F3	2	1	SA139_SA139_CATGACATCCGTTGCT
SC-F4	0	1	SA139_SA139_CATGACATCCTTAATC
SC-F4	0	1	SA139_SA139_CATGCCTAGTTGTAGA
SC-F3	2	1	SA139_SA139_CATGCCTCAAACCTAC
SC-F2	3	1	SA139_SA139_CATGCCTCAAGCCGTC
SC-F2	1	1	SA139_SA139_CATGCCTCAAGCGCTC
SC-F4	0	1	SA139_SA139_CATGCCTCAGGAACGT
SC-F4	0	1	SA139_SA139_CATGCCTGTAGCTTGT
SC-F3	2	1	SA139_SA139_CATGCCTTCCTTTCGG
SC-F3	2	1	SA139_SA139_CATGCCTTCGAACTGT
SC-F2	1	1	SA139_SA139_CATGGCGAGAAGGACA
SC-F2	1	1	SA139_SA139_CATGGCGAGACGACGT
SC-F3	2	1	SA139_SA139_CATGGCGCAGGCAGTA
SC-F2	1	1	SA139_SA139_CATGGCGGTCTTCGTC
SC-F4	0	1	SA139_SA139_CATTATCAGCTAAACA
SC-F3	2	1	SA139_SA139_CATTATCCATTGTGCA
SC-F3	2	1	SA139_SA139_CATTATCGTCCGCTGA
SC-F1	3	1	SA139_SA139_CATTATCGTTTGCATG
SC-F4	0	1	SA139_SA139_CATTATCTCGCAAGCC
SC-F2	3	1	SA139_SA139_CATTCGCCAAAGCGGT
SC-F4	1	1	SA139_SA139_CCAATCCCAAATTGCC
SC-F2	2	1	SA139_SA139_CCAATCCCACATGACT
SC-F4	0	1	SA139_SA139_CCAATCCGTACTCGCG
SC-F4	0	1	SA139_SA139_CCAATCCGTGTGTGCC
SC-F3	2	1	SA139_SA139_CCAATCCTCACCAGGC
SC-F1	2	1	SA139_SA139_CCACCTAAGCGTGTCC
SC-F1	3	1	SA139_SA139_CCACCTAGTTGACGTT
SC-F1	3	1	SA139_SA139_CCACGGAAGCGATCCC
SC-F2	1	1	SA139_SA139_CCACGGAAGCGTCTAT
SC-F4	0	1	SA139_SA139_CCACGGAAGGTGATTA
SC-F4	0	1	SA139_SA139_CCACGGACAAGCGAGT
SC-F4	1	1	SA139_SA139_CCACGGACATCGGACC
SC-F4	0	1	SA139_SA139_CCACGGATCACCCGAG
SC-F4	0	1	SA139_SA139_CCACGGATCAGATAAG
SC-F4	1	1	SA139_SA139_CCACTACCAGGCGATA
SC-F2	1	1	SA139_SA139_CCACTACCATAGAAAC
SC-F4	0	1	SA139_SA139_CCACTACTCAAGGCTT
SC-F3	2	1	SA139_SA139_CCACTACTCATGTGGT
SC-F3	2	1	SA139_SA139_CCAGCGAAGGAATTAC
SC-F1	3	1	SA139_SA139_CCAGCGAAGTCGTTTG
SC-F4	0	1	SA139_SA139_CCAGCGACAAGGTTCT
SC-F4	0	1	SA139_SA139_CCATGTCAGACAGGCT
SC-F2	2	1	SA139_SA139_CCATGTCAGTTAGGTA
SC-F3	2	1	SA139_SA139_CCATGTCCACATTCGA
SC-F4	0	1	SA139_SA139_CCATGTCCATGCTGGC
SC-F4	0	1	SA139_SA139_CCATGTCCATTCGACA
SC-F2	1	1	SA139_SA139_CCATGTCGTCCAGTTA
SC-F1	3	1	SA139_SA139_CCATTCGCAATGGAAT
SC-F1	3	1	SA139_SA139_CCATTCGGTTCCGGCA
SC-F4	0	1	SA139_SA139_CCATTCGTCACCGTAA
SC-F1	3	1	SA139_SA139_CCCAATCAGCCCTAAT
SC-F3	2	1	SA139_SA139_CCCAATCAGTAATCCC
SC-F4	0	1	SA139_SA139_CCCAATCCAACGATGG
SC-F2	1	1	SA139_SA139_CCCAATCCATGCTAGT
SC-F3	2	1	SA139_SA139_CCCAATCGTCTTGTCC
SC-F4	0	1	SA139_SA139_CCCAATCGTGATGTCT
SC-F2	1	1	SA139_SA139_CCCAATCTCAGTGCAT
SC-F2	1	1	SA139_SA139_CCCAATCTCCGTAGTA
SC-F3	2	1	SA139_SA139_CCCAGTTAGGGATACC
SC-F3	2	1	SA139_SA139_CCCAGTTAGTACGCGA
SC-F1	3	1	SA139_SA139_CCCAGTTGTAGCTGCC
SC-F4	2	1	SA139_SA139_CCCAGTTTCGCGTAGC
SC-F4	0	1	SA139_SA139_CCCATACCAGACAAGC
SC-F4	0	1	SA139_SA139_CCCATACCATGTAAGA
SC-F4	0	1	SA139_SA139_CCCATACGTAAATGAC
SC-F3	2	1	SA139_SA139_CCCATACGTCGACTGC
SC-F4	1	1	SA139_SA139_CCCATACTCTGGCGAC
SC-F3	2	1	SA139_SA139_CCCTCCTAGATCACGG
SC-F4	0	1	SA139_SA139_CCCTCCTAGTTCCACA
SC-F1	3	1	SA139_SA139_CCCTCCTTCGGCCGAT
SC-F4	0	1	SA139_SA139_CCCTCCTTCTACGAGT
SC-F3	2	1	SA139_SA139_CCGGGATAGATTACCC
SC-F2	1	1	SA139_SA139_CCGGGATAGGCAAAGA
SC-F4	0	1	SA139_SA139_CCGGGATAGTTAGCGG
SC-F3	2	1	SA139_SA139_CCGGGATCAGCTTAAC
SC-F2	1	1	SA139_SA139_CCGGGATCATCGATTG
SC-F3	2	1	SA139_SA139_CCGGTAGAGCAGGTCA
SC-F2	3	1	SA139_SA139_CCGGTAGAGCGTTCCG
SC-F4	0	1	SA139_SA139_CCGGTAGTCTTAGCCC
SC-F4	0	1	SA139_SA139_CCGTACTAGAAACGCC
SC-F4	0	1	SA139_SA139_CCGTACTAGCAGGTCA
SC-F2	1	1	SA139_SA139_CCGTACTGTGCAGGTA
SC-F1	3	1	SA139_SA139_CCGTGGACACACCGCA
SC-F2	1	1	SA139_SA139_CCGTGGACACAGAGGT
SC-F2	3	1	SA139_SA139_CCGTGGACACGAAGCA
SC-F4	0	1	SA139_SA139_CCGTGGATCACAAACC
SC-F2	3	1	SA139_SA139_CCGTGGATCCTAAGTG
SC-F3	2	1	SA139_SA139_CCGTGGATCGACAGCC
SC-F4	0	1	SA139_SA139_CCGTGGATCGGTGTTA
SC-F2	1	1	SA139_SA139_CCGTTCATCTACCAGA
SC-F2	1	1	SA139_SA139_CCTAAAGAGCAATATG
SC-F2	1	1	SA139_SA139_CCTAAAGAGCGGATCA
SC-F4	0	1	SA139_SA139_CCTAAAGAGGAACTGC
SC-F3	3	1	SA139_SA139_CCTAAAGAGTACGACG
SC-F4	0	1	SA139_SA139_CCTAAAGCACACCGAC
SC-F1	3	1	SA139_SA139_CCTAAAGCACCAACCG
SC-F2	1	1	SA139_SA139_CCTAAAGCAGTCGTGC
SC-F4	0	1	SA139_SA139_CCTAAAGGTTACTGAC
SC-F4	0	1	SA139_SA139_CCTACACAGAATGTTG
SC-F3	2	1	SA139_SA139_CCTACACAGTTAAGTG
SC-F4	0	1	SA139_SA139_CCTACACCACTTGGAT
SC-F4	0	1	SA139_SA139_CCTACACCAGTGGAGT
SC-F4	0	1	SA139_SA139_CCTACACGTTACGGAG
SC-F4	0	1	SA139_SA139_CCTACACTCTGAAAGA
SC-F1	3	1	SA139_SA139_CCTACCACACGGACAA
SC-F3	2	1	SA139_SA139_CCTACCAGTAAGCACG
SC-F4	1	1	SA139_SA139_CCTACCAGTCTCCATC
SC-F4	0	1	SA139_SA139_CCTACCAGTCTTCTCG
SC-F3	2	1	SA139_SA139_CCTACCATCTGATTCT
SC-F4	0	1	SA139_SA139_CCTAGCTAGGACACCA
SC-F4	0	1	SA139_SA139_CCTAGCTCAAAGGTGC
SC-F2	1	1	SA139_SA139_CCTAGCTTCAACACCA
SC-F4	0	1	SA139_SA139_CCTAGCTTCCCAGGTG
SC-F2	1	1	SA139_SA139_CCTATTAAGCTGCCCA
SC-F2	1	1	SA139_SA139_CCTATTACAACTGGCC
SC-F1	1	1	SA139_SA139_CCTATTACATACGCCG
SC-F1	3	1	SA139_SA139_CCTATTATCCGTAGTA
SC-F4	0	1	SA139_SA139_CCTCAGTCATTCCTGC
SC-F3	2	1	SA139_SA139_CCTCAGTGTTCCTCCA
SC-F3	2	1	SA139_SA139_CCTCAGTTCCGTAGTA
SC-F4	0	1	SA139_SA139_CCTCAGTTCGCATGAT
SC-F4	0	1	SA139_SA139_CCTCTGAAGTTCGCGC
SC-F3	2	1	SA139_SA139_CCTCTGACAGAGTGTG
SC-F2	3	1	SA139_SA139_CCTCTGAGTGTAAGTA
SC-F2	3	1	SA139_SA139_CCTCTGATCGCCTGAG
SC-F1	3	1	SA139_SA139_CCTTACGAGCCTATGT
SC-F4	0	1	SA139_SA139_CCTTACGAGGTACTCT
SC-F4	1	1	SA139_SA139_CCTTACGCAGCCACCA
SC-F4	0	1	SA139_SA139_CCTTACGGTCAAAGAT
SC-F3	2	1	SA139_SA139_CCTTACGTCAGCTGGC
SC-F3	2	1	SA139_SA139_CCTTACGTCCAAACTG
SC-F2	3	1	SA139_SA139_CCTTACGTCTCCAGGG
SC-F2	1	1	SA139_SA139_CCTTACGTCTGCGGCA
SC-F2	1	1	SA139_SA139_CCTTCCCCATTCGACA
SC-F4	0	1	SA139_SA139_CCTTCCCGTAAGGATT
SC-F4	0	1	SA139_SA139_CCTTCCCGTCATATGC
SC-F3	2	1	SA139_SA139_CCTTCCCGTCCGAATT
SC-F4	0	1	SA139_SA139_CCTTCCCGTCCTCCAT
SC-F2	1	1	SA139_SA139_CCTTCCCGTTCGAATC
SC-F2	1	1	SA139_SA139_CCTTCCCTCCCATTAT
SC-F4	0	1	SA139_SA139_CCTTCGAAGATGGGTC
SC-F2	3	1	SA139_SA139_CCTTCGACACCAGATT
SC-F4	0	1	SA139_SA139_CCTTCGATCATCACCC
SC-F3	2	1	SA139_SA139_CCTTCGATCATCGATG
SC-F2	3	1	SA139_SA139_CCTTTCTAGCCAGTAG
SC-F4	0	1	SA139_SA139_CCTTTCTAGTTTCCTT
SC-F3	2	1	SA139_SA139_CCTTTCTCAGATCGGA
SC-F4	0	1	SA139_SA139_CCTTTCTGTCGCGTGT
SC-F1	3	1	SA139_SA139_CCTTTCTGTCTCATCC
SC-F3	2	1	SA139_SA139_CCTTTCTGTGAAGGCT
SC-F2	1	1	SA139_SA139_CCTTTCTGTTTGACAC
SC-F3	2	1	SA139_SA139_CCTTTCTTCATCTGCC
SC-F3	2	1	SA139_SA139_CGAACATCAGCCTGTG
SC-F4	1	1	SA139_SA139_CGAACATCAGGCTCAC
SC-F3	2	1	SA139_SA139_CGAACATTCATGCAAC
SC-F4	0	1	SA139_SA139_CGAATGTAGATCGGGT
SC-F3	2	1	SA139_SA139_CGAATGTCAAAGTGCG
SC-F4	0	1	SA139_SA139_CGAATGTCAAGTTGTC
SC-F3	2	1	SA139_SA139_CGAATGTCACAGGTTT
SC-F2	1	1	SA139_SA139_CGAATGTGTATTACCG
SC-F3	2	1	SA139_SA139_CGAATGTGTCATATCG
SC-F3	2	1	SA139_SA139_CGAATGTGTGAGCGAT
SC-F3	2	1	SA139_SA139_CGACCTTAGAGACTTA
SC-F3	3	1	SA139_SA139_CGACCTTAGTATCGAA
SC-F4	0	1	SA139_SA139_CGACCTTCAGGCTGAA
SC-F4	0	1	SA139_SA139_CGACCTTGTACTTCTT
SC-F4	0	1	SA139_SA139_CGACCTTGTTCGCGAC
SC-F3	2	1	SA139_SA139_CGACTTCAGGGATGGG
SC-F3	2	1	SA139_SA139_CGACTTCAGGGTCGAT
SC-F2	1	1	SA139_SA139_CGACTTCCATGCAACT
SC-F4	0	1	SA139_SA139_CGACTTCGTACTTCTT
SC-F4	0	1	SA139_SA139_CGAGAAGCACACCGAC
SC-F2	3	1	SA139_SA139_CGAGAAGCATCCCATC
SC-F4	0	1	SA139_SA139_CGAGAAGGTCAGAATA
SC-F2	3	1	SA139_SA139_CGAGAAGTCACGAAGG
SC-F3	2	1	SA139_SA139_CGAGCACAGGGATACC
SC-F4	1	1	SA139_SA139_CGAGCACAGTACGACG
SC-F4	0	1	SA139_SA139_CGAGCACGTAGGAGTC
SC-F3	2	1	SA139_SA139_CGAGCACGTTCTGGTA
SC-F2	1	1	SA139_SA139_CGAGCACTCCAGATCA
SC-F2	1	1	SA139_SA139_CGAGCCAAGTGCCAGA
SC-F1	3	1	SA139_SA139_CGAGCCACAACTTGAC
SC-F3	2	1	SA139_SA139_CGAGCCACAAGGTTTC
SC-F2	1	1	SA139_SA139_CGAGCCACAGTCGATT
SC-F2	1	1	SA139_SA139_CGAGCCAGTACGCTGC
SC-F2	1	1	SA139_SA139_CGAGCCAGTCATGCAT
SC-F2	1	1	SA139_SA139_CGAGCCAGTCTCGTTC
SC-F4	0	1	SA139_SA139_CGAGCCAGTGTCGCTG
SC-F2	1	1	SA139_SA139_CGAGCCAGTTGATTGC
SC-F2	3	1	SA139_SA139_CGAGCCATCAACGCTA
SC-F1	3	1	SA139_SA139_CGAGCCATCGTCCGTT
SC-F4	0	1	SA139_SA139_CGATCGGAGGACAGCT
SC-F3	2	1	SA139_SA139_CGATCGGGTCCATCCT
SC-F2	1	1	SA139_SA139_CGATCGGGTCTAGCCG
SC-F4	0	1	SA139_SA139_CGATCGGGTTGACGTT
SC-F3	2	1	SA139_SA139_CGATCGGTCCGAAGAG
SC-F4	0	1	SA139_SA139_CGATCGGTCCGCGTTT
SC-F3	2	1	SA139_SA139_CGATCGGTCGTCACGG
SC-F2	3	1	SA139_SA139_CGATGGCCACAAGACG
SC-F4	1	1	SA139_SA139_CGATGGCTCATATCGG
SC-F2	1	1	SA139_SA139_CGATGGCTCATGTAGC
SC-F4	0	1	SA139_SA139_CGATGGCTCTCGGACG
SC-F1	3	1	SA139_SA139_CGATGGCTCTTTACAC
SC-F3	2	1	SA139_SA139_CGATGTACATACGCTA
SC-F3	2	1	SA139_SA139_CGATTGAAGATATACG
SC-F2	1	1	SA139_SA139_CGCCAAGAGAAAGTGG
SC-F2	2	1	SA139_SA139_CGCGGTACAATAAGCA
SC-F4	0	1	SA139_SA139_CGCGTTTAGACTAGAT
SC-F4	0	1	SA139_SA139_CGCGTTTAGATGGCGT
SC-F4	0	1	SA139_SA139_CGCGTTTAGCCATCGC
SC-F4	0	1	SA139_SA139_CGCGTTTAGCGATATA
SC-F4	1	1	SA139_SA139_CGCGTTTAGCTCCTTC
SC-F3	2	1	SA139_SA139_CGCGTTTCAAGCTGTT
SC-F2	3	1	SA139_SA139_CGCGTTTCATGGTCAT
SC-F4	0	1	SA139_SA139_CGCGTTTGTATAATGG
SC-F4	0	1	SA139_SA139_CGCGTTTGTCTAAAGA
SC-F2	1	1	SA139_SA139_CGCGTTTTCCCTTGTG
SC-F3	2	1	SA139_SA139_CGCGTTTTCTGTTGAG
SC-F4	0	1	SA139_SA139_CGCTATCAGTAGTGCG
SC-F4	1	1	SA139_SA139_CGCTATCCAGCAGTTT
SC-F4	0	1	SA139_SA139_CGCTATCGTCGACTAT
SC-F2	1	1	SA139_SA139_CGCTGGACAAGTTAAG
SC-F3	2	1	SA139_SA139_CGCTGGACAGTGACAG
SC-F4	0	1	SA139_SA139_CGCTGGAGTACATCCA
SC-F2	1	1	SA139_SA139_CGCTGGATCAGCCTAA
SC-F3	2	1	SA139_SA139_CGCTTCAAGCAATCTC
SC-F1	3	1	SA139_SA139_CGCTTCAAGCGTTCCG
SC-F1	2	1	SA139_SA139_CGCTTCAAGGCTCTTA
SC-F2	1	1	SA139_SA139_CGCTTCACAAAGGAAG
SC-F4	0	1	SA139_SA139_CGCTTCACACCTCGGA
SC-F4	0	1	SA139_SA139_CGCTTCAGTTAAGTAG
SC-F1	3	1	SA139_SA139_CGCTTCAGTTTAGCTG
SC-F3	2	1	SA139_SA139_CGGACACAGCTGCAAG
SC-F4	0	1	SA139_SA139_CGGACACCAGCGATCC
SC-F2	1	1	SA139_SA139_CGGACACCATCTGGTA
SC-F3	2	1	SA139_SA139_CGGACACTCAGCTCGG
SC-F4	0	1	SA139_SA139_CGGACACTCAGGCGAA
SC-F4	1	1	SA139_SA139_CGGACGTAGGACTGGT
SC-F1	3	1	SA139_SA139_CGGACTGAGCTCCTTC
SC-F4	0	1	SA139_SA139_CGGACTGGTCCGACGT
SC-F4	0	1	SA139_SA139_CGGAGCTAGCTAAGAT
SC-F4	0	1	SA139_SA139_CGGAGCTAGCTTCGCG
SC-F2	1	1	SA139_SA139_CGGAGCTAGGACGAAA
SC-F2	1	1	SA139_SA139_CGGAGCTAGTGAAGAG
SC-F2	3	1	SA139_SA139_CGGAGTCAGATCTGCT
SC-F4	0	1	SA139_SA139_CGGCTAGAGCGATGAC
SC-F2	1	1	SA139_SA139_CGGCTAGGTCGAGATG
SC-F1	3	1	SA139_SA139_CGGCTAGTCTGGGCCA
SC-F3	2	1	SA139_SA139_CGGGTCACAGTCACTA
SC-F4	0	1	SA139_SA139_CGGGTCAGTCGTGGCT
SC-F4	0	1	SA139_SA139_CGGGTCAGTTAAGACA
SC-F4	0	1	SA139_SA139_CGGGTCAGTTGACGTT
SC-F3	2	1	SA139_SA139_CGGGTCATCAGCACAT
SC-F3	2	1	SA139_SA139_CGGTTAAAGCCTTGAT
SC-F4	0	1	SA139_SA139_CGGTTAACAAGAGGCT
SC-F2	1	1	SA139_SA139_CGGTTAACACAGGTTT
SC-F4	0	1	SA139_SA139_CGGTTAACAGTGGAGT
SC-F2	0	1	SA139_SA139_CGTAGCGAGATGCGAC
SC-F4	0	1	SA139_SA139_CGTAGCGAGTTCGCGC
SC-F2	1	1	SA139_SA139_CGTAGCGCAAGCGCTC
SC-F1	3	1	SA139_SA139_CGTAGCGCAAGGTTCT
SC-F4	0	1	SA139_SA139_CGTAGCGTCCAGGGCT
SC-F4	1	1	SA139_SA139_CGTAGCGTCCCGACTT
SC-F3	2	1	SA139_SA139_CGTAGCGTCGCACTCT
SC-F4	0	1	SA139_SA139_CGTAGCGTCTATCCCG
SC-F2	1	1	SA139_SA139_CGTAGGCAGCAATCTC
SC-F4	0	1	SA139_SA139_CGTAGGCCAGGGCATA
SC-F1	3	1	SA139_SA139_CGTAGGCCATTAGGCT
SC-F1	3	1	SA139_SA139_CGTCACTCACGTTGGC
SC-F4	0	1	SA139_SA139_CGTCACTGTAGCGTCC
SC-F4	0	1	SA139_SA139_CGTCAGGAGTACTTGC
SC-F3	2	1	SA139_SA139_CGTCAGGTCAAACAAG
SC-F1	3	1	SA139_SA139_CGTCAGGTCATTATCC
SC-F4	0	1	SA139_SA139_CGTCCATGTACGAAAT
SC-F2	0	1	SA139_SA139_CGTCCATGTTATCACG
SC-F4	0	1	SA139_SA139_CGTCCATTCCGAACGC
SC-F4	1	1	SA139_SA139_CGTCTACAGTTACCCA
SC-F2	1	1	SA139_SA139_CGTCTACCAGCTGCTG
SC-F1	3	1	SA139_SA139_CGTCTACGTTCAGTAC
SC-F4	0	1	SA139_SA139_CGTGAGCCAGGAACGT
SC-F1	3	1	SA139_SA139_CGTGAGCGTGTGCCTG
SC-F4	0	1	SA139_SA139_CGTGAGCTCGAACGGA
SC-F2	3	1	SA139_SA139_CGTGAGCTCTGACCTC
SC-F3	2	1	SA139_SA139_CGTGTAAGTGAAGGCT
SC-F2	1	1	SA139_SA139_CGTGTAATCACCATAG
SC-F3	3	1	SA139_SA139_CGTGTCTAGGGAGTAA
SC-F2	1	1	SA139_SA139_CGTGTCTGTCCGAATT
SC-F4	0	1	SA139_SA139_CGTGTCTTCCATGAAC
SC-F3	2	1	SA139_SA139_CGTGTCTTCTGCCAGG
SC-F4	0	1	SA139_SA139_CGTTAGAAGATGCCAG
SC-F3	2	1	SA139_SA139_CGTTAGAAGGTCATCT
SC-F3	3	1	SA139_SA139_CGTTAGAAGTGAACAT
SC-F1	3	1	SA139_SA139_CGTTAGAAGTTATCGC
SC-F2	1	1	SA139_SA139_CGTTAGACATCTACGA
SC-F4	0	1	SA139_SA139_CGTTAGATCAGCGACC
SC-F1	3	1	SA139_SA139_CGTTAGATCTTGTACT
SC-F4	1	1	SA139_SA139_CGTTCTGAGCGACGTA
SC-F4	1	1	SA139_SA139_CGTTCTGCAAGCCGCT
SC-F4	0	1	SA139_SA139_CGTTCTGGTCACCTAA
SC-F3	3	1	SA139_SA139_CGTTGGGCAAGCCCAC
SC-F3	2	1	SA139_SA139_CTAACTTGTACTCGCG
SC-F2	1	1	SA139_SA139_CTAACTTTCAAGGTAA
SC-F2	1	1	SA139_SA139_CTAACTTTCCTGCCAT
SC-F3	2	1	SA139_SA139_CTAACTTTCGAACTGT
SC-F4	0	1	SA139_SA139_CTAAGACAGAATGTTG
SC-F4	0	1	SA139_SA139_CTAAGACCACCAGGTC
SC-F4	0	1	SA139_SA139_CTAAGACGTCTCCATC
SC-F4	0	1	SA139_SA139_CTAAGACTCGCAAGCC
SC-F4	0	1	SA139_SA139_CTAAGACTCGCGATCG
SC-F3	2	1	SA139_SA139_CTAATGGAGCGTGAGT
SC-F4	0	1	SA139_SA139_CTAATGGCAACTGCGC
SC-F4	0	1	SA139_SA139_CTAATGGCAATAAGCA
SC-F2	1	1	SA139_SA139_CTAATGGGTCCGTCAG
SC-F3	2	1	SA139_SA139_CTACACCCAATCCAAC
SC-F3	2	1	SA139_SA139_CTACACCGTCTGCCAG
SC-F2	1	1	SA139_SA139_CTACACCGTGGCCCTA
SC-F3	2	1	SA139_SA139_CTACACCGTTTGCATG
SC-F2	1	1	SA139_SA139_CTACACCTCTACCAGA
SC-F3	2	1	SA139_SA139_CTACATTAGATCTGCT
SC-F2	1	1	SA139_SA139_CTACATTAGCCCAATT
SC-F4	0	1	SA139_SA139_CTACATTAGTGTGGCA
SC-F3	2	1	SA139_SA139_CTACATTCACAGACTT
SC-F3	2	1	SA139_SA139_CTACATTCACGGTAAG
SC-F4	0	1	SA139_SA139_CTACATTCAGGGTTAG
SC-F3	2	1	SA139_SA139_CTACATTCATGAACCT
SC-F4	0	1	SA139_SA139_CTACCCACAGTCCTTC
SC-F2	1	1	SA139_SA139_CTACCCAGTCATGCAT
SC-F2	3	1	SA139_SA139_CTACCCAGTTGGTTTG
SC-F4	1	1	SA139_SA139_CTACGTCAGGGATCTG
SC-F4	0	1	SA139_SA139_CTACGTCAGTTGAGTA
SC-F4	0	1	SA139_SA139_CTACGTCCACGAAACG
SC-F3	2	1	SA139_SA139_CTACGTCCAGGCTCAC
SC-F2	1	1	SA139_SA139_CTACGTCCATTACGAC
SC-F3	2	1	SA139_SA139_CTACGTCGTTCAGGCC
SC-F4	0	1	SA139_SA139_CTACGTCTCATCTGCC
SC-F4	0	1	SA139_SA139_CTAGAGTAGATCCCAT
SC-F3	2	1	SA139_SA139_CTAGAGTAGCACACAG
SC-F4	0	1	SA139_SA139_CTAGAGTAGGCTAGCA
SC-F3	3	1	SA139_SA139_CTAGAGTGTCATATGC
SC-F1	3	1	SA139_SA139_CTAGAGTTCTAAGCCA
SC-F4	0	1	SA139_SA139_CTAGAGTTCTGGTTCC
SC-F4	0	1	SA139_SA139_CTAGCCTAGCCACGCT
SC-F4	0	1	SA139_SA139_CTAGCCTAGTGTACTC
SC-F3	3	1	SA139_SA139_CTAGCCTCACAAGCCC
SC-F2	1	1	SA139_SA139_CTAGCCTGTGGAAAGA
SC-F4	0	1	SA139_SA139_CTAGTGAAGAGTGAGA
SC-F2	3	1	SA139_SA139_CTAGTGAAGGACACCA
SC-F2	1	1	SA139_SA139_CTAGTGAAGTGACATA
SC-F2	1	1	SA139_SA139_CTAGTGAGTCGTGGCT
SC-F4	0	1	SA139_SA139_CTCACACAGCACAGGT
SC-F3	2	1	SA139_SA139_CTCACACAGCTGCCCA
SC-F3	2	1	SA139_SA139_CTCACACAGGTAAACT
SC-F2	3	1	SA139_SA139_CTCACACCACGACTCG
SC-F3	2	1	SA139_SA139_CTCACACCATTATCTC
SC-F4	1	1	SA139_SA139_CTCACACTCTTTAGGG
SC-F4	0	1	SA139_SA139_CTCAGAAGTGAACCTT
SC-F1	3	1	SA139_SA139_CTCAGAATCGTTACAG
SC-F4	0	1	SA139_SA139_CTCAGAATCTAACTGG
SC-F3	2	1	SA139_SA139_CTCATTAAGTAAGTAC
SC-F3	2	1	SA139_SA139_CTCATTAGTAGCGCAA
SC-F3	2	1	SA139_SA139_CTCATTATCGGAGCAA
SC-F3	3	1	SA139_SA139_CTCATTATCTGCCCTA
SC-F4	0	1	SA139_SA139_CTCCTAGAGGAGTCTG
SC-F3	2	1	SA139_SA139_CTCCTAGAGTCCGGTC
SC-F4	0	1	SA139_SA139_CTCCTAGCACGTTGGC
SC-F3	2	1	SA139_SA139_CTCCTAGGTCGACTAT
SC-F4	1	1	SA139_SA139_CTCCTAGGTGTTTGGT
SC-F3	2	1	SA139_SA139_CTCCTAGTCATCGATG
SC-F4	0	1	SA139_SA139_CTCCTAGTCATTTGGG
SC-F2	1	1	SA139_SA139_CTCCTAGTCTACGAGT
SC-F4	1	1	SA139_SA139_CTCCTAGTCTTAGAGC
SC-F2	1	1	SA139_SA139_CTCGAAAAGGTAGCTG
SC-F4	0	1	SA139_SA139_CTCGAAAGTCATCGGC
SC-F4	0	1	SA139_SA139_CTCGAAAGTTCGGCAC
SC-F3	2	1	SA139_SA139_CTCGAGGAGAAGAAGC
SC-F3	2	1	SA139_SA139_CTCGAGGAGATCCTGT
SC-F2	1	1	SA139_SA139_CTCGAGGCAAAGTGCG
SC-F3	2	1	SA139_SA139_CTCGAGGCACAGATTC
SC-F2	1	1	SA139_SA139_CTCGAGGCAGCTGCTG
SC-F2	0	1	SA139_SA139_CTCGAGGTCCATGAAC
SC-F2	3	1	SA139_SA139_CTCGGAGCACGCATCG
SC-F4	0	1	SA139_SA139_CTCGGAGCACTGCCAG
SC-F4	0	1	SA139_SA139_CTCGGGAAGTGCGTGA
SC-F4	0	1	SA139_SA139_CTCGGGACAGGAATCG
SC-F4	0	1	SA139_SA139_CTCGGGACAGGACCCT
SC-F2	1	1	SA139_SA139_CTCGGGATCAGCGATT
SC-F4	0	1	SA139_SA139_CTCGGGATCCTTAATC
SC-F4	0	1	SA139_SA139_CTCGTACCAAGGACTG
SC-F4	0	1	SA139_SA139_CTCGTACGTCTCTTTA
SC-F3	2	1	SA139_SA139_CTCGTACGTTCAGACT
SC-F4	0	1	SA139_SA139_CTCGTCAAGCGACGTA
SC-F4	0	1	SA139_SA139_CTCGTCATCCTGTAGA
SC-F1	3	1	SA139_SA139_CTCTAATAGTCCGTAT
SC-F4	1	1	SA139_SA139_CTCTAATCAATAGCAA
SC-F4	0	1	SA139_SA139_CTCTAATGTAAGAGGA
SC-F4	0	1	SA139_SA139_CTCTAATTCGATGAGG
SC-F2	1	1	SA139_SA139_CTCTACGAGATCACGG
SC-F2	1	1	SA139_SA139_CTCTACGCAAACGCGA
SC-F4	0	1	SA139_SA139_CTCTACGCACACCGAC
SC-F2	1	1	SA139_SA139_CTCTACGCACGAAACG
SC-F1	3	1	SA139_SA139_CTCTACGCAGTGACAG
SC-F4	0	1	SA139_SA139_CTCTACGCAGTTCATG
SC-F3	2	1	SA139_SA139_CTCTGGTAGGAACTGC
SC-F3	2	1	SA139_SA139_CTCTGGTCACTTCTGC
SC-F4	0	1	SA139_SA139_CTCTGGTCAGCTTAAC
SC-F1	3	1	SA139_SA139_CTCTGGTCAGGTGCCT
SC-F2	1	1	SA139_SA139_CTCTGGTGTCATATGC
SC-F4	0	1	SA139_SA139_CTCTGGTGTGAAATCA
SC-F2	1	1	SA139_SA139_CTCTGGTTCAGCGATT
SC-F3	2	1	SA139_SA139_CTCTGGTTCATAACCG
SC-F4	0	1	SA139_SA139_CTCTGGTTCCCATTAT
SC-F4	0	1	SA139_SA139_CTCTGGTTCGAACGGA
SC-F4	1	1	SA139_SA139_CTCTGGTTCTTTAGGG
SC-F3	2	1	SA139_SA139_CTGAAACCAAGTCATC
SC-F4	1	1	SA139_SA139_CTGAAACCATCCTTGC
SC-F4	0	1	SA139_SA139_CTGAAACTCCAGATCA
SC-F2	1	1	SA139_SA139_CTGAAACTCGGACAAG
SC-F4	0	1	SA139_SA139_CTGAAGTCAGTCAGCC
SC-F4	0	1	SA139_SA139_CTGAAGTGTTACGACT
SC-F3	2	1	SA139_SA139_CTGATAGAGCAATCTC
SC-F2	1	1	SA139_SA139_CTGATAGAGGCGACAT
SC-F2	3	1	SA139_SA139_CTGATAGAGTCTCCTC
SC-F2	1	1	SA139_SA139_CTGATAGAGTTGTAGA
SC-F1	3	1	SA139_SA139_CTGATAGCACCAGTTA
SC-F4	1	1	SA139_SA139_CTGATAGCACGTGAGA
SC-F2	1	1	SA139_SA139_CTGATCCCAGACAAAT
SC-F3	2	1	SA139_SA139_CTGATCCCAGATCCAT
SC-F4	0	1	SA139_SA139_CTGATCCCAGCAGTTT
SC-F3	2	1	SA139_SA139_CTGATCCGTATTCTCT
SC-F2	3	1	SA139_SA139_CTGATCCGTTCCACTC
SC-F2	1	1	SA139_SA139_CTGATCCTCACGACTA
SC-F2	0	1	SA139_SA139_CTGATCCTCACGGTTA
SC-F3	2	1	SA139_SA139_CTGATCCTCCCACTTG
SC-F4	0	1	SA139_SA139_CTGCCTAAGACAAAGG
SC-F3	2	1	SA139_SA139_CTGCCTACAAGTCTGT
SC-F4	0	1	SA139_SA139_CTGCCTACAGTAAGCG
SC-F3	2	1	SA139_SA139_CTGCCTACATCAGTCA
SC-F4	0	1	SA139_SA139_CTGCCTAGTACTCGCG
SC-F4	0	1	SA139_SA139_CTGCCTATCTCTGAGA
SC-F4	0	1	SA139_SA139_CTGCGGAAGATCCCGC
SC-F4	0	1	SA139_SA139_CTGCGGACACAACGCC
SC-F4	0	1	SA139_SA139_CTGCGGACAGTACACT
SC-F2	1	1	SA139_SA139_CTGCGGACAGTCGTGC
SC-F4	0	1	SA139_SA139_CTGCGGATCTCCTATA
SC-F4	0	1	SA139_SA139_CTGCTGTCATTACCTT
SC-F4	0	1	SA139_SA139_CTGCTGTGTCCCTACT
SC-F4	0	1	SA139_SA139_CTGCTGTGTGGTAACG
SC-F2	1	1	SA139_SA139_CTGCTGTTCCAGTAGT
SC-F2	1	1	SA139_SA139_CTGGTCTCATCCTAGA
SC-F4	0	1	SA139_SA139_CTGGTCTGTCTTTCAT
SC-F4	0	1	SA139_SA139_CTGTGCTAGAGTAATC
SC-F3	2	1	SA139_SA139_CTGTGCTAGGAATGGA
SC-F4	0	1	SA139_SA139_CTGTGCTCAGCTATTG
SC-F4	0	1	SA139_SA139_CTGTGCTGTAAACGCG
SC-F2	1	1	SA139_SA139_CTGTGCTTCTCAAACG
SC-F2	3	1	SA139_SA139_CTGTTTAAGTAGCGGT
SC-F4	0	1	SA139_SA139_CTGTTTACAATCGAAA
SC-F2	1	1	SA139_SA139_CTGTTTACAGTCGATT
SC-F3	2	1	SA139_SA139_CTGTTTACATGCATGT
SC-F3	2	1	SA139_SA139_CTGTTTAGTAATTGGA
SC-F3	2	1	SA139_SA139_CTGTTTATCAAACCGT
SC-F4	1	1	SA139_SA139_CTTAACTAGCGTGAGT
SC-F1	3	1	SA139_SA139_CTTAACTAGGAGTCTG
SC-F3	1	1	SA139_SA139_CTTAACTAGGCCCGTT
SC-F3	2	1	SA139_SA139_CTTAACTCATACTCTT
SC-F2	1	1	SA139_SA139_CTTACCGAGGAATGGA
SC-F1	3	1	SA139_SA139_CTTACCGCAGCGTTCG
SC-F4	0	1	SA139_SA139_CTTAGGAAGCCTTGAT
SC-F4	1	1	SA139_SA139_CTTAGGAAGGTACTCT
SC-F2	3	1	SA139_SA139_CTTAGGAAGTGGAGTC
SC-F3	2	1	SA139_SA139_CTTAGGACAGTATGCT
SC-F4	0	1	SA139_SA139_CTTAGGACATTATCTC
SC-F3	2	1	SA139_SA139_CTTAGGATCATCATTC
SC-F4	0	1	SA139_SA139_CTTCTCTAGGCCCGTT
SC-F4	0	1	SA139_SA139_CTTCTCTAGTAACCCT
SC-F3	2	1	SA139_SA139_CTTCTCTCAAGGACAC
SC-F1	3	1	SA139_SA139_CTTCTCTGTCAGCTAT
SC-F3	2	1	SA139_SA139_CTTCTCTGTCTCTCGT
SC-F3	2	1	SA139_SA139_CTTCTCTTCAGCTCGG
SC-F4	0	1	SA139_SA139_CTTCTCTTCCTGCCAT
SC-F3	2	1	SA139_SA139_CTTGGCTCAAATACAG
SC-F4	0	1	SA139_SA139_CTTGGCTGTGCCTGGT
SC-F4	0	1	SA139_SA139_CTTGGCTGTTGAGGTG
SC-F4	0	1	SA139_SA139_CTTGGCTTCAGCTCTC
SC-F2	1	1	SA139_SA139_CTTGGCTTCAGTCAGT
SC-F3	2	1	SA139_SA139_CTTGGCTTCCCTAATT
SC-F4	0	1	SA139_SA139_CTTGGCTTCCTGTACC
SC-F4	1	1	SA139_SA139_CTTTGCGCACATAACC
SC-F4	0	1	SA139_SA139_CTTTGCGGTCAAAGCG
SC-F4	0	1	SA139_SA139_CTTTGCGGTCTCAACA
SC-F4	0	1	SA139_SA139_GAAACTCCAAGCGCTC
SC-F4	0	1	SA139_SA139_GAAACTCGTATGAAAC
SC-F3	2	1	SA139_SA139_GAAACTCGTGCAACTT
SC-F4	0	1	SA139_SA139_GAAACTCTCCATGCTC
SC-F2	1	1	SA139_SA139_GAAATGAAGGTGCACA
SC-F4	0	1	SA139_SA139_GAAATGACAGCCTATA
SC-F3	2	1	SA139_SA139_GAAATGAGTATAGTAG
SC-F4	0	1	SA139_SA139_GAAATGATCACGATGT
SC-F1	3	1	SA139_SA139_GAACATCGTAAGTAGT
SC-F2	1	1	SA139_SA139_GAACATCGTCGAAAGC
SC-F1	3	1	SA139_SA139_GAACCTAAGACTCGGA
SC-F2	3	1	SA139_SA139_GAACCTAAGTGTACTC
SC-F2	1	1	SA139_SA139_GAACCTAGTCCCGACA
SC-F2	1	1	SA139_SA139_GAACCTATCAGATAAG
SC-F4	0	1	SA139_SA139_GAACGGAAGACCTTTG
SC-F3	3	1	SA139_SA139_GAACGGAGTAGGGACT
SC-F1	3	1	SA139_SA139_GAACGGAGTTGATTCG
SC-F1	3	1	SA139_SA139_GAACGGATCATAGCAC
SC-F4	0	1	SA139_SA139_GAAGCAGCAATAGCAA
SC-F2	1	1	SA139_SA139_GAATAAGAGAATGTTG
SC-F1	3	1	SA139_SA139_GAATAAGAGCTACCGC
SC-F4	1	1	SA139_SA139_GAATAAGAGCTGTCTA
SC-F2	2	1	SA139_SA139_GAATAAGGTCTGCGGT
SC-F3	2	1	SA139_SA139_GAATAAGGTTAAGAAC
SC-F4	0	1	SA139_SA139_GAATAAGTCGATGAGG
SC-F4	0	1	SA139_SA139_GAATGAAAGACCTAGG
SC-F4	0	1	SA139_SA139_GAATGAAAGGAGTTTA
SC-F4	0	1	SA139_SA139_GAATGAAAGTATGACA
SC-F4	1	1	SA139_SA139_GAATGAACATGACATC
SC-F3	2	1	SA139_SA139_GAATGAAGTCAGATAA
SC-F4	0	1	SA139_SA139_GAATGAATCCTCGCAT
SC-F4	0	1	SA139_SA139_GAATGAATCGGATGTT
SC-F1	2	1	SA139_SA139_GACACGCGTGACCAAG
SC-F3	2	1	SA139_SA139_GACACGCGTTAAGTAG
SC-F2	1	1	SA139_SA139_GACAGAGAGGTGACCA
SC-F4	0	1	SA139_SA139_GACAGAGAGTGGGCTA
SC-F4	0	1	SA139_SA139_GACAGAGAGTGGTAGC
SC-F2	1	1	SA139_SA139_GACAGAGCATGGATGG
SC-F4	0	1	SA139_SA139_GACAGAGGTAGAAAGG
SC-F2	3	1	SA139_SA139_GACAGAGTCCTAAGTG
SC-F4	0	1	SA139_SA139_GACAGAGTCTCTTGAT
SC-F4	0	1	SA139_SA139_GACCAATTCAGGCGAA
SC-F3	2	1	SA139_SA139_GACCTGGAGTGTACCT
SC-F3	2	1	SA139_SA139_GACCTGGCACACCGAC
SC-F2	1	1	SA139_SA139_GACCTGGGTAGAGTGC
SC-F4	0	1	SA139_SA139_GACCTGGTCACCGGGT
SC-F3	2	1	SA139_SA139_GACCTGGTCACTCTTA
SC-F3	2	1	SA139_SA139_GACCTGGTCTGCTTGC
SC-F1	3	1	SA139_SA139_GACGCGTCATAGGATA
SC-F4	0	1	SA139_SA139_GACGCGTGTTGGTGGA
SC-F3	2	1	SA139_SA139_GACGGCTAGCGTTCCG
SC-F3	0	1	SA139_SA139_GACGGCTCAGAGCCAA
SC-F3	2	1	SA139_SA139_GACGGCTTCAGCCTAA
SC-F1	3	1	SA139_SA139_GACGGCTTCCTAAGTG
SC-F4	0	1	SA139_SA139_GACGTGCCACGCGAAA
SC-F4	0	1	SA139_SA139_GACGTGCGTCATACTG
SC-F3	2	1	SA139_SA139_GACGTGCTCGGATGTT
SC-F4	0	1	SA139_SA139_GACGTTAAGTTACGGG
SC-F4	0	1	SA139_SA139_GACGTTACACTTCTGC
SC-F4	0	1	SA139_SA139_GACGTTATCGATAGAA
SC-F4	0	1	SA139_SA139_GACGTTATCTGTCTCG
SC-F1	3	1	SA139_SA139_GACTAACAGCTGCAAG
SC-F3	2	1	SA139_SA139_GACTAACAGTGGTAGC
SC-F4	0	1	SA139_SA139_GACTAACCACCCAGTG
SC-F4	0	1	SA139_SA139_GACTAACGTTGTCGCG
SC-F1	3	1	SA139_SA139_GACTACACAGGAACGT
SC-F2	3	1	SA139_SA139_GACTACATCAGGCAAG
SC-F3	2	1	SA139_SA139_GACTGCGCAGTCAGCC
SC-F4	0	1	SA139_SA139_GACTGCGGTATGAATG
SC-F2	1	1	SA139_SA139_GAGCAGAGTAGCAAAT
SC-F1	3	1	SA139_SA139_GAGCAGAGTCTAAAGA
SC-F1	3	1	SA139_SA139_GAGGTGAAGTGAACAT
SC-F3	2	1	SA139_SA139_GAGGTGACAGCTCCGA
SC-F3	2	1	SA139_SA139_GAGTCCGAGGCATTGG
SC-F4	0	1	SA139_SA139_GAGTCCGAGGTAGCTG
SC-F4	0	1	SA139_SA139_GAGTCCGGTCGCCATG
SC-F3	2	1	SA139_SA139_GAGTCCGGTCTGATTG
SC-F2	1	1	SA139_SA139_GAGTCCGTCATGGTCA
SC-F1	3	1	SA139_SA139_GATCAGTCAAGTCTAC
SC-F3	2	1	SA139_SA139_GATCAGTCATGTTGAC
SC-F4	1	1	SA139_SA139_GATCAGTTCACCCTCA
SC-F3	2	1	SA139_SA139_GATCAGTTCCTGCTTG
SC-F2	3	1	SA139_SA139_GATCAGTTCGGTCCGA
SC-F1	3	1	SA139_SA139_GATCAGTTCTGCTTGC
SC-F3	2	1	SA139_SA139_GATCGATAGTGTACTC
SC-F4	1	1	SA139_SA139_GATCGATTCTTACCGC
SC-F4	0	1	SA139_SA139_GATCGCGAGACCGGAT
SC-F4	0	1	SA139_SA139_GATCGCGAGTTCGCAT
SC-F3	3	1	SA139_SA139_GATCGCGCACCGGAAA
SC-F4	0	1	SA139_SA139_GATCGCGTCACCGTAA
SC-F3	2	1	SA139_SA139_GATCGTAAGTGGAGTC
SC-F2	1	1	SA139_SA139_GATCGTACATTAACCG
SC-F2	1	1	SA139_SA139_GATCGTAGTCAAAGCG
SC-F3	2	1	SA139_SA139_GATCGTATCGCCAAAT
SC-F4	0	1	SA139_SA139_GATCTAGAGACCGGAT
SC-F4	0	1	SA139_SA139_GATCTAGCACACGCTG
SC-F1	3	1	SA139_SA139_GATCTAGCACATGTGT
SC-F4	0	1	SA139_SA139_GATCTAGCAGGTCCAC
SC-F4	0	1	SA139_SA139_GATCTAGCAGTTCCCT
SC-F4	0	1	SA139_SA139_GATCTAGCATAACCTG
SC-F3	2	1	SA139_SA139_GATGAAACATCACGTA
SC-F2	1	1	SA139_SA139_GATGAAACATTCCTCG
SC-F2	1	1	SA139_SA139_GATGAAAGTACTCGCG
SC-F3	2	1	SA139_SA139_GATGAAATCACAGGCC
SC-F3	2	1	SA139_SA139_GATGAAATCCAAACAC
SC-F4	0	1	SA139_SA139_GATGAAATCTGTCTCG
SC-F2	1	1	SA139_SA139_GATGAGGTCTACTATC
SC-F2	1	1	SA139_SA139_GATGAGGTCTGCTGTC
SC-F4	0	1	SA139_SA139_GATGCTAAGCCAGAAC
SC-F4	0	1	SA139_SA139_GATGCTAAGTCGATAA
SC-F2	1	1	SA139_SA139_GATGCTACAATCACAC
SC-F2	3	1	SA139_SA139_GATGCTACAGGACGTA
SC-F2	1	1	SA139_SA139_GATGCTAGTTCCACAA
SC-F1	3	1	SA139_SA139_GATGCTATCTATCGCC
SC-F2	1	1	SA139_SA139_GATGCTATCTGCTGCT
SC-F4	0	1	SA139_SA139_GATTCAGAGACCTTTG
SC-F4	0	1	SA139_SA139_GATTCAGAGTGGGTTG
SC-F2	3	1	SA139_SA139_GATTCAGCACCTATCC
SC-F4	0	1	SA139_SA139_GATTCAGGTGCGGTAA
SC-F4	0	1	SA139_SA139_GATTCAGTCCCTTGCA
SC-F2	1	1	SA139_SA139_GATTCAGTCGGAGCAA
SC-F3	2	1	SA139_SA139_GCAAACTAGACGCAAC
SC-F2	1	1	SA139_SA139_GCAAACTAGATCCGAG
SC-F2	1	1	SA139_SA139_GCAAACTGTTAAAGAC
SC-F4	0	1	SA139_SA139_GCAAACTTCACTGGGC
SC-F4	0	1	SA139_SA139_GCAAACTTCCGTCATC
SC-F4	0	1	SA139_SA139_GCAATCAAGACACGAC
SC-F1	3	1	SA139_SA139_GCAATCAAGCTAAACA
SC-F4	0	1	SA139_SA139_GCAATCAGTACCGTTA
SC-F2	1	1	SA139_SA139_GCAATCATCACCTCGT
SC-F4	0	1	SA139_SA139_GCAATCATCGGTGTTA
SC-F3	2	1	SA139_SA139_GCACATAAGCATCATC
SC-F3	2	1	SA139_SA139_GCACATAAGGAGTTTA
SC-F4	0	1	SA139_SA139_GCACATACATGTAAGA
SC-F4	0	1	SA139_SA139_GCACATAGTACAGCAG
SC-F3	2	1	SA139_SA139_GCACATAGTCCGCTGA
SC-F3	2	1	SA139_SA139_GCACTCTAGATGTAAC
SC-F1	3	1	SA139_SA139_GCACTCTCACGGATAG
SC-F4	0	1	SA139_SA139_GCACTCTCAGCTGTGC
SC-F4	1	1	SA139_SA139_GCACTCTCAGTAAGAT
SC-F3	2	1	SA139_SA139_GCACTCTGTACTTCTT
SC-F1	3	1	SA139_SA139_GCACTCTGTATGAAAC
SC-F4	1	1	SA139_SA139_GCACTCTGTCATCGGC
SC-F2	3	1	SA139_SA139_GCACTCTTCGAGGTAG
SC-F3	2	1	SA139_SA139_GCACTCTTCGGTGTTA
SC-F2	1	1	SA139_SA139_GCAGCCACACGAGGTA
SC-F4	0	1	SA139_SA139_GCAGCCAGTTAAAGAC
SC-F2	1	1	SA139_SA139_GCAGCCAGTTACGACT
SC-F4	0	1	SA139_SA139_GCAGCCATCAACACCA
SC-F4	1	1	SA139_SA139_GCAGCCATCATTTGGG
SC-F3	2	1	SA139_SA139_GCAGCCATCCGAATGT
SC-F2	3	1	SA139_SA139_GCAGTTAAGGTTCCTA
SC-F4	0	1	SA139_SA139_GCAGTTAAGTAAGTAC
SC-F1	3	1	SA139_SA139_GCAGTTAGTCCGACGT
SC-F3	2	1	SA139_SA139_GCAGTTAGTCTCGTTC
SC-F2	1	1	SA139_SA139_GCAGTTATCAAACCAC
SC-F4	1	1	SA139_SA139_GCAGTTATCCAAACTG
SC-F3	2	1	SA139_SA139_GCAGTTATCTCACATT
SC-F3	2	1	SA139_SA139_GCATACAAGTAGGCCA
SC-F3	2	1	SA139_SA139_GCATACAAGTGTCCCG
SC-F4	0	1	SA139_SA139_GCATACATCCACGTGG
SC-F2	1	1	SA139_SA139_GCATACATCGCCTGAG
SC-F4	0	1	SA139_SA139_GCATGATAGGGCATGT
SC-F3	2	1	SA139_SA139_GCATGATAGTACGACG
SC-F3	2	1	SA139_SA139_GCATGATAGTCCGTAT
SC-F3	2	1	SA139_SA139_GCATGATCAGCAGTTT
SC-F4	0	1	SA139_SA139_GCATGATGTCATATCG
SC-F2	2	1	SA139_SA139_GCATGATTCGCGTTTC
SC-F4	0	1	SA139_SA139_GCATGCGAGAGTCTGG
SC-F4	0	1	SA139_SA139_GCATGCGAGGTGATTA
SC-F4	0	1	SA139_SA139_GCATGCGTCCAAAGTC
SC-F2	1	1	SA139_SA139_GCATGTAAGCACACAG
SC-F4	0	1	SA139_SA139_GCATGTAAGCGTAATA
SC-F4	0	1	SA139_SA139_GCATGTACAGTCTTCC
SC-F2	1	1	SA139_SA139_GCATGTAGTACCGTTA
SC-F2	1	1	SA139_SA139_GCATGTAGTAGCGCAA
SC-F4	1	1	SA139_SA139_GCATGTAGTTATCGGT
SC-F3	2	1	SA139_SA139_GCCAAATTCAGTTTGG
SC-F4	0	1	SA139_SA139_GCCTCTAAGACATAAC
SC-F4	0	1	SA139_SA139_GCCTCTACACCAGGTC
SC-F4	0	1	SA139_SA139_GCCTCTAGTATATCCG
SC-F4	0	1	SA139_SA139_GCCTCTATCAGAGCTT
SC-F3	2	1	SA139_SA139_GCCTCTATCTTGTCAT
SC-F4	0	1	SA139_SA139_GCGACCAAGAATTCCC
SC-F2	3	1	SA139_SA139_GCGACCAAGATGTCGG
SC-F2	1	1	SA139_SA139_GCGACCACAGCTGGCT
SC-F3	3	1	SA139_SA139_GCGACCAGTAAACACA
SC-F3	2	1	SA139_SA139_GCGAGAACAATGCCAT
SC-F3	2	1	SA139_SA139_GCGAGAACAGCGAACA
SC-F2	1	1	SA139_SA139_GCGAGAACAGGAATCG
SC-F4	3	1	SA139_SA139_GCGAGAAGTCTTGATG
SC-F2	2	1	SA139_SA139_GCGAGAATCAAGGCTT
SC-F4	0	1	SA139_SA139_GCGAGAATCTGACCTC
SC-F3	2	1	SA139_SA139_GCGCAGTAGACACGAC
SC-F4	0	1	SA139_SA139_GCGCAGTAGCTGATAA
SC-F4	0	1	SA139_SA139_GCGCAGTAGGCTAGAC
SC-F3	2	1	SA139_SA139_GCGCAGTAGGGTGTGT
SC-F2	1	1	SA139_SA139_GCGCAGTAGGTGATAT
SC-F2	1	1	SA139_SA139_GCGCAGTTCATGTGGT
SC-F2	1	1	SA139_SA139_GCGCCAAGTCTCATCC
SC-F3	2	1	SA139_SA139_GCGCCAAGTCTTTCAT
SC-F4	0	1	SA139_SA139_GCGCCAATCAAAGACA
SC-F3	2	1	SA139_SA139_GCGCCAATCATCATTC
SC-F4	0	1	SA139_SA139_GCGCCAATCCTCGCAT
SC-F3	2	1	SA139_SA139_GCGCCAATCTGGGCCA
SC-F4	0	1	SA139_SA139_GCGCGATAGCATCATC
SC-F2	1	1	SA139_SA139_GCGCGATAGTGAAGTT
SC-F2	1	1	SA139_SA139_GCGCGATGTAGTAGTA
SC-F2	1	1	SA139_SA139_GCGGGTTGTAAGGGAA
SC-F4	0	1	SA139_SA139_GCGGGTTGTGCGAAAC
SC-F4	0	1	SA139_SA139_GCGGGTTGTTTGGGCC
SC-F2	1	1	SA139_SA139_GCGGGTTTCCGAGCCA
SC-F4	0	1	SA139_SA139_GCGGGTTTCGTGACAT
SC-F3	2	1	SA139_SA139_GCGGGTTTCTGGTTCC
SC-F3	2	1	SA139_SA139_GCTCCTAAGAGCTATA
SC-F1	3	1	SA139_SA139_GCTCCTAAGCTATGCT
SC-F4	0	1	SA139_SA139_GCTCCTAAGGTAAACT
SC-F4	0	1	SA139_SA139_GCTCCTAAGGTGCACA
SC-F4	0	1	SA139_SA139_GCTCCTACATGCATGT
SC-F4	0	1	SA139_SA139_GCTCCTAGTTGTGGAG
SC-F2	1	1	SA139_SA139_GCTCCTATCCTAGTGA
SC-F3	2	1	SA139_SA139_GCTCCTATCTGCCCTA
SC-F2	1	1	SA139_SA139_GCTCTGTAGTCTCGGC
SC-F3	2	1	SA139_SA139_GCTCTGTGTACCAGTT
SC-F2	3	1	SA139_SA139_GCTCTGTGTCATTAGC
SC-F4	0	1	SA139_SA139_GCTCTGTGTGGTAACG
SC-F4	1	1	SA139_SA139_GCTCTGTTCCGGGTGT
SC-F3	2	1	SA139_SA139_GCTCTGTTCTGCGACG
SC-F2	1	1	SA139_SA139_GCTGCAGAGGAGTACC
SC-F3	2	1	SA139_SA139_GCTGCAGAGGTGTTAA
SC-F4	0	1	SA139_SA139_GCTGCAGAGTGACTCT
SC-F4	0	1	SA139_SA139_GCTGCAGGTCGCTTCT
SC-F4	0	1	SA139_SA139_GCTGCAGGTGTGTGCC
SC-F3	2	1	SA139_SA139_GCTGCAGTCGGATGTT
SC-F2	1	1	SA139_SA139_GCTGCGAAGGGAAACA
SC-F4	1	1	SA139_SA139_GCTGCGACACCGAATT
SC-F3	2	1	SA139_SA139_GCTGCGAGTCAACATC
SC-F4	1	1	SA139_SA139_GCTGCTTAGTACCGGA
SC-F1	3	1	SA139_SA139_GCTGCTTCAAGTTGTC
SC-F4	0	1	SA139_SA139_GCTGCTTCAGTTAACC
SC-F3	2	1	SA139_SA139_GCTGCTTGTCTCAACA
SC-F1	3	1	SA139_SA139_GCTGCTTGTTAAGGGC
SC-F3	2	1	SA139_SA139_GCTGCTTTCCTTAATC
SC-F2	2	1	SA139_SA139_GCTGGGTAGAGACGAA
SC-F4	0	1	SA139_SA139_GCTGGGTAGTGTACTC
SC-F4	0	1	SA139_SA139_GCTGGGTCACGGTGTC
SC-F3	2	1	SA139_SA139_GCTGGGTGTACTCGCG
SC-F3	2	1	SA139_SA139_GCTGGGTTCGTGACAT
SC-F4	1	1	SA139_SA139_GCTGGGTTCTCTGAGA
SC-F2	1	1	SA139_SA139_GCTTCCAGTCACACGC
SC-F2	1	1	SA139_SA139_GCTTGAAAGTCGTACT
SC-F4	0	1	SA139_SA139_GCTTGAACAAGACGTG
SC-F2	1	1	SA139_SA139_GCTTGAACACATGACT
SC-F4	0	1	SA139_SA139_GCTTGAACATGCTGGC
SC-F3	2	1	SA139_SA139_GCTTGAAGTGCCTGGT
SC-F3	2	1	SA139_SA139_GCTTGAATCTAGAGTC
SC-F4	0	1	SA139_SA139_GGAAAGCGTCAGAGGT
SC-F3	2	1	SA139_SA139_GGAAAGCGTCATCGGC
SC-F4	1	1	SA139_SA139_GGAAAGCGTCGAATCT
SC-F2	1	1	SA139_SA139_GGAAAGCGTCTGATCA
SC-F2	3	1	SA139_SA139_GGAAAGCTCCTGCTTG
SC-F4	0	1	SA139_SA139_GGAACTTAGCGTAATA
SC-F1	3	1	SA139_SA139_GGAACTTCAGTGGAGT
SC-F4	0	1	SA139_SA139_GGAACTTGTCTTGTCC
SC-F1	3	1	SA139_SA139_GGAATAACACCATGTA
SC-F4	0	1	SA139_SA139_GGAATAAGTCTCACCT
SC-F2	3	1	SA139_SA139_GGACAAGAGAAGAAGC
SC-F4	0	1	SA139_SA139_GGACAAGAGTGGAGTC
SC-F3	2	1	SA139_SA139_GGACAAGCAGCTGCAC
SC-F3	2	1	SA139_SA139_GGACAAGGTAGAGCTG
SC-F4	0	1	SA139_SA139_GGACAAGGTTTAAGCC
SC-F4	0	1	SA139_SA139_GGACAAGTCGAGAGCA
SC-F3	2	1	SA139_SA139_GGACAAGTCGTCTGCT
SC-F4	0	1	SA139_SA139_GGACAGAAGAAGATTC
SC-F4	0	1	SA139_SA139_GGACAGAAGATAGGAG
SC-F2	2	1	SA139_SA139_GGACAGAAGGACAGCT
SC-F2	1	1	SA139_SA139_GGACAGACAGATAATG
SC-F3	2	1	SA139_SA139_GGACAGAGTTCTGTTT
SC-F2	1	1	SA139_SA139_GGACATTAGGTCGGAT
SC-F4	0	1	SA139_SA139_GGACATTAGTCACGCC
SC-F4	0	1	SA139_SA139_GGACATTCATCAGTAC
SC-F3	2	1	SA139_SA139_GGACGTCAGAGTTGGC
SC-F4	0	1	SA139_SA139_GGACGTCCATAGAAAC
SC-F4	0	1	SA139_SA139_GGACGTCGTAACGTTC
SC-F4	0	1	SA139_SA139_GGACGTCGTTGATTGC
SC-F1	3	1	SA139_SA139_GGACGTCTCCGCGGTA
SC-F4	0	1	SA139_SA139_GGAGCAAAGCCAACAG
SC-F4	0	1	SA139_SA139_GGAGCAAAGCCACGTC
SC-F4	2	1	SA139_SA139_GGAGCAAAGGATGGTC
SC-F1	2	1	SA139_SA139_GGAGCAACAGGACCCT
SC-F2	3	1	SA139_SA139_GGAGCAACATCACGAT
SC-F3	2	1	SA139_SA139_GGAGCAACATCGACGC
SC-F1	3	1	SA139_SA139_GGAGCAAGTCCGTGAC
SC-F4	0	1	SA139_SA139_GGATGTTCAACCGCCA
SC-F2	3	1	SA139_SA139_GGATGTTCAATAGCAA
SC-F4	0	1	SA139_SA139_GGATGTTCACATCCAA
SC-F4	0	1	SA139_SA139_GGATGTTGTTGCGCAC
SC-F2	1	1	SA139_SA139_GGATGTTTCTCTAAGG
SC-F2	1	1	SA139_SA139_GGATTACAGACTACAA
SC-F2	1	1	SA139_SA139_GGATTACAGATATGGT
SC-F3	2	1	SA139_SA139_GGATTACAGTACGTTC
SC-F4	0	1	SA139_SA139_GGATTACCAATACGCT
SC-F4	0	1	SA139_SA139_GGATTACCAGTTCCCT
SC-F4	0	1	SA139_SA139_GGATTACGTCTTCGTC
SC-F4	1	1	SA139_SA139_GGATTACGTGCTCTTC
SC-F3	2	1	SA139_SA139_GGCAATTAGATGTTAG
SC-F3	0	1	SA139_SA139_GGCAATTCAGGTCTCG
SC-F1	3	1	SA139_SA139_GGCAATTTCCGCAGTG
SC-F2	1	1	SA139_SA139_GGCAATTTCTTAGCCC
SC-F2	1	1	SA139_SA139_GGCCGATGTATAGGTA
SC-F4	0	1	SA139_SA139_GGCCGATGTTCCACAA
SC-F4	0	1	SA139_SA139_GGCCGATTCTGGTGTA
SC-F3	2	1	SA139_SA139_GGCGACTAGGAGCGTT
SC-F4	0	1	SA139_SA139_GGCGACTAGTGGTCCC
SC-F2	1	1	SA139_SA139_GGCGACTCACCCAGTG
SC-F2	1	1	SA139_SA139_GGCGACTTCTTTAGTC
SC-F4	0	1	SA139_SA139_GGCGTGTAGGACGAAA
SC-F2	3	1	SA139_SA139_GGCGTGTAGGGAAACA
SC-F4	0	1	SA139_SA139_GGCGTGTGTTCCATGA
SC-F4	0	1	SA139_SA139_GGCTCGAAGGCCCTCA
SC-F4	1	1	SA139_SA139_GGCTCGACACGGACAA
SC-F3	2	1	SA139_SA139_GGCTCGACAGCATGAG
SC-F4	0	1	SA139_SA139_GGCTCGACATAGGATA
SC-F2	2	1	SA139_SA139_GGCTCGAGTATCACCA
SC-F4	0	1	SA139_SA139_GGCTCGATCTGACCTC
SC-F4	0	1	SA139_SA139_GGCTCGATCTTGCCGT
SC-F4	0	1	SA139_SA139_GGCTGGTAGCCCTAAT
SC-F2	3	1	SA139_SA139_GGCTGGTAGCCGGTAA
SC-F4	0	1	SA139_SA139_GGCTGGTCACTTAACG
SC-F4	0	1	SA139_SA139_GGCTGGTTCACAGGCC
SC-F2	1	1	SA139_SA139_GGCTGGTTCGTAGATC
SC-F4	0	1	SA139_SA139_GGGAATGAGCGAAGGG
SC-F4	0	1	SA139_SA139_GGGAATGTCCTCATTA
SC-F4	0	1	SA139_SA139_GGGAATGTCCTCGCAT
SC-F3	2	1	SA139_SA139_GGGAATGTCGTTTAGG
SC-F4	0	1	SA139_SA139_GGGAATGTCTTAGAGC
SC-F4	0	1	SA139_SA139_GGGACCTAGAGTAATC
SC-F4	0	1	SA139_SA139_GGGACCTCAGTAAGCG
SC-F4	0	1	SA139_SA139_GGGACCTGTCCGCTGA
SC-F2	0	1	SA139_SA139_GGGACCTTCCCTCAGT
SC-F4	0	1	SA139_SA139_GGGACCTTCGAATCCA
SC-F3	1	1	SA139_SA139_GGGAGATCAATGCCAT
SC-F3	2	1	SA139_SA139_GGGAGATGTGCAGGTA
SC-F4	1	1	SA139_SA139_GGGAGATGTTTGGCGC
SC-F4	0	1	SA139_SA139_GGGAGATTCAGGCGAA
SC-F4	1	1	SA139_SA139_GGGATGAAGACCCACC
SC-F1	3	1	SA139_SA139_GGGATGAGTAAGAGGA
SC-F4	0	1	SA139_SA139_GGGATGATCGGGAGTA
SC-F2	1	1	SA139_SA139_GGGCACTAGATTACCC
SC-F2	1	1	SA139_SA139_GGGCACTAGGCAATTA
SC-F2	3	1	SA139_SA139_GGGCACTCAATGAAAC
SC-F4	0	1	SA139_SA139_GGGCACTCATACGCCG
SC-F4	0	1	SA139_SA139_GGGCACTCATGCCTAA
SC-F4	0	1	SA139_SA139_GGGCACTGTTTGTTTC
SC-F4	0	1	SA139_SA139_GGGCACTTCACAGGCC
SC-F2	3	1	SA139_SA139_GGGCACTTCTTGACGA
SC-F3	2	1	SA139_SA139_GGGCACTTCTTGTTTG
SC-F3	2	1	SA139_SA139_GGGCATCAGACTCGGA
SC-F4	1	1	SA139_SA139_GGGCATCAGCCACGTC
SC-F4	0	1	SA139_SA139_GGGCATCCACACGCTG
SC-F3	2	1	SA139_SA139_GGGCATCCACGTTGGC
SC-F4	1	1	SA139_SA139_GGGCATCTCCTCCTAG
SC-F4	0	1	SA139_SA139_GGGCATCTCGACCAGC
SC-F3	2	1	SA139_SA139_GGGCATCTCTCTAAGG
SC-F4	0	1	SA139_SA139_GGGTCTGCAAGCCTAT
SC-F4	1	1	SA139_SA139_GGGTCTGCATCGATTG
SC-F1	3	1	SA139_SA139_GGGTCTGGTAGAGGAA
SC-F2	1	1	SA139_SA139_GGGTCTGTCGACGGAA
SC-F4	0	1	SA139_SA139_GGGTTGCAGACAATAC
SC-F2	3	1	SA139_SA139_GGGTTGCAGAGTACAT
SC-F3	2	1	SA139_SA139_GGGTTGCAGTGTTGAA
SC-F2	1	1	SA139_SA139_GGGTTGCCACTTCGAA
SC-F4	1	1	SA139_SA139_GGGTTGCGTCCGAAGA
SC-F2	1	1	SA139_SA139_GGTATTGAGAGGGCTT
SC-F2	1	1	SA139_SA139_GGTATTGCAGTTCCCT
SC-F3	2	1	SA139_SA139_GGTATTGCATGAACCT
SC-F2	1	1	SA139_SA139_GGTATTGGTCTAGCCG
SC-F4	1	1	SA139_SA139_GGTATTGGTCTGCGGT
SC-F3	2	1	SA139_SA139_GGTATTGTCCCTTGCA
SC-F3	2	1	SA139_SA139_GGTATTGTCTGGCGTG
SC-F3	2	1	SA139_SA139_GGTATTGTCTTTACAC
SC-F4	0	1	SA139_SA139_GGTGAAGCACCGATAT
SC-F1	3	1	SA139_SA139_GGTGAAGCAGTATAAG
SC-F1	3	1	SA139_SA139_GGTGAAGCATACTCTT
SC-F2	3	1	SA139_SA139_GGTGAAGCATGGTTGT
SC-F4	0	1	SA139_SA139_GGTGAAGGTCCAACTA
SC-F3	2	1	SA139_SA139_GGTGAAGGTCTAGCCG
SC-F4	0	1	SA139_SA139_GGTGAAGGTGAGTATA
SC-F4	0	1	SA139_SA139_GGTGAAGGTGCACGAA
SC-F3	3	1	SA139_SA139_GGTGAAGGTTGAACTC
SC-F1	3	1	SA139_SA139_GGTGAAGTCGTCGTTC
SC-F4	0	1	SA139_SA139_GGTGCGTAGGCGCTCT
SC-F4	0	1	SA139_SA139_GGTGCGTAGTACCGGA
SC-F2	1	1	SA139_SA139_GGTGCGTAGTTACCCA
SC-F2	3	1	SA139_SA139_GGTGCGTTCGCTTAGA
SC-F3	3	1	SA139_SA139_GGTGCGTTCTAGCACA
SC-F1	3	1	SA139_SA139_GGTGTTAAGAGCTGGT
SC-F3	2	1	SA139_SA139_GGTGTTAAGATGCCTT
SC-F3	2	1	SA139_SA139_GGTGTTAAGTGCCAGA
SC-F4	0	1	SA139_SA139_GGTGTTACAGACGTAG
SC-F4	0	1	SA139_SA139_GGTGTTACATGTTCCC
SC-F3	2	1	SA139_SA139_GGTGTTAGTGACTACT
SC-F2	3	1	SA139_SA139_GGTGTTATCATTTGGG
SC-F4	1	1	SA139_SA139_GGTGTTATCTTGACGA
SC-F2	1	1	SA139_SA139_GTAACGTAGGCCCTCA
SC-F3	2	1	SA139_SA139_GTAACGTCAAAGAATC
SC-F3	2	1	SA139_SA139_GTAACGTCAAGTTCTG
SC-F4	0	1	SA139_SA139_GTAACGTCAATGGAGC
SC-F2	1	1	SA139_SA139_GTAACGTCAGCTTCGG
SC-F4	0	1	SA139_SA139_GTAACGTGTAAGAGAG
SC-F3	2	1	SA139_SA139_GTAACGTTCGTAGGAG
SC-F1	3	1	SA139_SA139_GTAACTGAGATCCTGT
SC-F2	1	1	SA139_SA139_GTAACTGAGGCTAGCA
SC-F3	2	1	SA139_SA139_GTAACTGAGTCATGCT
SC-F4	1	1	SA139_SA139_GTAACTGCAACACGCC
SC-F3	2	1	SA139_SA139_GTAACTGGTGCACCAC
SC-F4	0	1	SA139_SA139_GTACGTACATCACGAT
SC-F3	2	1	SA139_SA139_GTACGTACATGAAGTA
SC-F1	3	1	SA139_SA139_GTACGTAGTCACAAGG
SC-F4	0	1	SA139_SA139_GTACGTAGTGCAACTT
SC-F3	2	1	SA139_SA139_GTACGTATCAACACAC
SC-F4	0	1	SA139_SA139_GTACGTATCTGGTTCC
SC-F2	3	1	SA139_SA139_GTACGTATCTTCCTTC
SC-F2	1	1	SA139_SA139_GTACTCCAGGAACTGC
SC-F4	0	1	SA139_SA139_GTACTCCGTTACTGAC
SC-F3	3	1	SA139_SA139_GTACTCCTCGGCCGAT
SC-F3	2	1	SA139_SA139_GTACTTTAGTCGTTTG
SC-F2	1	1	SA139_SA139_GTACTTTCACCCAGTG
SC-F4	0	1	SA139_SA139_GTACTTTCAGATTGCT
SC-F4	0	1	SA139_SA139_GTACTTTTCCTTTCTC
SC-F4	0	1	SA139_SA139_GTAGGCCAGAGTGAGA
SC-F2	1	1	SA139_SA139_GTAGGCCCACTGTTAG
SC-F1	3	1	SA139_SA139_GTAGGCCGTAACGTTC
SC-F4	0	1	SA139_SA139_GTAGGCCGTCAGTGGA
SC-F4	0	1	SA139_SA139_GTAGGCCTCAGCTCTC
SC-F2	2	1	SA139_SA139_GTAGTCACAATGGAGC
SC-F2	1	1	SA139_SA139_GTAGTCAGTAAATGTG
SC-F1	3	1	SA139_SA139_GTAGTCAGTGTTCTTT
SC-F1	3	1	SA139_SA139_GTATCTTAGTAGGTGC
SC-F2	1	1	SA139_SA139_GTATCTTGTCTTCAAG
SC-F4	0	1	SA139_SA139_GTATCTTGTGTTGAGG
SC-F4	0	1	SA139_SA139_GTATCTTTCGCCGTGA
SC-F2	1	1	SA139_SA139_GTATCTTTCTTCGAGA
SC-F4	0	1	SA139_SA139_GTATTCTCAAACCCAT
SC-F2	1	1	SA139_SA139_GTATTCTGTAAACCTC
SC-F4	0	1	SA139_SA139_GTATTCTTCTCAAGTG
SC-F4	0	1	SA139_SA139_GTCAAGTAGCTAACAA
SC-F2	2	1	SA139_SA139_GTCAAGTCAGGGTACA
SC-F4	0	1	SA139_SA139_GTCAAGTGTCCGCTGA
SC-F3	2	1	SA139_SA139_GTCAAGTTCAGTGCAT
SC-F2	1	1	SA139_SA139_GTCACAAAGCAGCGTA
SC-F3	2	1	SA139_SA139_GTCACAAAGCTGTTCA
SC-F4	0	1	SA139_SA139_GTCACAACACCGGAAA
SC-F3	2	1	SA139_SA139_GTCACAAGTCAAACTC
SC-F4	0	1	SA139_SA139_GTCACAAGTTGTGGCC
SC-F4	0	1	SA139_SA139_GTCACAATCAAAGACA
SC-F2	1	1	SA139_SA139_GTCACGGTCTCATTCA
SC-F4	0	1	SA139_SA139_GTCATTTAGAGCCTAG
SC-F1	3	1	SA139_SA139_GTCATTTCAACAACCT
SC-F4	1	1	SA139_SA139_GTCATTTCAATCAGAA
SC-F4	0	1	SA139_SA139_GTCATTTTCCCGGATG
SC-F4	0	1	SA139_SA139_GTCATTTTCTGAGTGT
SC-F2	1	1	SA139_SA139_GTCCTCAGTCGGCATC
SC-F3	2	1	SA139_SA139_GTCCTCATCGACAGCC
SC-F4	0	1	SA139_SA139_GTCCTCATCGGGAGTA
SC-F4	0	1	SA139_SA139_GTCGGGTAGCGTGAGT
SC-F2	1	1	SA139_SA139_GTCGGGTTCCGCTGTT
SC-F4	0	1	SA139_SA139_GTCGGGTTCCTTTCGG
SC-F2	1	1	SA139_SA139_GTCGGGTTCTCGATGA
SC-F2	1	1	SA139_SA139_GTCGTAAAGACTAGAT
SC-F4	1	1	SA139_SA139_GTCGTAAGTAGCGTAG
SC-F2	3	1	SA139_SA139_GTCGTAATCTTCATGT
SC-F4	0	1	SA139_SA139_GTCTCGTAGCCCAGCT
SC-F2	1	1	SA139_SA139_GTCTCGTCACGGTTTA
SC-F4	0	1	SA139_SA139_GTCTCGTGTGTGCGTC
SC-F1	3	1	SA139_SA139_GTCTCGTTCGTAGATC
SC-F2	1	1	SA139_SA139_GTCTCGTTCTCGCTTG
SC-F1	3	1	SA139_SA139_GTCTTCGCACCACCAG
SC-F3	2	1	SA139_SA139_GTCTTCGCAGCTTCGG
SC-F3	2	1	SA139_SA139_GTCTTCGGTCGACTGC
SC-F3	2	1	SA139_SA139_GTCTTCGGTCTTTCAT
SC-F4	0	1	SA139_SA139_GTCTTCGTCTTGCCGT
SC-F2	1	1	SA139_SA139_GTGAAGGCACGCTTTC
SC-F4	0	1	SA139_SA139_GTGAAGGGTAAGGGCT
SC-F2	1	1	SA139_SA139_GTGAAGGGTCATGCAT
SC-F4	1	1	SA139_SA139_GTGAAGGGTGGGTATG
SC-F3	2	1	SA139_SA139_GTGAAGGGTTGTACAC
SC-F3	2	1	SA139_SA139_GTGAAGGTCGGCGGTT
SC-F1	3	1	SA139_SA139_GTGCAGCAGCTCCCAG
SC-F4	0	1	SA139_SA139_GTGCAGCAGTCGTTTG
SC-F3	2	1	SA139_SA139_GTGCAGCCATCCCACT
SC-F3	2	1	SA139_SA139_GTGCAGCCATCCTAGA
SC-F4	0	1	SA139_SA139_GTGCAGCGTCTCCACT
SC-F2	1	1	SA139_SA139_GTGCAGCGTGTCCTCT
SC-F3	2	1	SA139_SA139_GTGCATACAGTATGCT
SC-F3	2	1	SA139_SA139_GTGCATAGTGGTTTCA
SC-F4	0	1	SA139_SA139_GTGCATATCGTAGATC
SC-F4	1	1	SA139_SA139_GTGCATATCGTGGGAA
SC-F4	1	1	SA139_SA139_GTGCGGTAGACTGGGT
SC-F3	2	1	SA139_SA139_GTGCGGTAGCGAGAAA
SC-F4	0	1	SA139_SA139_GTGCGGTAGTGCTGCC
SC-F2	1	1	SA139_SA139_GTGCGGTCATCTATGG
SC-F4	0	1	SA139_SA139_GTGCGGTTCCTGCAGG
SC-F4	0	1	SA139_SA139_GTGCTTCAGCGCTTAT
SC-F1	3	1	SA139_SA139_GTGCTTCAGGATGGAA
SC-F2	1	1	SA139_SA139_GTGCTTCCAGTTCATG
SC-F4	1	1	SA139_SA139_GTGCTTCTCCTAGAAC
SC-F4	0	1	SA139_SA139_GTGGGTCCAGCGAACA
SC-F4	2	1	SA139_SA139_GTGGGTCCAGCTGCAC
SC-F3	2	1	SA139_SA139_GTGGGTCGTCGGCTCA
SC-F3	2	1	SA139_SA139_GTGGGTCGTGTGGCTC
SC-F4	0	1	SA139_SA139_GTGTGCGAGATGCCTT
SC-F3	2	1	SA139_SA139_GTGTGCGAGGAGTAGA
SC-F4	0	1	SA139_SA139_GTGTGCGAGTTCGCAT
SC-F4	0	1	SA139_SA139_GTGTTAGAGAAACGAG
SC-F1	3	1	SA139_SA139_GTGTTAGGTTTAGCTG
SC-F3	2	1	SA139_SA139_GTGTTAGTCGAATGGG
SC-F4	0	1	SA139_SA139_GTGTTAGTCGGTGTCG
SC-F3	2	1	SA139_SA139_GTTAAGCCACATAACC
SC-F3	2	1	SA139_SA139_GTTAAGCCACCGCTAG
SC-F2	1	1	SA139_SA139_GTTAAGCGTGCTCTTC
SC-F4	0	1	SA139_SA139_GTTAAGCGTGCTTCTC
SC-F2	1	1	SA139_SA139_GTTAAGCTCGGTTAAC
SC-F4	1	1	SA139_SA139_GTTACAGAGAGTAATC
SC-F4	0	1	SA139_SA139_GTTACAGAGCACACAG
SC-F3	2	1	SA139_SA139_GTTACAGAGGTGATTA
SC-F4	1	1	SA139_SA139_GTTACAGAGTGCCAGA
SC-F3	2	1	SA139_SA139_GTTACAGAGTTACGGG
SC-F4	0	1	SA139_SA139_GTTACAGCAATAGCGG
SC-F2	1	1	SA139_SA139_GTTACAGCAATCTGCA
SC-F3	2	1	SA139_SA139_GTTACAGTCAGGCCCA
SC-F4	0	1	SA139_SA139_GTTACAGTCTTCAACT
SC-F4	0	1	SA139_SA139_GTTCGGGGTACCTACA
SC-F4	0	1	SA139_SA139_GTTCGGGGTGTCGCTG
SC-F4	2	1	SA139_SA139_GTTCGGGGTTAGAACA
SC-F4	1	1	SA139_SA139_GTTCGGGGTTGGTAAA
SC-F2	1	1	SA139_SA139_GTTCGGGTCGGCGCAT
SC-F4	0	1	SA139_SA139_GTTCTCGCATCGGAAG
SC-F4	0	1	SA139_SA139_GTTCTCGGTCTCTCGT
SC-F2	1	1	SA139_SA139_GTTTCTAAGCCTTGAT
SC-F2	1	1	SA139_SA139_GTTTCTACATCCCACT
SC-F2	1	1	SA139_SA139_GTTTCTAGTAGATTAG
SC-F1	3	1	SA139_SA139_GTTTCTATCACCCGAG
SC-F4	0	1	SA139_SA139_GTTTCTATCAGAGCTT
SC-F4	0	1	SA139_SA139_GTTTCTATCGGCGCTA
SC-F4	0	1	SA139_SA139_GTTTCTATCTCTTATG
SC-F4	0	1	SA139_SA139_TAAACCGCAGTCAGCC
SC-F4	0	1	SA139_SA139_TAAACCGTCGCCATAA
SC-F4	0	1	SA139_SA139_TAAGAGAAGTATGACA
SC-F3	2	1	SA139_SA139_TAAGAGAAGTCAAGCG
SC-F3	2	1	SA139_SA139_TAAGAGACATTTGCCC
SC-F2	1	1	SA139_SA139_TAAGAGAGTTCCATGA
SC-F2	1	1	SA139_SA139_TAAGCGTCAGCGTTCG
SC-F4	0	1	SA139_SA139_TAAGCGTGTCTTCGTC
SC-F4	0	1	SA139_SA139_TAAGCGTGTGATAAGT
SC-F3	2	1	SA139_SA139_TAAGCGTTCTTCGGTC
SC-F2	1	1	SA139_SA139_TAAGTGCGTCATGCCG
SC-F4	0	1	SA139_SA139_TAAGTGCTCTCTTGAT
SC-F4	0	1	SA139_SA139_TACACGAAGCCCAGCT
SC-F2	1	1	SA139_SA139_TACACGACATTGGGCC
SC-F4	1	1	SA139_SA139_TACACGATCGCGTAGC
SC-F2	1	1	SA139_SA139_TACACGATCGGTCCGA
SC-F4	0	1	SA139_SA139_TACACGATCTGCGACG
SC-F2	2	1	SA139_SA139_TACAGTGAGTGTACCT
SC-F4	0	1	SA139_SA139_TACAGTGCACCAGTTA
SC-F4	1	1	SA139_SA139_TACAGTGCAGGCGATA
SC-F3	2	1	SA139_SA139_TACAGTGGTCGACTAT
SC-F4	0	1	SA139_SA139_TACAGTGGTCTAGGTT
SC-F2	3	1	SA139_SA139_TACAGTGGTGAAATCA
SC-F3	2	1	SA139_SA139_TACAGTGTCCTTTACA
SC-F2	1	1	SA139_SA139_TACCTATCAGGGAGAG
SC-F4	0	1	SA139_SA139_TACCTATGTACCGCTG
SC-F4	0	1	SA139_SA139_TACCTATGTTAAGACA
SC-F2	1	1	SA139_SA139_TACCTTAAGAATGTGT
SC-F3	2	1	SA139_SA139_TACCTTACAATAGAGT
SC-F3	2	1	SA139_SA139_TACCTTAGTCCTCCAT
SC-F2	1	1	SA139_SA139_TACCTTAGTGAAGGCT
SC-F4	0	1	SA139_SA139_TACCTTATCGGTCTAA
SC-F2	1	1	SA139_SA139_TACGGATAGAAGGTGA
SC-F4	0	1	SA139_SA139_TACGGATAGTTGAGAT
SC-F1	3	1	SA139_SA139_TACGGATGTAACGTTC
SC-F4	1	1	SA139_SA139_TACGGATGTGCCTTGG
SC-F1	3	1	SA139_SA139_TACGGATTCGCCGTGA
SC-F2	3	1	SA139_SA139_TACGGATTCTGGCGAC
SC-F4	1	1	SA139_SA139_TACGGATTCTTCGAGA
SC-F2	3	1	SA139_SA139_TACGGGCAGACGCTTT
SC-F2	2	1	SA139_SA139_TACGGGCAGGAGTACC
SC-F1	3	1	SA139_SA139_TACGGGCCATCCGTGG
SC-F2	3	1	SA139_SA139_TACGGGCCATCGATGT
SC-F2	1	1	SA139_SA139_TACGGGCCATCGGTTA
SC-F1	3	1	SA139_SA139_TACGGGCGTACTTAGC
SC-F2	1	1	SA139_SA139_TACGGTAAGCAGCCTC
SC-F4	0	1	SA139_SA139_TACGGTAGTGTAATGA
SC-F2	1	1	SA139_SA139_TACGGTAGTTCGGGCT
SC-F1	3	1	SA139_SA139_TACGGTATCTATGTGG
SC-F4	1	1	SA139_SA139_TACTCATCAAGGGTCA
SC-F3	2	1	SA139_SA139_TACTCATCAATGCCAT
SC-F3	2	1	SA139_SA139_TACTCATGTCCTAGCG
SC-F2	0	1	SA139_SA139_TACTCATGTTCACCTC
SC-F4	0	1	SA139_SA139_TACTCATGTTTAAGCC
SC-F4	1	1	SA139_SA139_TACTCATTCGAATCCA
SC-F4	0	1	SA139_SA139_TACTCATTCTTTCCTC
SC-F2	1	1	SA139_SA139_TACTCGCCAGATCGGA
SC-F4	0	1	SA139_SA139_TACTTACAGAAGATTC
SC-F4	0	1	SA139_SA139_TACTTACCAAAGGCGT
SC-F2	0	1	SA139_SA139_TACTTACGTACTTAGC
SC-F2	1	1	SA139_SA139_TACTTACTCGCGATCG
SC-F3	2	1	SA139_SA139_TACTTGTCAAACCTAC
SC-F4	0	1	SA139_SA139_TACTTGTCAAGTTCTG
SC-F4	0	1	SA139_SA139_TACTTGTCATTTCACT
SC-F4	1	1	SA139_SA139_TACTTGTTCTATCCCG
SC-F3	2	1	SA139_SA139_TAGACCAAGATCCTGT
SC-F2	1	1	SA139_SA139_TAGACCAAGTTGTCGT
SC-F4	0	1	SA139_SA139_TAGACCACAATAGCAA
SC-F2	1	1	SA139_SA139_TAGACCATCGATAGAA
SC-F1	3	1	SA139_SA139_TAGAGCTAGACCACGA
SC-F4	0	1	SA139_SA139_TAGAGCTCAAGCCTAT
SC-F3	2	1	SA139_SA139_TAGAGCTGTTTAGCTG
SC-F4	0	1	SA139_SA139_TAGAGCTTCCTAGAAC
SC-F4	0	1	SA139_SA139_TAGCCGGAGCAGGTCA
SC-F2	1	1	SA139_SA139_TAGCCGGGTTCGGGCT
SC-F2	1	1	SA139_SA139_TAGCCGGTCACTTATC
SC-F3	2	1	SA139_SA139_TAGGCATAGAAGAAGC
SC-F3	2	1	SA139_SA139_TAGGCATAGCTGCCCA
SC-F2	1	1	SA139_SA139_TAGGCATAGTACGCGA
SC-F1	3	1	SA139_SA139_TAGGCATGTGGTACAG
SC-F2	0	1	SA139_SA139_TAGGCATGTGTGACCC
SC-F3	2	1	SA139_SA139_TAGGCATGTTCCACGG
SC-F4	0	1	SA139_SA139_TAGGCATTCCCGGATG
SC-F1	3	1	SA139_SA139_TAGTGGTCAAGCCGTC
SC-F4	1	1	SA139_SA139_TAGTGGTCACCGTTGG
SC-F4	0	1	SA139_SA139_TAGTGGTGTATATCCG
SC-F3	2	1	SA139_SA139_TAGTGGTTCCACGTTC
SC-F3	2	1	SA139_SA139_TAGTGGTTCCCTCAGT
SC-F2	1	1	SA139_SA139_TAGTTGGAGCCCGAAA
SC-F3	2	1	SA139_SA139_TAGTTGGAGGGTATCG
SC-F3	2	1	SA139_SA139_TAGTTGGCATGAACCT
SC-F2	3	1	SA139_SA139_TAGTTGGGTCCCTTGT
SC-F2	3	1	SA139_SA139_TAGTTGGTCGGTCCGA
SC-F2	1	1	SA139_SA139_TAGTTGGTCTGTCCGT
SC-F4	0	1	SA139_SA139_TATCAGGCACAGCCCA
SC-F1	3	1	SA139_SA139_TATCAGGCACGAAAGC
SC-F3	2	1	SA139_SA139_TATCAGGCAGATGGGT
SC-F4	1	1	SA139_SA139_TATCAGGGTATAGGGC
SC-F4	0	1	SA139_SA139_TATCAGGTCTCGTTTA
SC-F4	0	1	SA139_SA139_TATCAGGTCTTGCCGT
SC-F3	2	1	SA139_SA139_TATCTCAAGGCTAGAC
SC-F2	3	1	SA139_SA139_TATCTCAGTAGGAGTC
SC-F2	1	1	SA139_SA139_TATCTCAGTATTCTCT
SC-F4	0	1	SA139_SA139_TATCTCAGTTCGTTGA
SC-F3	2	1	SA139_SA139_TATCTCATCATGTGGT
SC-F4	0	1	SA139_SA139_TATGCCCAGGGATCTG
SC-F2	1	1	SA139_SA139_TATGCCCCATACTACG
SC-F4	0	1	SA139_SA139_TATGCCCGTTTGGCGC
SC-F4	0	1	SA139_SA139_TATGCCCTCAAGAAGT
SC-F4	0	1	SA139_SA139_TATTACCAGAAGGTTT
SC-F4	0	1	SA139_SA139_TATTACCAGGGAACGG
SC-F4	0	1	SA139_SA139_TATTACCAGTTCGATC
SC-F2	1	1	SA139_SA139_TATTACCCAGATCTGT
SC-F2	1	1	SA139_SA139_TATTACCGTACCCAAT
SC-F3	2	1	SA139_SA139_TATTACCTCAGGATCT
SC-F4	0	1	SA139_SA139_TCAACGAAGCTCTCGG
SC-F3	2	1	SA139_SA139_TCAACGAAGGAGTACC
SC-F3	2	1	SA139_SA139_TCAACGAAGGAGTTTA
SC-F2	1	1	SA139_SA139_TCAACGAAGGTGCAAC
SC-F2	1	1	SA139_SA139_TCAACGAAGTCATGCT
SC-F1	3	1	SA139_SA139_TCAACGAAGTTACCCA
SC-F4	0	1	SA139_SA139_TCAACGACAGCTGTAT
SC-F3	2	1	SA139_SA139_TCAACGAGTCGGGTCT
SC-F1	3	1	SA139_SA139_TCAACGAGTTCTGAAC
SC-F2	1	1	SA139_SA139_TCAACGATCCAACCAA
SC-F4	0	1	SA139_SA139_TCAACGATCTGGAGCC
SC-F4	0	1	SA139_SA139_TCAACGATCTTGTATC
SC-F3	2	1	SA139_SA139_TCAATCTAGAAGGGTA
SC-F1	3	1	SA139_SA139_TCAATCTAGGCGCTCT
SC-F4	0	1	SA139_SA139_TCACAAGAGCCACCTG
SC-F4	0	1	SA139_SA139_TCACGAAAGTTTCCTT
SC-F2	1	1	SA139_SA139_TCACGAACACTTGGAT
SC-F3	2	1	SA139_SA139_TCACGAACATATGCTG
SC-F2	1	1	SA139_SA139_TCACGAAGTACATCCA
SC-F4	0	1	SA139_SA139_TCACGAAGTCAACATC
SC-F2	1	1	SA139_SA139_TCACGAAGTGTTCTTT
SC-F4	0	1	SA139_SA139_TCACGAATCGATGAGG
SC-F4	1	1	SA139_SA139_TCAGATGAGCTCCTTC
SC-F4	0	1	SA139_SA139_TCAGATGCAGTTAACC
SC-F4	0	1	SA139_SA139_TCAGATGTCCGAAGAG
SC-F3	3	1	SA139_SA139_TCAGCAAAGCCCAATT
SC-F3	2	1	SA139_SA139_TCAGCAAGTGCGAAAC
SC-F1	3	1	SA139_SA139_TCAGCAAGTTACGACT
SC-F4	0	1	SA139_SA139_TCAGCAATCGTAGATC
SC-F1	3	1	SA139_SA139_TCAGCTCAGGCTACGA
SC-F3	2	1	SA139_SA139_TCAGCTCCAGCGTAAG
SC-F2	1	1	SA139_SA139_TCAGCTCGTTGAGGTG
SC-F3	2	1	SA139_SA139_TCAGGATAGAGCAATT
SC-F2	2	1	SA139_SA139_TCAGGATAGAGTACCG
SC-F3	2	1	SA139_SA139_TCAGGATAGTTGTAGA
SC-F4	0	1	SA139_SA139_TCAGGATCACCGATAT
SC-F3	2	1	SA139_SA139_TCAGGTATCATCGCTC
SC-F2	3	1	SA139_SA139_TCATTACAGCCGGTAA
SC-F2	1	1	SA139_SA139_TCATTACCAATTGCTG
SC-F4	0	1	SA139_SA139_TCATTACCAGACGCCT
SC-F3	2	1	SA139_SA139_TCATTACGTACGCACC
SC-F2	1	1	SA139_SA139_TCATTACTCAGATAAG
SC-F4	1	1	SA139_SA139_TCATTACTCGTGGTCG
SC-F4	0	1	SA139_SA139_TCATTTGAGTGCCAGA
SC-F4	0	1	SA139_SA139_TCATTTGAGTGTCCAT
SC-F2	1	1	SA139_SA139_TCATTTGCATGCAATC
SC-F1	3	1	SA139_SA139_TCATTTGGTGCACGAA
SC-F4	0	1	SA139_SA139_TCATTTGTCACTTATC
SC-F1	3	1	SA139_SA139_TCATTTGTCTACTCAT
SC-F4	0	1	SA139_SA139_TCATTTGTCTCACATT
SC-F2	3	1	SA139_SA139_TCATTTGTCTTGTACT
SC-F3	2	1	SA139_SA139_TCCACACTCGGAATCT
SC-F4	0	1	SA139_SA139_TCCCGATAGGATGTAT
SC-F4	1	1	SA139_SA139_TCCCGATCAAGCCCAC
SC-F2	1	1	SA139_SA139_TCCCGATGTGCCTGGT
SC-F4	0	1	SA139_SA139_TCCCGATTCGGACAAG
SC-F4	0	1	SA139_SA139_TCCCGATTCTTTCCTC
SC-F4	0	1	SA139_SA139_TCGAGGCAGATACACA
SC-F2	2	1	SA139_SA139_TCGAGGCCACGAAACG
SC-F4	0	1	SA139_SA139_TCGAGGCCAGGGAGAG
SC-F3	2	1	SA139_SA139_TCGAGGCGTAGCGCTC
SC-F4	1	1	SA139_SA139_TCGAGGCTCGGATGGA
SC-F1	3	1	SA139_SA139_TCGAGGCTCTGGAGCC
SC-F1	3	1	SA139_SA139_TCGCGAGAGGGCATGT
SC-F4	0	1	SA139_SA139_TCGCGAGCAAACCTAC
SC-F2	1	1	SA139_SA139_TCGCGAGGTGGTCTCG
SC-F4	0	1	SA139_SA139_TCGCGAGGTTCTGTTT
SC-F4	0	1	SA139_SA139_TCGCGTTCAAGTACCT
SC-F3	2	1	SA139_SA139_TCGCGTTGTATAGTAG
SC-F2	2	1	SA139_SA139_TCGCGTTGTCTCCACT
SC-F2	1	1	SA139_SA139_TCGCGTTGTGGTCTCG
SC-F3	2	1	SA139_SA139_TCGGGACAGAGTGACC
SC-F4	1	1	SA139_SA139_TCGGGACAGGGTTTCT
SC-F3	2	1	SA139_SA139_TCGGGACGTAAATGAC
SC-F2	1	1	SA139_SA139_TCGGGACGTCAAAGAT
SC-F2	1	1	SA139_SA139_TCGGGACTCTACTTAC
SC-F4	0	1	SA139_SA139_TCGGTAACACAACGCC
SC-F4	0	1	SA139_SA139_TCGGTAACACGCTTTC
SC-F2	3	1	SA139_SA139_TCGGTAACATCTACGA
SC-F2	1	1	SA139_SA139_TCGGTAATCTGCGACG
SC-F3	2	1	SA139_SA139_TCGGTAATCTTGGGTA
SC-F1	3	1	SA139_SA139_TCGTACCCATTTGCTT
SC-F3	3	1	SA139_SA139_TCGTACCGTTCCGGCA
SC-F1	3	1	SA139_SA139_TCGTAGAGTACAGTGG
SC-F4	0	1	SA139_SA139_TCGTAGAGTCAACATC
SC-F2	1	1	SA139_SA139_TCTATTGAGCCACGCT
SC-F2	1	1	SA139_SA139_TCTATTGCAAGCCGTC
SC-F4	0	1	SA139_SA139_TCTATTGGTGGGTATG
SC-F3	2	1	SA139_SA139_TCTATTGTCCACTCCA
SC-F1	1	1	SA139_SA139_TCTATTGTCCAGTATG
SC-F2	3	1	SA139_SA139_TCTCATACAGTAAGAT
SC-F3	2	1	SA139_SA139_TCTCATATCCCTAACC
SC-F1	3	1	SA139_SA139_TCTCTAACACATTCGA
SC-F2	1	1	SA139_SA139_TCTCTAACAGACAAAT
SC-F4	0	1	SA139_SA139_TCTCTAACATATACCG
SC-F2	3	1	SA139_SA139_TCTGAGAAGCACCGTC
SC-F4	0	1	SA139_SA139_TCTGAGAAGGGAACGG
SC-F3	2	1	SA139_SA139_TCTGAGACAGCAGTTT
SC-F4	0	1	SA139_SA139_TCTGAGACATGAACCT
SC-F2	1	1	SA139_SA139_TCTGAGACATGCTGGC
SC-F4	0	1	SA139_SA139_TCTTCGGAGGCATGGT
SC-F3	2	1	SA139_SA139_TCTTCGGCAAATCCGT
SC-F3	2	1	SA139_SA139_TCTTCGGCACCTGGTG
SC-F4	0	1	SA139_SA139_TCTTCGGGTCAAAGCG
SC-F3	2	1	SA139_SA139_TCTTTCCAGATGTAAC
SC-F3	2	1	SA139_SA139_TCTTTCCGTAGGGACT
SC-F1	3	1	SA139_SA139_TCTTTCCGTCATATGC
SC-F2	1	1	SA139_SA139_TGAAAGAAGGACAGCT
SC-F1	3	1	SA139_SA139_TGAAAGACATATGGTC
SC-F4	0	1	SA139_SA139_TGAAAGACATTCCTGC
SC-F4	0	1	SA139_SA139_TGAAAGATCTTAGAGC
SC-F4	0	1	SA139_SA139_TGACAACAGCGATTCT
SC-F2	1	1	SA139_SA139_TGACAACAGTCCGGTC
SC-F4	0	1	SA139_SA139_TGACAACAGTCTCCTC
SC-F2	3	1	SA139_SA139_TGACAACCACATGACT
SC-F2	1	1	SA139_SA139_TGACAACGTCTACCTC
SC-F3	2	1	SA139_SA139_TGACAACGTCTAGTCA
SC-F2	1	1	SA139_SA139_TGACAACGTGATGATA
SC-F4	0	1	SA139_SA139_TGACAACGTGCCTGTG
SC-F3	2	1	SA139_SA139_TGACAACGTTACGACT
SC-F4	0	1	SA139_SA139_TGACAACTCCATGAAC
SC-F3	2	1	SA139_SA139_TGACAACTCGAGCCCA
SC-F3	2	1	SA139_SA139_TGACGGCAGAAGGTTT
SC-F4	0	1	SA139_SA139_TGACGGCAGAGGACGG
SC-F1	3	1	SA139_SA139_TGACGGCCAACGATGG
SC-F4	0	1	SA139_SA139_TGACGGCCAGTGAGTG
SC-F4	0	1	SA139_SA139_TGACGGCGTACCTACA
SC-F4	0	1	SA139_SA139_TGACGGCGTGCGATAG
SC-F3	2	1	SA139_SA139_TGACGGCTCACCATAG
SC-F2	1	1	SA139_SA139_TGACGGCTCCTCAATT
SC-F4	0	1	SA139_SA139_TGACTAGGTAAGGGCT
SC-F2	1	1	SA139_SA139_TGACTAGGTCCGTGAC
SC-F1	3	1	SA139_SA139_TGACTAGGTTTAGGAA
SC-F2	1	1	SA139_SA139_TGACTAGTCGTGGTCG
SC-F4	0	1	SA139_SA139_TGACTAGTCTCAACTT
SC-F2	1	1	SA139_SA139_TGACTTTAGCAATATG
SC-F2	1	1	SA139_SA139_TGACTTTAGGGATCTG
SC-F4	0	1	SA139_SA139_TGACTTTAGTAATCCC
SC-F3	2	1	SA139_SA139_TGACTTTAGTTGCAGG
SC-F4	0	1	SA139_SA139_TGACTTTCATTGCGGC
SC-F3	2	1	SA139_SA139_TGAGAGGAGCCTCGTG
SC-F2	3	1	SA139_SA139_TGAGAGGCAATCACAC
SC-F2	1	1	SA139_SA139_TGAGAGGCATGCTAGT
SC-F2	1	1	SA139_SA139_TGAGCATAGCTTCGCG
SC-F4	0	1	SA139_SA139_TGAGCATCAATCCAAC
SC-F2	3	1	SA139_SA139_TGAGCATCAGCCTATA
SC-F4	0	1	SA139_SA139_TGAGCATTCAGCACAT
SC-F4	0	1	SA139_SA139_TGAGCATTCAGTTAGC
SC-F1	3	1	SA139_SA139_TGAGCATTCTGGTATG
SC-F1	3	1	SA139_SA139_TGAGCCGAGAGCTGCA
SC-F2	1	1	SA139_SA139_TGAGCCGCAGCGAACA
SC-F4	0	1	SA139_SA139_TGAGCCGCATGACGGA
SC-F4	1	1	SA139_SA139_TGAGGGAAGAAGGCCT
SC-F4	0	1	SA139_SA139_TGAGGGAAGAGACTAT
SC-F4	0	1	SA139_SA139_TGAGGGAAGGACACCA
SC-F4	1	1	SA139_SA139_TGAGGGAAGGCATTGG
SC-F4	0	1	SA139_SA139_TGAGGGAAGTATGACA
SC-F2	2	1	SA139_SA139_TGAGGGAGTTTAGCTG
SC-F4	0	1	SA139_SA139_TGAGGGATCGCGATCG
SC-F3	2	1	SA139_SA139_TGAGGGATCTTGTTTG
SC-F2	1	1	SA139_SA139_TGATTTCAGCTGCAAG
SC-F2	3	1	SA139_SA139_TGATTTCAGTTAGGTA
SC-F4	0	1	SA139_SA139_TGATTTCCAGACGCCT
SC-F2	3	1	SA139_SA139_TGATTTCGTGATGCCC
SC-F3	2	1	SA139_SA139_TGATTTCTCCGGCACA
SC-F4	0	1	SA139_SA139_TGATTTCTCTCTAGGA
SC-F2	1	1	SA139_SA139_TGCACCTAGATAGCAT
SC-F2	1	1	SA139_SA139_TGCACCTCACCAGTTA
SC-F1	3	1	SA139_SA139_TGCACCTCATGCCACG
SC-F3	2	1	SA139_SA139_TGCACCTGTACCGCTG
SC-F3	2	1	SA139_SA139_TGCACCTGTTCTGGTA
SC-F4	1	1	SA139_SA139_TGCACCTTCAGATAAG
SC-F3	2	1	SA139_SA139_TGCACCTTCTTGTACT
SC-F3	2	1	SA139_SA139_TGCCAAACAAGTCATC
SC-F4	0	1	SA139_SA139_TGCCAAACACCTCGTT
SC-F2	3	1	SA139_SA139_TGCCAAAGTAGCGTGA
SC-F4	0	1	SA139_SA139_TGCCCATAGATCCCGC
SC-F4	0	1	SA139_SA139_TGCCCATAGTTAAGTG
SC-F3	2	1	SA139_SA139_TGCCCATCAAGCCTAT
SC-F2	1	1	SA139_SA139_TGCCCATCACGAGGTA
SC-F4	0	1	SA139_SA139_TGCCCATGTATATCCG
SC-F2	3	1	SA139_SA139_TGCCCATTCAACGAAA
[truncated: 11,965 more rows]
