# Supplementary material for: Synovial matrix turnover controls immune cell spatial patterning in inflammation resolution
Source: Mol Syst Biol. 2025 Sep 22;21(11):1638–65. doi: 10.1038/s44320-025-00149-7 (PMC12583461; doi:10.1038/s44320-025-00149-7)
Supplement: Supplementary file 10 — Source data Fig. 3 [file 44320_2025_149_MOESM10_ESM.zip]

Archive with 5 entries (3 files):
- Figure 3/
- Figure 3/.DS_Store
- Figure 3/3B-D/
- Figure 3/3B-D/.DS_Store
- Figure 3/3B-D/DEGs_and_target_prioritisation.xlsx
