# Supplementary material for: Synovial matrix turnover controls immune cell spatial patterning in inflammation resolution
Source: Mol Syst Biol. 2025 Sep 22;21(11):1638–65. doi: 10.1038/s44320-025-00149-7 (PMC12583461; doi:10.1038/s44320-025-00149-7)
Supplement: Supplementary file 10 — Source data Fig. 3 [file 44320_2025_149_MOESM10_ESM.zip › Figure 3/3B-D/DEGs_and_target_prioritisation.xlsx]

## Sheet: F1 Active RA
Method	gene	avg_log2FC	p_adj_BH	Overlap	Mouse conservation	Overlap + Mouse Conservation	π score	Final score						Mouse subset	gene	avg_log2FC	p_adj_BH	π score					Unique genes	Rank
edgeR	SFRP4	3.3752	3.0752e-09	1	0	1	28.7301	28.7301						Wei_sublining	Postn	2.15421	4.03437e-73	155.952					SFRP4	1
edgeR	COL5A1	1.6961	8.81307e-05	1	1	2	6.87749	13.755						Wei_sublining	Cthrc1	1.79384	3.62018e-69	122.773					COL5A1	2
edgeR	CXCL14	2.47291	1.07505e-05	1	0	1	12.2869	12.2869						Wei_sublining	Col5a1	0.930885	1.32776e-63	58.5312					CXCL14	3
edgeR	COL1A1	1.74253	0.000704804	1	1	2	5.49235	10.9847						Wei_sublining	Mfap4	1.76419	2.76562e-58	101.544					COL1A1	4
edgeR	COL14A1	1.57449	0.00511999	1	1	2	3.60673	7.21346						Wei_sublining	Mfap2	1.23446	2.49103e-57	69.8747					COL14A1	5
edgeR	TIMP1	1.604	0.00758022	1	1	2	3.401	6.802						Wei_sublining	Mmp2	1.01694	1.26656e-56	56.8444					TIMP1	6
edgeR	COL5A2	1.26951	0.00527004	1	1	2	2.89217	5.78435						Wei_sublining	Col5a2	0.834212	1.59036e-51	42.3767					COL5A2	7
edgeR	SFRP2	1.96848	0.00200197	1	0	1	5.31203	5.31203						Wei_sublining	Bgn	1.18087	1.09796e-46	54.2723					SFRP2	8
edgeR	ELN	1.6994	0.000821869	1	0	1	5.24298	5.24298						Wei_sublining	C1qtnf6	0.717376	2.90408e-43	30.515					ELN	9
edgeR	THBS1	2.80959	0.0260708	1	0	1	4.44996	4.44996						Wei_sublining	Tnc	0.987816	4.06531e-40	38.911					THBS1	10
edgeR	COL4A2	1.32969	0.00558399	1	0	1	2.99587	2.99587						Wei_sublining	Col16a1	0.815514	1.52731e-37	30.024					COL4A2	11
edgeR	MXRA5	1.69673	0.0199776	1	0	1	2.88352	2.88352						Wei_sublining	Ptn	1.93012	2.30932e-37	70.7128					MXRA5	12
edgeR	BGN	1.06257	0.0470323	1	1	2	1.41068	2.82135						Wei_sublining	Col6a3	0.795034	1.58412e-35	27.6674					BGN	13
edgeR	SERPINE2	1.61589	0.0242639	1	0	1	2.60973	2.60973						Wei_sublining	Mdk	0.869375	1.97337e-34	29.3021					SERPINE2	14
edgeR	COL4A1	1.12885	0.0126763	1	0	1	2.14143	2.14143						Wei_sublining	Sulf2	0.685205	2.03681e-34	23.0853					COL4A1	15
edgeR	SPARC	1.08772	0.024142	1	0	1	1.7591	1.7591						Wei_sublining	Cstb	0.601982	9.34827e-34	19.883					SPARC	16
edgeR	HTRA3	1.29756	0.044662	1	0	1	1.75179	1.75179						Wei_sublining	Col12a1	0.882448	1.4683e-33	28.9736					HTRA3	17
edgeR	CST3	1.07633	0.0310081	1	0	1	1.62366	1.62366						Wei_sublining	Fbn1	0.881114	1.13628e-32	28.1468					CST3	18
edgeR	FN1	0.983964	0.0339925	1	0	1	1.44507	1.44507						Wei_sublining	Hspg2	0.657542	4.2e-32	20.6315					FN1	19
edgeR	IGF1	1.08724	0.0493776	1	0	1	1.42045	1.42045						Wei_sublining	Spp1	2.05708	1.80222e-31	63.2434					IGF1	20
edgeR	COL1A2	0.884567	0.0406403	1	0	1	1.23047	1.23047						Wei_sublining	Timp1	1.50899	7.62402e-30	43.9386					COL1A2	21
edgeR	PLOD1	1.14035	0.0151456	0	0	0	2.0751	0						Wei_sublining	Lum	0.813053	1.00262e-27	21.9515					PLOD1	22
edgeR	CTSK	0.874262	0.0312859	0	0	0	1.31546	0						Wei_sublining	Igfbp4	0.811786	1.04828e-26	21.0898					CTSK	23
edgeR	HMCN1	1.24214	0.00396655	0	0	0	2.98312	0						Wei_sublining	Mfap5	0.683404	1.47237e-24	16.2869					HMCN1	24
edgeR	PXDN	1.51802	0.00154583	0	0	0	4.26691	0						Wei_sublining	Col1a1	0.810744	9.04957e-22	17.0608					PXDN	25
edgeR	LTBP1	1.32032	0.0039161	0	0	0	3.1782	0						Wei_sublining	Mmp3	2.12857	2.06994e-21	44.0273					LTBP1	26
edgeR	COL8A1	1.36379	0.0497046	0	0	0	1.77784	0						Wei_sublining	Col14a1	0.685665	2.11793e-20	13.4898					COL8A1	27
edgeR	FGF18	1.8714	0.0040483	0	0	0	4.47775	0						Wei_sublining	Ctgf	1.11968	4.68607e-16	17.1638					FGF18	28
edgeR	VEGFA	1.64141	0.0111953	0	0	0	3.20233	0						Wei_sublining	Thbs4	0.913146	2.07977e-15	13.4068					VEGFA	29
edgeR	FNDC1	1.27678	0.0188063	0	0	0	2.20334	0						Wei_sublining	Serpine1	0.655428	9.9325e-11	6.55621					FNDC1	30
edgeR	FAM20C	1.36838	0.0161168	0	0	0	2.45312	0						Wei_sublining	Inhba	0.805157	6.2186e-10	7.41253					FAM20C	31
edgeR	SEMA3C	1.6339	0.000449855	0	0	0	5.46854	0						Wei_sublining	Mgp	0.796718	1.22355e-09	7.10065					SEMA3C	32
edgeR	SULF1	1.95932	0.000119385	0	0	0	7.68652	0						Wei_sublining	Ccl7	0.764376	2.67341e-07	5.02419					SULF1	33
edgeR	OGN	0.992505	0.0310526	0	0	0	1.4966	0						Wei_sublining	Ccl2	0.752643	0.000793883	2.33338					OGN	34
edgeR	SPON1	1.91419	0.000279904	0	0	0	6.8011	0						Wei_sublining	Prg4	0.837475	0.0147023	1.53477					SPON1	35
edgeR	ZFP91	0.904888	0.0469611	0	0	0	1.20193	0															ZFP91	36
edgeR	VEGFB	0.793133	0.0330551	0	0	0	1.17444	0															VEGFB	37
edgeR	TNFSF13B	1.00788	0.0265433	0	0	0	1.58847	0															TNFSF13B	38
edgeR	TGFB3	1.09439	0.00738665	0	0	0	2.33274	0															TGFB3	39
edgeR	CTSH	1.56189	0.00247707	0	0	0	4.07038	0															CTSH	40
edgeR	IL34	1.13755	0.0111742	0	0	0	2.22025	0															IL34	41
edgeR	CTSZ	0.834593	0.0360236	0	0	0	1.20466	0															CTSZ	42
edgeR	CLEC11A	1.18171	0.0347679	0	0	0	1.72391	0															CLEC11A	43
edgeR	ADAMTS5	1.13644	0.01674	0	0	0	2.01859	0															ADAMTS5	44
MAST	COL1A1	1.78423	4.72321e-58	1	1	2	102.283	204.565															MMP3	45
MAST	TIMP1	1.66166	1.07286e-27	1	1	2	44.8139	89.6279															MDK	46
MAST	CXCL14	2.16273	6.1878e-35	1	0	1	73.9835	73.9835															INHBA	47
MAST	SFRP4	2.6024	1.14108e-26	1	0	1	67.5132	67.5132															COL6A3	48
MAST	COL14A1	1.36431	1.41202e-23	1	1	2	31.1746	62.3492															TNC	49
MAST	BGN	1.06935	1.06346e-18	1	1	2	19.2197	38.4393															COL3A1	50
MAST	CST3	1.08065	2.19957e-31	1	0	1	33.1302	33.1302															VCAN	51
MAST	COL1A2	0.901736	2.58026e-32	1	0	1	28.4843	28.4843															IGFBP7	52
MAST	SPARC	1.14776	7.53544e-25	1	0	1	27.6872	27.6872															SRPX	53
MAST	SFRP2	1.49277	7.70371e-17	1	0	1	24.0534	24.0534															IL6	54
MAST	COL5A2	0.79458	1.26987e-11	1	1	2	8.65794	17.3159															CXCL1	55
MAST	MMP3	1.17773	2.59465e-13	0	1	1	14.8228	14.8228															THBS2	55
MAST	COL5A1	0.741526	1.27853e-10	1	1	2	7.33613	14.6723															CTSL	55
MAST	MXRA5	0.919414	5.67835e-16	1	0	1	14.0172	14.0172															CXCL8	55
MAST	THBS1	1.11361	5.6141e-13	1	0	1	13.6426	13.6426															CXCL3	55
MAST	FN1	0.825345	8.15775e-17	1	0	1	13.2785	13.2785															0
MAST	MDK	0.937426	1.19252e-13	0	1	1	12.1149	12.1149
MAST	IGF1	0.962511	2.03982e-12	1	0	1	11.2521	11.2521
MAST	INHBA	0.95191	1.62838e-10	0	1	1	9.31753	9.31753
MAST	COL6A3	0.661411	8.68447e-14	0	1	1	8.63886	8.63886
MAST	TNC	0.793281	2.83971e-09	0	1	1	6.77995	6.77995
MAST	SERPINE2	0.709625	3.17018e-07	1	0	1	4.61179	4.61179
MAST	HTRA3	0.626595	2.34949e-07	1	0	1	4.15371	4.15371
MAST	COL4A2	0.631007	3.72169e-07	1	0	1	4.05691	4.05691
MAST	COL4A1	0.666929	1.04665e-06	1	0	1	3.98837	3.98837
MAST	ELN	0.617314	8.18609e-06	1	0	1	3.14023	3.14023
MAST	COL3A1	1.39202	1.68385e-54	0	0	0	74.8542	0
MAST	VCAN	0.842189	2.73541e-17	0	0	0	13.9492	0
MAST	IGFBP7	0.669243	1.19252e-13	0	0	0	8.64898	0
MAST	SRPX	0.620713	1.16549e-08	0	0	0	4.92442	0
MAST	IL6	0.678021	3.84601e-07	0	0	0	4.3495	0
MAST	CXCL1	0.952388	1.37075e-06	0	0	0	5.58389	0
MAST	THBS2	0.593186	1.42953e-06	0	0	0	3.46706	0
MAST	CTSL	0.677935	2.49676e-06	0	0	0	3.79821	0
MAST	CXCL8	0.654874	3.7961e-06	0	0	0	3.54985	0
MAST	CXCL3	0.823025	1.40448e-05	0	0	0	3.99372	0

## Sheet: F1 Remission
Method	gene	avg_log2FC	p_adj_BH	Human Overlap	Mouse conservation	Overlap + Mouse Conservation	π score	Final score						Mouse subset	gene	avg_log2FC	p_adj_BH	π score					Unique genes	Rank
MAST	TIMP3	-0.891363	9.8222e-20	1	1	2	16.9428	33.8857						Wei_sublining	Dcn	-0.935032	4.30372e-108	100.391					TIMP3	1
MAST	S100A4	-0.791345	5.74329e-31	0	1	1	23.9309	23.9309						Wei_sublining	Ecm2	-1.11945	9.545e-75	82.8616					S100A4	2
MAST	DCN	-0.624627	1.05386e-26	0	1	1	16.2261	16.2261						Wei_sublining	Pcolce2	-0.985913	1.44374e-72	70.8285					DCN	3
MAST	MFAP4	-0.8939	1.01772e-15	1	0	1	13.4017	13.4017						Wei_sublining	Serping1	-0.843681	1.51479e-61	51.3124					MFAP4	4
MAST	GPC3	-0.929203	4.45487e-11	1	0	1	9.61834	9.61834	avg_log2FC	pct.1				Wei_sublining	Csf1	-0.817043	2.09104e-60	48.7608					GPC3	5
MAST	PCOLCE2	-0.597318	3.96601e-05	1	1	2	2.62918	5.25836						Wei_sublining	Ecm1	-0.807864	2.14498e-56	44.9726					PCOLCE2	6
MAST	LTBP4	-0.9595	1.53919e-18	0	0	0	17.0913	0						Wei_sublining	Sned1	-1.14302	6.4763e-49	55.0806					LTBP4	7
MAST	IGFBP6	-1.0781	1.7949e-18	0	0	0	19.1319	0				p_val_adj	gene	Wei_sublining	Tnxb	-0.722794	3.90731e-46	32.8207					IGFBP6	8
MAST	WISP2	-0.634724	1.74237e-12	0	0	0	7.46363	0						Wei_sublining	Serpinb6a	-0.65272	4.08758e-46	29.626					WISP2	9
MAST	FGFBP2	-0.664704	1.54623e-09	0	0	0	5.85652	0						Wei_sublining	Vit	-0.615009	1.08012e-44	27.0398					FGFBP2	10
edgeR	TIMP3	-1.01037	0.0190314	1	1	2	1.73838	3.47675						Wei_sublining	Pcolce	-0.653805	6.03557e-42	26.9494					VIT	11
edgeR	PCOLCE2	-0.804861	0.038462	1	1	2	1.13885	2.27771	X					Wei_sublining	Ogn	-0.869206	5.73167e-38	32.3707					GPC4	12
edgeR	GPC3	-1.15485	0.0113843	1	0	1	2.24468	2.24468						Wei_sublining	Fgl2	-0.590464	7.97713e-30	17.1814					ANGPTL5	13
edgeR	MFAP4	-0.888479	0.0413187	1	0	1	1.22953	1.22953						Wei_sublining	Comp	-1.19933	9.70949e-30	34.7959					CLEC2B	14
edgeR	VIT	-0.825995	0.0337045	0	1	1	1.21612	1.21612						Wei_sublining	Gas6	-0.632688	4.26248e-29	17.9496					ADAM33
edgeR	GPC4	-0.777251	0.0349611	0	0	0	1.132	0						Wei_sublining	Timp3	-0.672293	3.65156e-27	17.7738					0
edgeR	ANGPTL5	-0.745201	0.0405106	0	0	0	1.03764	0						Wei_sublining	Tgfb2	-0.628274	1.78741e-25	15.5484
edgeR	CLEC2B	-0.785893	0.0442259	0	0	0	1.06435	0						Wei_sublining	Adamts5	-0.628931	4.59901e-25	15.3065
edgeR	ADAM33	-1.22067	0.00455051	0	0	0	2.85873	0						Wei_sublining	Adamts1	-0.653509	4.07787e-21	13.3248
														Wei_sublining	S100a4	-0.893148	9.21327e-21	17.8947
														Wei_sublining	Cxcl13	-1.45002	7.22346e-19	26.3051
														Wei_sublining	Fst	-0.896265	1.10439e-17	15.1978
														Wei_sublining	Tgfbi	-0.707414	3.29555e-17	11.6596
														Wei_sublining	Cxcl12	-0.798054	2.1574e-14	10.9063
														Wei_sublining	Fbln7	-0.590008	1.18832e-11	6.44588
														Wei_sublining	Ccl11	-0.676117	1.82004e-06	3.88086
														Wei_sublining	Sfrp4	-0.939453	1.57385e-05	4.51223
														Wei_sublining	Cilp	-0.608783	0.00700025	1.31186
														Wei_sublining	Angptl7	-1.23069	0.0369704	1.76253

## Sheet: F2 Active RA
Method	gene	avg_log2FC	p_adj_BH	Overlap	Mouse conservation	Overlap + Mouse Conservation	π score	Final score						Mouse subset	gene	avg_log2FC	p_adj_BH	π score					Unique genes	Rank
MAST	MDK	1.3998	1.02944e-121	1	3	4	169.358	677.43						Wei_intermediate	Loxl1	1.51277	1.80611e-85	128.197					MDK	1
MAST	COL1A1	1.44559	2.34609e-123	1	1	2	177.273	354.545						Wei_intermediate	Slpi	3.32251	1.34061e-69	228.83					COL1A1	2
MAST	COL14A1	1.11305	1.63974e-107	0	2	2	118.857	237.714						Wei_intermediate	Lox	1.51109	1.36315e-52	78.3731					COL14A1	3
MAST	INHBA	1.44803	5.9642e-37	1	2	3	52.4541	157.362						Wei_intermediate	Bgn	0.898131	7.28017e-50	44.1322					INHBA	4
MAST	MMP3	1.37497	5.02922e-43	0	2	2	58.1591	116.318						Wei_intermediate	Col5a2	1.10921	6.97622e-48	52.3063					MMP3	5
MAST	LOXL1	0.890343	4.35254e-60	1	1	2	52.8519	105.704						Wei_intermediate	Cxcl5	2.23575	1.94935e-45	99.9605					LOXL1	6
MAST	COL3A1	0.960219	1.49867e-83	1	0	1	79.5295	79.5295						Wei_intermediate	Igfbp4	1.34624	6.79993e-42	55.4215					COL3A1	7
MAST	TIMP1	0.86572	2.77816e-27	0	3	3	22.9903	68.9708						Wei_intermediate	Mmp2	0.995214	1.56879e-39	38.6187					TIMP1	8
MAST	SPARC	0.890719	3.09174e-62	1	0	1	54.788	54.788						Wei_intermediate	Efemp2	0.787459	8.15075e-39	29.9934					SPARC	9
MAST	COL6A3	0.752906	1.09928e-64	0	1	1	48.155	48.155						Wei_intermediate	Inhba	1.93166	1.52502e-37	71.1173					COL6A3	10
MAST	TNFAIP6	0.817271	1.99977e-39	0	1	1	31.6276	31.6276				pct.1	pct.2	Wei_intermediate	Pcsk5	1.29535	1.75095e-37	47.613					TNFAIP6	11
MAST	CXCL14	1.47921	4.08789e-19	1	0	1	27.2004	27.2004						Wei_intermediate	Timp1	1.57633	4.68031e-37	57.2676					CXCL14	12
edgeR	INHBA	4.02015	0.0151714	1	2	3	7.31255	21.9377						Wei_intermediate	Ltbp3	0.93026	3.60006e-36	32.9718					CXCL10	13
MAST	CXCL10	1.007	1.50983e-20	1	0	1	19.9598	19.9598						Wei_intermediate	Col22a1	0.750133	2.84252e-34	25.1642					CXCL8	14
MAST	CXCL8	0.892776	3.78661e-22	1	0	1	19.1248	19.1248						Wei_intermediate	Ptn	1.4313	3.03833e-34	47.9733					SERPINE2	15
edgeR	COL1A1	2.04571	0.000603769	1	1	2	6.58541	13.1708						Wei_intermediate	Plod2	1.08596	6.83228e-34	36.0163					IL6	16
edgeR	MDK	1.59799	0.00976286	1	3	4	3.21264	12.8506						Wei_intermediate	Rspo2	1.07	3.60461e-33	34.7141					COL5A1	17
MAST	SERPINE2	0.60772	9.7317e-20	1	0	1	11.5539	11.5539						Wei_intermediate	C1qtnf6	0.943531	2.78474e-32	29.7733					COL5A3	18
edgeR	CXCL10	4.22533	0.00205439	1	0	1	11.3548	11.3548						Wei_intermediate	Fstl1	0.869779	1.292e-31	26.8664					COL5A2	19
MAST	IL6	0.682927	1.00479e-14	0	1	1	9.55956	9.55956						Wei_intermediate	Fbn1	0.919223	3.65863e-31	27.9781					MFAP5	20
edgeR	CXCL8	3.96914	0.0117008	1	0	1	7.66752	7.66752						Wei_intermediate	F13a1	1.19687	1.74895e-29	34.4185					PXDN	21
edgeR	COL5A1	1.45796	0.0068728	0	2	2	3.15338	6.30676						Wei_intermediate	Sdc1	0.926128	5.07548e-29	26.2043					HTRA1	22
edgeR	LOXL1	1.30504	0.00629458	1	1	2	2.87243	5.74486						Wei_intermediate	Htra4	1.19436	5.6839e-29	33.735					CXCL1	23
edgeR	SERPINE2	2.45562	0.0115609	1	0	1	4.75657	4.75657						Wei_intermediate	Fn1	0.976984	1.23859e-27	26.2878					TNFSF13B	24
edgeR	CXCL14	2.82247	0.0261335	1	0	1	4.46742	4.46742						Wei_intermediate	Bmp1	0.734086	7.88669e-27	19.1619					CCL8	25
edgeR	COL5A3	1.66493	0.005665	0	1	1	3.74077	3.74077						Wei_intermediate	Sdc3	0.652871	3.59661e-26	16.6117					CXCL3	26
edgeR	COL5A2	1.02902	0.0468676	0	2	2	1.3677	2.7354						Wei_intermediate	Pxdn	0.674378	3.74201e-25	16.473					ADAMTS1	27
edgeR	COL3A1	1.60181	0.0203018	1	0	1	2.71101	2.71101						Wei_intermediate	Bglap2	0.716236	4.55841e-25	17.434					IGFBP7	28
edgeR	MFAP5	1.57084	0.0240814	0	1	1	2.54212	2.54212						Wei_intermediate	Wisp1	0.705633	5.5328e-25	17.1166					MMP1	29
edgeR	SPARC	1.32084	0.0140026	1	0	1	2.44855	2.44855						Wei_intermediate	Htra1	0.858352	9.36929e-25	20.6247					MMP23B	30
edgeR	PXDN	1.09744	0.0109295	0	1	1	2.15253	2.15253						Wei_intermediate	Ctsh	0.778737	1.88344e-24	18.4756					HMCN1	31
edgeR	HTRA1	1.01927	0.0456073	0	1	1	1.3668	1.3668						Wei_intermediate	Matn2	0.790975	2.70496e-24	18.6416					COL8A1	32
MAST	CXCL1	1.42508	1.64984e-55	0	0	0	78.0697	0						Wei_intermediate	Angptl4	1.03799	1.07655e-23	23.8406					PLXND1	33
MAST	TNFSF13B	0.6918	2.36049e-37	0	0	0	25.3385	0						Wei_intermediate	Mmp23	0.824648	1.20395e-23	18.9004					VEGFC	34
MAST	CCL8	1.58711	2.26528e-27	0	0	0	42.2884	0						Wei_intermediate	Igfbp5	1.82661	1.57959e-21	37.9962					SEMA5A	35
MAST	CXCL3	0.895761	1.97875e-26	0	0	0	23.0243	0						Wei_intermediate	Tnc	1.17822	5.36427e-21	23.883					C1QTNF2	36
MAST	ADAMTS1	0.60812	6.05933e-24	0	0	0	14.1191	0						Wei_intermediate	Smoc1	0.834634	1.39345e-20	16.5724					FNDC1	37
MAST	IGFBP7	0.916591	8.92557e-19	0	0	0	16.5439	0						Wei_intermediate	Fbln2	0.745215	1.48578e-19	14.031					PDGFA	38
MAST	MMP1	1.29945	5.61948e-17	0	0	0	21.1165	0						Wei_intermediate	Col5a3	0.953932	2.06679e-19	17.8239					VWC2	39
edgeR	MMP23B	2.17374	0.000333521	0	0	0	7.55782	0						Wei_intermediate	Mdk	0.980259	8.47661e-19	17.715					ELN	40
edgeR	HMCN1	1.4849	0.00257599	0	0	0	3.84448	0						Wei_intermediate	Emilin1	0.631168	1.23027e-18	11.3042					MUC12	41
edgeR	COL8A1	1.37695	0.0244393	0	0	0	2.21952	0						Wei_intermediate	Ctgf	0.936332	2.12462e-18	16.5475					MXRA5	42
edgeR	PLXND1	1.16144	0.012335	0	0	0	2.21702	0						Wei_intermediate	Thbs4	0.748838	3.11849e-17	12.3604					HCFC1	43
edgeR	VEGFC	1.23074	0.0472166	0	0	0	1.63185	0						Wei_intermediate	Creld2	0.65549	4.89166e-17	10.6914					LOXL2	44
edgeR	SEMA5A	1.47468	0.0141874	0	0	0	2.72535	0						Wei_intermediate	Srgn	0.844722	4.80149e-16	12.94					COL27A1	45
edgeR	C1QTNF2	2.42693	0.0408945	0	0	0	3.36939	0						Wei_intermediate	Col5a1	0.732348	5.62059e-16	11.1685					SPON1	46
edgeR	FNDC1	2.10641	0.0136548	0	0	0	3.92786	0						Wei_intermediate	Ereg	0.633601	2.06264e-15	9.3048					C1QTNF4
edgeR	PDGFA	1.62118	0.013457	0	0	0	3.03331	0						Wei_intermediate	Mmp3	1.49563	5.85815e-15	21.2861					MMP14
edgeR	VWC2	1.85625	0.029916	0	0	0	2.8291	0						Wei_intermediate	Postn	1.15685	3.79922e-14	15.5252					PGF
edgeR	ELN	1.61823	0.00750846	0	0	0	3.43784	0						Wei_intermediate	Fbln5	0.603335	2.29398e-13	7.6258					IL34
edgeR	MUC12	2.81935	0.00254995	0	0	0	7.31189	0						Wei_intermediate	Mfap2	0.690199	3.08029e-13	8.63535					0	avg_log2FC	pct.1	pct.2	p_val_adj	gene	p_adj_BH	threshold
edgeR	MXRA5	0.977805	0.0307271	0	0	0	1.47891	0						Wei_intermediate	Sfrp2	0.846682	2.39897e-12	9.83842
edgeR	HCFC1	0.952779	0.0478892	0	0	0	1.25744	0						Wei_intermediate	Serpine1	0.772685	2.36235e-11	8.21105
edgeR	LOXL2	1.91562	0.0153886	0	0	0	3.47264	0						Wei_intermediate	Mmp13	2.17456	4.98681e-11	22.4027
edgeR	COL27A1	1.63156	0.00211261	0	0	0	4.36471	0						Wei_intermediate	Hbegf	0.811057	8.25363e-11	8.17818
edgeR	SPON1	1.69109	0.000689316	0	0	0	5.34652	0						Wei_intermediate	Tnfaip6	0.659575	6.96851e-10	6.03964
edgeR	C1QTNF4	1.29987	0.018137	0	0	0	2.26364	0						Wei_intermediate	Cxcl9	0.643129	6.44158e-09	5.26787
edgeR	MMP14	0.904294	0.0476893	0	0	0	1.1951	0						Wei_intermediate	Spp1	0.925873	5.57039e-08	6.71639
edgeR	PGF	1.87221	0.00967858	0	0	0	3.77098	0						Wei_sublining	Postn	2.15421	4.03437e-73	155.952
edgeR	IL34	0.90942	0.0209129	0	0	0	1.52745	0						Wei_sublining	Cthrc1	1.79384	3.62018e-69	122.773
														Wei_sublining	Col5a1	0.930885	1.32776e-63	58.5312
														Wei_sublining	Mfap4	1.76419	2.76562e-58	101.544
														Wei_sublining	Mfap2	1.23446	2.49103e-57	69.8747
														Wei_sublining	Mmp2	1.01694	1.26656e-56	56.8444
														Wei_sublining	Col5a2	0.834212	1.59036e-51	42.3767
														Wei_sublining	Bgn	1.18087	1.09796e-46	54.2723
														Wei_sublining	C1qtnf6	0.717376	2.90408e-43	30.515
														Wei_sublining	Tnc	0.987816	4.06531e-40	38.911
														Wei_sublining	Col16a1	0.815514	1.52731e-37	30.024
														Wei_sublining	Ptn	1.93012	2.30932e-37	70.7128
														Wei_sublining	Col6a3	0.795034	1.58412e-35	27.6674
														Wei_sublining	Mdk	0.869375	1.97337e-34	29.3021
														Wei_sublining	Sulf2	0.685205	2.03681e-34	23.0853
														Wei_sublining	Cstb	0.601982	9.34827e-34	19.883
														Wei_sublining	Col12a1	0.882448	1.4683e-33	28.9736
														Wei_sublining	Fbn1	0.881114	1.13628e-32	28.1468
														Wei_sublining	Hspg2	0.657542	4.2e-32	20.6315
														Wei_sublining	Spp1	2.05708	1.80222e-31	63.2434
														Wei_sublining	Timp1	1.50899	7.62402e-30	43.9386
														Wei_sublining	Lum	0.813053	1.00262e-27	21.9515
														Wei_sublining	Igfbp4	0.811786	1.04828e-26	21.0898
														Wei_sublining	Mfap5	0.683404	1.47237e-24	16.2869
														Wei_sublining	Col1a1	0.810744	9.04957e-22	17.0608
														Wei_sublining	Mmp3	2.12857	2.06994e-21	44.0273
														Wei_sublining	Col14a1	0.685665	2.11793e-20	13.4898
														Wei_sublining	Ctgf	1.11968	4.68607e-16	17.1638
														Wei_sublining	Thbs4	0.913146	2.07977e-15	13.4068
														Wei_sublining	Serpine1	0.655428	9.9325e-11	6.55621
														Wei_sublining	Inhba	0.805157	6.2186e-10	7.41253
														Wei_sublining	Mgp	0.796718	1.22355e-09	7.10065
														Wei_sublining	Ccl7	0.764376	2.67341e-07	5.02419
														Wei_sublining	Ccl2	0.752643	0.000793883	2.33338
														Wei_sublining	Prg4	0.837475	0.0147023	1.53477
														Wei_perivascular	Creld2	0.60712	7.65598e-07	3.71315
														Wei_perivascular	Mdk	0.947771	2.14435e-06	5.37263
														Wei_perivascular	Bgn	0.875615	2.91531e-05	3.97119
														Wei_perivascular	Mfap2	0.990978	3.95048e-05	4.36362
														Wei_perivascular	Ccl19	0.665954	7.38746e-05	2.75139
														Wei_perivascular	Col14a1	0.801259	0.000103749	3.19223
														Wei_perivascular	Mfap4	1.50627	0.000191043	5.60161
														Wei_perivascular	Timp1	0.690971	0.00075108	2.15881
														Wei_perivascular	Ptn	1.65638	0.00266205	4.26481
														Wei_perivascular	Cthrc1	0.614154	0.00497111	1.41473
														Wei_perivascular	Igfbp3	0.853007	0.00631792	1.87612
														Wei_perivascular	Gdf15	0.619681	0.00773389	1.30852
														Wei_perivascular	Il6	0.803671	0.02009	1.36385
														Wei_perivascular	Postn	0.837745	0.023382	1.36646
														Wei_perivascular	Ccl7	1.69427	0.0243428	2.73393
														Wei_perivascular	Aspn	0.630556	0.0251976	1.00803

## Sheet: F2 Remission
Method	gene	avg_log2FC	p_adj_BH	Overlap	Mouse conservation	Overlap + Mouse Conservation	π score	Final score						Mouse subset	gene	avg_log2FC	p_adj_BH	π score					Unique genes	Rank
MAST	DCN	-1.48513	1.47662e-256	1	3	4	379.941	1519.76						Wei_intermediate	Ecm1	-1.83662	8.20814e-110	200.349					DCN	1
MAST	MGP	-1.85349	7.27706e-252	1	0	1	465.482	465.482						Wei_intermediate	Tnxb	-1.50155	1.12563e-85	127.555					MGP	2
MAST	WISP2	-1.23459	4.81866e-135	1	1	2	165.827	331.654						Wei_intermediate	Comp	-2.39806	1.49607e-84	201.017					WISP2	3
MAST	S100A4	-0.811962	6.25419e-105	0	3	3	84.6096	253.829						Wei_intermediate	S100a4	-2.1229	1.02527e-80	169.809					S100A4	4
MAST	TNXB	-1.20263	6.2701e-83	0	2	2	98.8599	197.72				p_val_adj	gene	Wei_intermediate	Prelp	-1.46226	4.14986e-79	114.615					TNXB	5
MAST	LTBP4	-0.929736	4.65625e-72	1	1	2	66.3199	132.64						Wei_intermediate	Cst3	-1.30086	6.30322e-79	101.728					LTBP4	6
MAST	IGFBP6	-1.30823	5.85237e-83	0	1	1	107.579	107.579						Wei_intermediate	Abi3bp	-1.8556	1.93188e-75	138.64					IGFBP6	7
MAST	ECM2	-0.741676	2.90206e-47	0	3	3	34.5156	103.547						Wei_intermediate	Pcolce2	-1.59885	6.64662e-73	115.401					ECM2	8
MAST	GAS6	-0.724173	2.58434e-38	1	2	3	27.22	81.6599						Wei_intermediate	Gldn	-1.00243	3.72958e-58	57.5677					GAS6	9
MAST	FGL2	-0.959098	1.41784e-76	0	1	1	72.746	72.746						Wei_intermediate	Clec3b	-1.48921	4.85693e-55	80.8846					FGL2	10
MAST	C1QTNF3	-0.853438	3.879e-59	1	0	1	49.8504	49.8504						Wei_intermediate	Sned1	-1.26049	2.26377e-54	67.6194					C1QTNF3	11
MAST	COMP	-1.02203	4.62538e-15	0	2	2	14.6507	29.3013						Wei_intermediate	Serpinf1	-1.56063	2.22841e-51	79.0492					COMP	12
MAST	NOV	-0.628535	1.4953e-20	0	1	1	12.4609	12.4609						Wei_intermediate	Serpine2	-1.35471	9.66313e-48	63.6916					NOV	13
edgeR	DCN	-1.14017	0.0152841	1	3	4	2.07027	8.28107						Wei_intermediate	Dpt	-0.994253	5.21202e-47	46.017					VIT	14
edgeR	GAS6	-1.20409	0.00804875	1	2	3	2.52169	7.56507						Wei_intermediate	Igf1	-1.83956	4.60054e-44	79.7214					GDF10	15
edgeR	VIT	-1.14169	0.00644031	0	3	3	2.50155	7.50464						Wei_intermediate	C1qtnf2	-0.795499	2.72246e-41	32.2695					LUM	16
edgeR	GDF10	-2.96929	0.0128543	0	1	1	5.61479	5.61479						Wei_intermediate	Ccl19	-1.1065	3.16336e-41	44.8131					S100A6	17
edgeR	LTBP4	-1.33573	0.0126911	1	1	2	2.53322	5.06645						Wei_intermediate	Igfbp6	-1.66514	1.26319e-40	66.4365					ASPN	18
edgeR	WISP2	-1.10877	0.0245494	1	1	2	1.78507	3.57013						Wei_intermediate	Col6a1	-0.964709	1.77796e-39	37.3826					SDC2	19
edgeR	MGP	-1.46134	0.00974102	1	0	1	2.93933	2.93933						Wei_intermediate	Tgfb2	-1.2463	1.013e-38	47.3525					FGFBP2	20
edgeR	C1QTNF3	-1.36541	0.0133397	1	0	1	2.55994	2.55994						Wei_intermediate	Dcn	-0.939646	6.43751e-37	34.007					CRISPLD1	21
MAST	LUM	-1.13009	4.27293e-176	0	0	0	198.183	0						Wei_intermediate	Cilp	-1.39432	7.02496e-37	50.4092					PRG4	22
MAST	S100A6	-0.633497	1.62443e-80	0	0	0	50.5463	0						Wei_intermediate	Ecm2	-0.785927	1.41429e-36	28.1751					FRZB	23
MAST	ASPN	-0.9382	5.0136e-69	0	0	0	64.0789	0						Wei_intermediate	Angptl1	-0.870129	7.45553e-36	30.5655					TIMP4	24
MAST	SDC2	-0.733212	2.10607e-49	0	0	0	35.6902	0						Wei_intermediate	Efemp1	-1.21016	4.96208e-35	41.5139					NDNF	25
MAST	FGFBP2	-0.917303	2.50765e-45	0	0	0	40.9124	0						Wei_intermediate	Lama2	-0.610275	5.04377e-35	20.9308					OMD	26
MAST	CRISPLD1	-0.600829	1.82572e-42	0	0	0	25.0777	0						Wei_intermediate	Gas6	-1.1658	7.59814e-35	39.7764					TSKU	27
MAST	PRG4	-0.608656	0.000304297	0	0	0	2.14046	0						Wei_intermediate	Adam33	-0.625212	1.03557e-33	20.6225					SERPINA1
edgeR	FRZB	-2.74198	0.0177901	0	0	0	4.79797	0						Wei_intermediate	Tgfb3	-0.694109	2.1573e-33	22.6738					SCUBE1
edgeR	TIMP4	-0.863031	0.0253362	0	0	0	1.37762	0						Wei_intermediate	Col4a5	-0.865178	2.66148e-33	28.1831					S100B
edgeR	NDNF	-1.02486	0.0101272	0	0	0	2.04408	0						Wei_intermediate	Fbln7	-0.751266	1.98167e-31	23.0661					0
edgeR	OMD	-1.69341	0.0051549	0	0	0	3.87416	0						Wei_intermediate	S100a10	-0.885108	4.60891e-31	26.851
edgeR	TSKU	-0.936651	0.0336824	0	0	0	1.37931	0						Wei_intermediate	Ltbp4	-0.786832	1.10848e-30	23.5698
edgeR	SERPINA1	-2.42696	0.00145368	0	0	0	6.88657	0						Wei_intermediate	Csf1	-0.770644	1.29507e-30	23.0328
edgeR	SCUBE1	-1.14212	0.0464813	0	0	0	1.52213	0						Wei_intermediate	Anxa4	-0.598133	2.3825e-29	17.1203
edgeR	S100B	-1.99962	0.000369818	0	0	0	6.86271	0						Wei_intermediate	Gdf10	-0.660499	2.8805e-28	18.1905
														Wei_intermediate	Timp3	-1.02277	6.14719e-28	27.8308
														Wei_intermediate	Ogn	-1.28495	3.07571e-27	34.0666
														Wei_intermediate	Serpina3m	-0.712219	2.80058e-26	18.1992
														Wei_intermediate	Nov	-0.640372	7.16438e-26	16.102
														Wei_intermediate	Col14a1	-0.960665	8.00217e-26	24.1096
														Wei_intermediate	Serping1	-0.93388	1.18319e-25	23.2788
														Wei_intermediate	Lamb2	-0.622111	1.1219e-23	14.2775
														Wei_intermediate	Itih5	-0.709542	1.21959e-23	16.2583
														Wei_intermediate	Lgals3	-0.76804	9.8742e-22	16.1331
														Wei_intermediate	Crispld2	-0.928608	1.13119e-19	17.5938
														Wei_intermediate	Vit	-0.62979	6.56755e-18	10.8214
														Wei_intermediate	Clec11a	-0.650167	7.42846e-18	11.1368
														Wei_intermediate	Anxa1	-0.588659	1.12267e-16	9.38897
														Wei_intermediate	Cxcl14	-1.02301	3.27274e-10	9.70334
														Wei_intermediate	Tgfbi	-0.671168	2.01074e-09	5.83691
														Wei_intermediate	Cxcl1	-0.810103	7.3653e-08	5.77831
														Wei_intermediate	Cxcl13	-1.05315	1.18562e-07	7.29415
														Wei_sublining	Dcn	-0.935032	4.30372e-108	100.391
														Wei_sublining	Ecm2	-1.11945	9.545e-75	82.8616
														Wei_sublining	Pcolce2	-0.985913	1.44374e-72	70.8285
														Wei_sublining	Serping1	-0.843681	1.51479e-61	51.3124
														Wei_sublining	Csf1	-0.817043	2.09104e-60	48.7608
														Wei_sublining	Ecm1	-0.807864	2.14498e-56	44.9726
														Wei_sublining	Sned1	-1.14302	6.4763e-49	55.0806
														Wei_sublining	Tnxb	-0.722794	3.90731e-46	32.8207
														Wei_sublining	Serpinb6a	-0.65272	4.08758e-46	29.626
														Wei_sublining	Vit	-0.615009	1.08012e-44	27.0398
														Wei_sublining	Pcolce	-0.653805	6.03557e-42	26.9494
														Wei_sublining	Ogn	-0.869206	5.73167e-38	32.3707
														Wei_sublining	Fgl2	-0.590464	7.97713e-30	17.1814
														Wei_sublining	Comp	-1.19933	9.70949e-30	34.7959
														Wei_sublining	Gas6	-0.632688	4.26248e-29	17.9496
														Wei_sublining	Timp3	-0.672293	3.65156e-27	17.7738
														Wei_sublining	Tgfb2	-0.628274	1.78741e-25	15.5484
														Wei_sublining	Adamts5	-0.628931	4.59901e-25	15.3065
														Wei_sublining	Adamts1	-0.653509	4.07787e-21	13.3248
														Wei_sublining	S100a4	-0.893148	9.21327e-21	17.8947
														Wei_sublining	Cxcl13	-1.45002	7.22346e-19	26.3051
														Wei_sublining	Fst	-0.896265	1.10439e-17	15.1978
														Wei_sublining	Tgfbi	-0.707414	3.29555e-17	11.6596
														Wei_sublining	Cxcl12	-0.798054	2.1574e-14	10.9063
														Wei_sublining	Fbln7	-0.590008	1.18832e-11	6.44588
														Wei_sublining	Ccl11	-0.676117	1.82004e-06	3.88086
														Wei_sublining	Sfrp4	-0.939453	1.57385e-05	4.51223
														Wei_sublining	Cilp	-0.608783	0.00700025	1.31186
														Wei_sublining	Angptl7	-1.23069	0.0369704	1.76253
														Wei_perivascular	Col6a1	-1.14286	2.37665e-14	15.5703
														Wei_perivascular	Vit	-1.36095	6.74866e-10	12.481
														Wei_perivascular	Dcn	-0.648214	1.05902e-09	5.81778
														Wei_perivascular	Anxa2	-0.773931	1.22429e-08	6.12343
														Wei_perivascular	Sned1	-1.00858	4.00357e-08	7.46104
														Wei_perivascular	Ecm2	-1.04328	5.30842e-08	7.58991
														Wei_perivascular	Tgfb2	-0.954863	1.61314e-07	6.48574
														Wei_perivascular	Col4a1	-0.761889	3.17483e-07	4.95097
														Wei_perivascular	Adamts5	-0.848615	2.92545e-06	4.69607
														Wei_perivascular	Sparcl1	-0.852982	3.20957e-06	4.6859
														Wei_perivascular	Col4a2	-0.698157	9.80452e-06	3.49677
														Wei_perivascular	Wisp2	-1.0975	3.95048e-05	4.83268
														Wei_perivascular	Serpinb6a	-0.612072	4.31089e-05	2.67196
														Wei_perivascular	Cxcl13	-2.11197	4.6304e-05	9.15408
														Wei_perivascular	Adamts1	-0.829581	5.23053e-05	3.55181
														Wei_perivascular	Efemp1	-0.8774	5.80642e-05	3.71675
														Wei_perivascular	Fst	-1.024	6.75445e-05	4.27052
														Wei_perivascular	Vegfa	-0.745712	0.000102526	2.97477
														Wei_perivascular	Serpine2	-0.643704	0.000162691	2.43876
														Wei_perivascular	Gldn	-0.728556	0.00027471	2.59448
														Wei_perivascular	Ogn	-0.694105	0.000276756	2.46956
														Wei_perivascular	Mmp3	-0.631698	0.000305356	2.22054
														Wei_perivascular	Smoc2	-0.818875	0.000326896	2.85426
														Wei_perivascular	S100a4	-1.09149	0.000535868	3.57021
														Wei_perivascular	Srpx	-0.800312	0.00075287	2.4996
														Wei_perivascular	Tnfsf9	-0.790267	0.000825187	2.43675

## Sheet: F3 Active RA
Method	gene	avg_log2FC	p_adj_BH	Overlap	Mouse conservation	Overlap + Mouse Conservation	π score	Final score						Mouse subset	gene	avg_log2FC	p_adj_BH	π score					Unique genes	Rank
MAST	COL1A1	2.24071	7.39492e-200	1	1	2	446.194	892.389						Wei_intermediate	Loxl1	1.51277	1.80611e-85	128.197					COL1A1	1
MAST	SFRP4	2.63123	2.87671e-138	1	0	1	361.902	361.902						Wei_intermediate	Slpi	3.32251	1.34061e-69	228.83					SFRP4	2
MAST	BGN	1.2589	2.78651e-77	1	2	3	96.3748	289.125						Wei_intermediate	Lox	1.51109	1.36315e-52	78.3731					BGN	3
MAST	COL5A1	1.24769	4.30588e-72	1	2	3	89.0423	267.127						Wei_intermediate	Bgn	0.898131	7.28017e-50	44.1322					COL5A1	4
MAST	CXCL14	2.93309	5.38906e-91	1	0	1	264.765	264.765						Wei_intermediate	Col5a2	1.10921	6.97622e-48	52.3063					CXCL14	5
MAST	SPARC	1.53567	3.70677e-125	1	0	1	191.085	191.085						Wei_intermediate	Cxcl5	2.23575	1.94935e-45	99.9605					SPARC	6
MAST	COL1A2	1.15633	2.44713e-152	1	0	1	175.312	175.312						Wei_intermediate	Igfbp4	1.34624	6.79993e-42	55.4215					COL1A2	7
MAST	ELN	1.68288	3.18073e-72	1	0	1	120.322	120.322						Wei_intermediate	Mmp2	0.995214	1.56879e-39	38.6187					ELN	8
MAST	COL14A1	1.15215	5.45625e-49	1	1	2	55.6063	111.213						Wei_intermediate	Efemp2	0.787459	8.15075e-39	29.9934					COL14A1	9
MAST	MMP3	1.3	1.46277e-41	0	2	2	53.0852	106.17						Wei_intermediate	Inhba	1.93166	1.52502e-37	71.1173					MMP3	10
MAST	IGF1	1.41273	6.90691e-70	1	0	1	97.7055	97.7055						Wei_intermediate	Pcsk5	1.29535	1.75095e-37	47.613					IGF1	11
MAST	COL5A2	0.911885	4.65229e-52	0	2	2	46.8092	93.6184						Wei_intermediate	Timp1	1.57633	4.68031e-37	57.2676					COL5A2	12
MAST	MXRA5	1.11456	2.41733e-57	1	0	1	63.1024	63.1024						Wei_intermediate	Ltbp3	0.93026	3.60006e-36	32.9718					MXRA5	13
MAST	VCAN	0.903337	5.65805e-49	1	0	1	43.5836	43.5836						Wei_intermediate	Col22a1	0.750133	2.84252e-34	25.1642					VCAN	14
MAST	SERPINE1	0.708339	1.85918e-19	1	2	3	13.2677	39.803						Wei_intermediate	Ptn	1.4313	3.03833e-34	47.9733					SERPINE1	15
MAST	FNDC1	0.929466	1.98185e-36	1	0	1	33.1847	33.1847						Wei_intermediate	Plod2	1.08596	6.83228e-34	36.0163					FNDC1	16
MAST	INHBA	0.611294	5.35853e-15	1	2	3	8.72375	26.1712						Wei_intermediate	Rspo2	1.07	3.60461e-33	34.7141					INHBA	17
MAST	TNFAIP6	0.866936	2.58759e-29	0	1	1	24.7832	24.7832						Wei_intermediate	C1qtnf6	0.943531	2.78474e-32	29.7733					TNFAIP6	18
MAST	SERPINE2	0.845535	2.44542e-25	1	0	1	20.81	20.81						Wei_intermediate	Fstl1	0.869779	1.292e-31	26.8664					SERPINE2	19
MAST	IGFBP7	0.839355	1.71503e-22	1	0	1	18.2692	18.2692						Wei_intermediate	Fbn1	0.919223	3.65863e-31	27.9781					IGFBP7	20
MAST	MMP23B	0.594844	1.36189e-29	1	0	1	17.1707	17.1707						Wei_intermediate	F13a1	1.19687	1.74895e-29	34.4185					MMP23B	21
edgeR	SERPINE1	1.82023	0.000844832	1	2	3	5.594	16.782						Wei_intermediate	Sdc1	0.926128	5.07548e-29	26.2043					CRISPLD2	22
edgeR	MMP23B	2.70588	9.01707e-07	1	0	1	16.3568	16.3568						Wei_intermediate	Htra4	1.19436	5.6839e-29	33.735					POSTN	23
edgeR	COL5A1	1.85434	0.00214667	1	2	3	4.94781	14.8434						Wei_intermediate	Fn1	0.976984	1.23859e-27	26.2878					C1QTNF6	24
edgeR	SFRP4	2.56202	3.42938e-06	1	0	1	14.0009	14.0009						Wei_intermediate	Bmp1	0.734086	7.88669e-27	19.1619					PXDN	25
edgeR	CXCL14	3.87765	0.000376908	1	0	1	13.2762	13.2762						Wei_intermediate	Sdc3	0.652871	3.59661e-26	16.6117					COL5A3	26
edgeR	COL1A1	2.17421	0.00105601	1	1	2	6.47118	12.9424						Wei_intermediate	Pxdn	0.674378	3.74201e-25	16.473					BMP1	27
edgeR	INHBA	2.40725	0.0197713	1	2	3	4.10188	12.3056						Wei_intermediate	Bglap2	0.716236	4.55841e-25	17.434					COL3A1	28
MAST	CRISPLD2	0.653144	1.6214e-19	1	0	1	12.2727	12.2727						Wei_intermediate	Wisp1	0.705633	5.5328e-25	17.1166					CST3	29
edgeR	POSTN	2.89619	0.0235998	0	2	2	4.71236	9.42473						Wei_intermediate	Htra1	0.858352	9.36929e-25	20.6247					DPT	30
edgeR	C1QTNF6	2.12821	0.00706041	0	2	2	4.57814	9.15629						Wei_intermediate	Ctsh	0.778737	1.88344e-24	18.4756					SERPINH1	31
edgeR	CRISPLD2	1.96101	0.000249816	1	0	1	7.06431	7.06431						Wei_intermediate	Matn2	0.790975	2.70496e-24	18.6416					THBS1	32
edgeR	ELN	2.44101	0.00132097	1	0	1	7.02792	7.02792						Wei_intermediate	Angptl4	1.03799	1.07655e-23	23.8406					COL8A1	33
edgeR	PXDN	1.55626	0.0001896	0	1	1	5.79267	5.79267						Wei_intermediate	Mmp23	0.824648	1.20395e-23	18.9004					FGF18	34
edgeR	BGN	1.15262	0.0315942	1	2	3	1.72938	5.18813						Wei_intermediate	Igfbp5	1.82661	1.57959e-21	37.9962					C1QTNF3	35
edgeR	IGF1	1.65392	0.0065077	1	0	1	3.61643	3.61643						Wei_intermediate	Tnc	1.17822	5.36427e-21	23.883					THBS2	36
edgeR	SPARC	1.39687	0.00388304	1	0	1	3.36761	3.36761						Wei_intermediate	Smoc1	0.834634	1.39345e-20	16.5724					FAM20B	37
edgeR	COL5A3	1.84945	0.0153674	0	1	1	3.3538	3.3538						Wei_intermediate	Fbln2	0.745215	1.48578e-19	14.031					HMCN1	38
edgeR	COL14A1	1.12724	0.0348518	1	1	2	1.64326	3.28653						Wei_intermediate	Col5a3	0.953932	2.06679e-19	17.8239					LOXL3	39
edgeR	SERPINE2	2.11048	0.0292266	1	0	1	3.23794	3.23794						Wei_intermediate	Mdk	0.980259	8.47661e-19	17.715					IGSF10	40
edgeR	MXRA5	1.67847	0.0200718	1	0	1	2.84906	2.84906						Wei_intermediate	Emilin1	0.631168	1.23027e-18	11.3042					CXCL8	41
edgeR	FNDC1	1.44795	0.0123625	1	0	1	2.76254	2.76254						Wei_intermediate	Ctgf	0.936332	2.12462e-18	16.5475					FGF2	42
edgeR	BMP1	1.59309	0.0318486	0	1	1	2.38471	2.38471						Wei_intermediate	Thbs4	0.748838	3.11849e-17	12.3604					TGFBI	43
edgeR	IGFBP7	1.08128	0.00737297	1	0	1	2.30568	2.30568						Wei_intermediate	Creld2	0.65549	4.89166e-17	10.6914					ADAMTS2	44
edgeR	COL1A2	1.0031	0.0235372	1	0	1	1.6333	1.6333						Wei_intermediate	Srgn	0.844722	4.80149e-16	12.94					FAM20C	45
edgeR	VCAN	0.866308	0.026787	1	0	1	1.3619	1.3619						Wei_intermediate	Col5a1	0.732348	5.62059e-16	11.1685					PDGFA	46
MAST	COL3A1	1.46313	2.60449e-171	0	0	0	249.587	0						Wei_intermediate	Ereg	0.633601	2.06264e-15	9.3048					IGFBP3	47
MAST	CST3	0.958277	4.1352e-88	0	0	0	83.7376	0						Wei_intermediate	Mmp3	1.49563	5.85815e-15	21.2861					MUC12	48
MAST	DPT	0.742486	2.32708e-36	0	0	0	26.4571	0						Wei_intermediate	Postn	1.15685	3.79922e-14	15.5252					WNT2	49
MAST	SERPINH1	0.602684	1.56956e-25	0	0	0	14.9491	0						Wei_intermediate	Fbln5	0.603335	2.29398e-13	7.6258					CHRDL1	50
MAST	THBS1	1.0416	6.06126e-24	0	0	0	24.1833	0						Wei_intermediate	Mfap2	0.690199	3.08029e-13	8.63535					LOXL2	51
MAST	COL8A1	0.799263	3.32185e-21	0	0	0	16.3678	0						Wei_intermediate	Sfrp2	0.846682	2.39897e-12	9.83842					SPON1	52
MAST	FGF18	0.595597	2.49728e-20	0	0	0	11.6752	0						Wei_intermediate	Serpine1	0.772685	2.36235e-11	8.21105					P4HA3	53
MAST	C1QTNF3	0.587403	4.28271e-17	0	0	0	9.61477	0						Wei_intermediate	Mmp13	2.17456	4.98681e-11	22.4027					ADAM12	54
MAST	THBS2	0.622484	1.14514e-14	0	0	0	8.67814	0						Wei_intermediate	Hbegf	0.811057	8.25363e-11	8.17818					HAPLN3	55
edgeR	FAM20B	0.957875	0.0281141	0	0	0	1.48574	0						Wei_intermediate	Tnfaip6	0.659575	6.96851e-10	6.03964					IL34	56
edgeR	HMCN1	1.36774	0.0100578	0	0	0	2.73205	0						Wei_intermediate	Cxcl9	0.643129	6.44158e-09	5.26787					C1QTNF1	57
edgeR	LOXL3	2.30926	0.000718091	0	0	0	7.25989	0						Wei_intermediate	Spp1	0.925873	5.57039e-08	6.71639					BMP7	58
edgeR	IGSF10	1.93775	0.01582	0	0	0	3.48948	0						Wei_sublining	Postn	2.15421	4.03437e-73	155.952					0	59
edgeR	CXCL8	3.07201	0.0304303	0	0	0	4.65929	0						Wei_sublining	Cthrc1	1.79384	3.62018e-69	122.773						60
edgeR	FGF2	1.52071	0.00130246	0	0	0	4.38761	0						Wei_sublining	Col5a1	0.930885	1.32776e-63	58.5312						61
edgeR	TGFBI	1.7353	0.0343815	0	0	0	2.53992	0						Wei_sublining	Mfap4	1.76419	2.76562e-58	101.544						62
edgeR	ADAMTS2	1.10167	0.0379776	0	0	0	1.56489	0						Wei_sublining	Mfap2	1.23446	2.49103e-57	69.8747						63
edgeR	FAM20C	1.0925	0.0132818	0	0	0	2.05034	0						Wei_sublining	Mmp2	1.01694	1.26656e-56	56.8444						64
edgeR	PDGFA	1.40534	0.0403966	0	0	0	1.95856	0						Wei_sublining	Col5a2	0.834212	1.59036e-51	42.3767						65
edgeR	IGFBP3	1.7374	0.00671572	0	0	0	3.77521	0						Wei_sublining	Bgn	1.18087	1.09796e-46	54.2723
edgeR	MUC12	1.20904	0.00787376	0	0	0	2.54359	0						Wei_sublining	C1qtnf6	0.717376	2.90408e-43	30.515
edgeR	WNT2	2.27628	0.000153408	0	0	0	8.6821	0						Wei_sublining	Tnc	0.987816	4.06531e-40	38.911
edgeR	CHRDL1	1.03585	0.00488129	0	0	0	2.39433	0						Wei_sublining	Col16a1	0.815514	1.52731e-37	30.024
edgeR	LOXL2	0.986974	0.0452426	0	0	0	1.32694	0						Wei_sublining	Ptn	1.93012	2.30932e-37	70.7128
edgeR	SPON1	2.40018	0.0130717	0	0	0	4.52114	0						Wei_sublining	Col6a3	0.795034	1.58412e-35	27.6674
edgeR	P4HA3	2.82035	0.00103777	0	0	0	8.41564	0						Wei_sublining	Mdk	0.869375	1.97337e-34	29.3021
edgeR	ADAM12	3.96626	0.0111047	0	0	0	7.75203	0						Wei_sublining	Sulf2	0.685205	2.03681e-34	23.0853
edgeR	HAPLN3	3.30361	0.00690691	0	0	0	7.13816	0						Wei_sublining	Cstb	0.601982	9.34827e-34	19.883
edgeR	IL34	1.36974	0.00186946	0	0	0	3.73705	0						Wei_sublining	Col12a1	0.882448	1.4683e-33	28.9736
edgeR	C1QTNF1	1.61381	0.0276801	0	0	0	2.51405	0						Wei_sublining	Fbn1	0.881114	1.13628e-32	28.1468
edgeR	BMP7	1.417	0.00455854	0	0	0	3.31744	0						Wei_sublining	Hspg2	0.657542	4.2e-32	20.6315
														Wei_sublining	Spp1	2.05708	1.80222e-31	63.2434
														Wei_sublining	Timp1	1.50899	7.62402e-30	43.9386
														Wei_sublining	Lum	0.813053	1.00262e-27	21.9515
														Wei_sublining	Igfbp4	0.811786	1.04828e-26	21.0898
														Wei_sublining	Mfap5	0.683404	1.47237e-24	16.2869
														Wei_sublining	Col1a1	0.810744	9.04957e-22	17.0608
														Wei_sublining	Mmp3	2.12857	2.06994e-21	44.0273
														Wei_sublining	Col14a1	0.685665	2.11793e-20	13.4898
														Wei_sublining	Ctgf	1.11968	4.68607e-16	17.1638
														Wei_sublining	Thbs4	0.913146	2.07977e-15	13.4068
														Wei_sublining	Serpine1	0.655428	9.9325e-11	6.55621
														Wei_sublining	Inhba	0.805157	6.2186e-10	7.41253
														Wei_sublining	Mgp	0.796718	1.22355e-09	7.10065
														Wei_sublining	Ccl7	0.764376	2.67341e-07	5.02419
														Wei_sublining	Ccl2	0.752643	0.000793883	2.33338
														Wei_sublining	Prg4	0.837475	0.0147023	1.53477

## Sheet: F3 Remission
Method	gene	avg_log2FC	p_adj_BH	Overlap	Mouse conservation	Overlap + Mouse Conservation	π score	Final score						Mouse subset	gene	avg_log2FC	p_adj_BH	π score					Unique genes	Rank
MAST	DCN	-0.949528	3.68477e-114	1	2	3	107.708	323.125						Wei_intermediate	Ecm1	-1.83662	8.20814e-110	200.349					DCN	1
MAST	TIMP3	-0.827726	8.9042e-50	1	2	3	40.6003	121.801						Wei_intermediate	Tnxb	-1.50155	1.12563e-85	127.555					TIMP3	2
MAST	SERPING1	-0.59247	7.03127e-57	1	2	3	33.2689	99.8068						Wei_intermediate	Comp	-2.39806	1.49607e-84	201.017					SERPING1	3
MAST	CILP	-0.835036	4.99625e-21	1	2	3	16.9524	50.8571						Wei_intermediate	S100a4	-2.1229	1.02527e-80	169.809					CILP	4
MAST	LGALS3	-0.714509	3.86569e-50	0	1	1	35.3059	35.3059						Wei_intermediate	Prelp	-1.46226	4.14986e-79	114.615					LGALS3	5
MAST	WISP2	-0.849096	9.08123e-33	1	0	1	27.2066	27.2066						Wei_intermediate	Cst3	-1.30086	6.30322e-79	101.728					WISP2	6
MAST	LTBP4	-0.74585	1.31416e-36	0	1	1	26.7621	26.7621						Wei_intermediate	Abi3bp	-1.8556	1.93188e-75	138.64					LTBP4	7
MAST	FIGF	-0.632309	1.71513e-38	1	0	1	23.8796	23.8796						Wei_intermediate	Pcolce2	-1.59885	6.64662e-73	115.401					FIGF	8
MAST	CXCL12	-0.968347	1.4526e-18	0	1	1	17.2732	17.2732						Wei_intermediate	Gldn	-1.00243	3.72958e-58	57.5677					CXCL12	9
MAST	ANGPTL5	-0.596265	6.1727e-20	1	0	1	11.454	11.454						Wei_intermediate	Clec3b	-1.48921	4.85693e-55	80.8846					ANGPTL5	10
MAST	COMP	-0.718264	1.88847e-06	0	2	2	4.11126	8.22252						Wei_intermediate	Sned1	-1.26049	2.26377e-54	67.6194					COMP	11
MAST	ABI3BP	-0.594484	7.09493e-13	0	1	1	7.22241	7.22241						Wei_intermediate	Serpinf1	-1.56063	2.22841e-51	79.0492					ABI3BP	12
edgeR	DCN	-0.920954	0.00727699	1	2	3	1.96904	5.90713						Wei_intermediate	Serpine2	-1.35471	9.66313e-48	63.6916					GAS6	13
edgeR	GAS6	-1.22279	0.0054503	0	2	2	2.76788	5.53576						Wei_intermediate	Dpt	-0.994253	5.21202e-47	46.017					ANGPTL7	14
edgeR	FIGF	-2.97256	0.0147672	1	0	1	5.44187	5.44187						Wei_intermediate	Igf1	-1.83956	4.60054e-44	79.7214					MGP	15
edgeR	ANGPTL7	-3.57039	0.0328385	0	1	1	5.29709	5.29709						Wei_intermediate	C1qtnf2	-0.795499	2.72246e-41	32.2695					MFAP4	16
edgeR	CILP	-1.01233	0.0442292	1	2	3	1.37099	4.11297						Wei_intermediate	Ccl19	-1.1065	3.16336e-41	44.8131					FRZB	17
edgeR	TIMP3	-0.859178	0.0341576	1	2	3	1.26	3.77999						Wei_intermediate	Igfbp6	-1.66514	1.26319e-40	66.4365					SLIT3	18
edgeR	SERPING1	-0.659886	0.0477692	1	2	3	0.871612	2.61484						Wei_intermediate	Col6a1	-0.964709	1.77796e-39	37.3826					RSPO3	19
edgeR	WISP2	-1.05388	0.00554434	1	0	1	2.37771	2.37771						Wei_intermediate	Tgfb2	-1.2463	1.013e-38	47.3525					GPC4	20
edgeR	ANGPTL5	-0.930987	0.00556011	1	0	1	2.0993	2.0993						Wei_intermediate	Dcn	-0.939646	6.43751e-37	34.007					BMP4	21
MAST	MGP	-0.76076	4.47977e-35	0	0	0	26.1312	0						Wei_intermediate	Cilp	-1.39432	7.02496e-37	50.4092					ELANE	22
MAST	MFAP4	-0.595873	5.25946e-26	0	0	0	15.0631	0						Wei_intermediate	Ecm2	-0.785927	1.41429e-36	28.1751					LGI4	23
edgeR	FRZB	-1.69257	0.0122364	0	0	0	3.23679	0						Wei_intermediate	Angptl1	-0.870129	7.45553e-36	30.5655					0	24
edgeR	SLIT3	-0.906759	0.0150008	0	0	0	1.65383	0						Wei_intermediate	Efemp1	-1.21016	4.96208e-35	41.5139						25
edgeR	RSPO3	-2.03453	0.000772486	0	0	0	6.33169	0						Wei_intermediate	Lama2	-0.610275	5.04377e-35	20.9308						26
edgeR	GPC4	-1.00276	0.0136828	0	0	0	1.86896	0						Wei_intermediate	Gas6	-1.1658	7.59814e-35	39.7764						27
edgeR	BMP4	-0.733883	0.0431232	0	0	0	1.00196	0						Wei_intermediate	Adam33	-0.625212	1.03557e-33	20.6225						28
edgeR	ELANE	-1.08064	0.00406606	0	0	0	2.58363	0						Wei_intermediate	Tgfb3	-0.694109	2.1573e-33	22.6738
edgeR	LGI4	-2.12515	0.00377061	0	0	0	5.15049	0						Wei_intermediate	Col4a5	-0.865178	2.66148e-33	28.1831
														Wei_intermediate	Fbln7	-0.751266	1.98167e-31	23.0661
														Wei_intermediate	S100a10	-0.885108	4.60891e-31	26.851
														Wei_intermediate	Ltbp4	-0.786832	1.10848e-30	23.5698
														Wei_intermediate	Csf1	-0.770644	1.29507e-30	23.0328
														Wei_intermediate	Anxa4	-0.598133	2.3825e-29	17.1203
														Wei_intermediate	Gdf10	-0.660499	2.8805e-28	18.1905
														Wei_intermediate	Timp3	-1.02277	6.14719e-28	27.8308
														Wei_intermediate	Ogn	-1.28495	3.07571e-27	34.0666
														Wei_intermediate	Serpina3m	-0.712219	2.80058e-26	18.1992
														Wei_intermediate	Nov	-0.640372	7.16438e-26	16.102
														Wei_intermediate	Col14a1	-0.960665	8.00217e-26	24.1096
														Wei_intermediate	Serping1	-0.93388	1.18319e-25	23.2788
														Wei_intermediate	Lamb2	-0.622111	1.1219e-23	14.2775
														Wei_intermediate	Itih5	-0.709542	1.21959e-23	16.2583
														Wei_intermediate	Lgals3	-0.76804	9.8742e-22	16.1331
														Wei_intermediate	Crispld2	-0.928608	1.13119e-19	17.5938
														Wei_intermediate	Vit	-0.62979	6.56755e-18	10.8214
														Wei_intermediate	Clec11a	-0.650167	7.42846e-18	11.1368
														Wei_intermediate	Anxa1	-0.588659	1.12267e-16	9.38897
														Wei_intermediate	Cxcl14	-1.02301	3.27274e-10	9.70334
														Wei_intermediate	Tgfbi	-0.671168	2.01074e-09	5.83691
														Wei_intermediate	Cxcl1	-0.810103	7.3653e-08	5.77831
														Wei_intermediate	Cxcl13	-1.05315	1.18562e-07	7.29415
														Wei_sublining	Dcn	-0.935032	4.30372e-108	100.391
														Wei_sublining	Ecm2	-1.11945	9.545e-75	82.8616
														Wei_sublining	Pcolce2	-0.985913	1.44374e-72	70.8285
														Wei_sublining	Serping1	-0.843681	1.51479e-61	51.3124
														Wei_sublining	Csf1	-0.817043	2.09104e-60	48.7608
														Wei_sublining	Ecm1	-0.807864	2.14498e-56	44.9726
														Wei_sublining	Sned1	-1.14302	6.4763e-49	55.0806
														Wei_sublining	Tnxb	-0.722794	3.90731e-46	32.8207
														Wei_sublining	Serpinb6a	-0.65272	4.08758e-46	29.626
														Wei_sublining	Vit	-0.615009	1.08012e-44	27.0398
														Wei_sublining	Pcolce	-0.653805	6.03557e-42	26.9494
														Wei_sublining	Ogn	-0.869206	5.73167e-38	32.3707
														Wei_sublining	Fgl2	-0.590464	7.97713e-30	17.1814
														Wei_sublining	Comp	-1.19933	9.70949e-30	34.7959
														Wei_sublining	Gas6	-0.632688	4.26248e-29	17.9496
														Wei_sublining	Timp3	-0.672293	3.65156e-27	17.7738
														Wei_sublining	Tgfb2	-0.628274	1.78741e-25	15.5484
														Wei_sublining	Adamts5	-0.628931	4.59901e-25	15.3065
														Wei_sublining	Adamts1	-0.653509	4.07787e-21	13.3248
														Wei_sublining	S100a4	-0.893148	9.21327e-21	17.8947
														Wei_sublining	Cxcl13	-1.45002	7.22346e-19	26.3051
														Wei_sublining	Fst	-0.896265	1.10439e-17	15.1978
														Wei_sublining	Tgfbi	-0.707414	3.29555e-17	11.6596
														Wei_sublining	Cxcl12	-0.798054	2.1574e-14	10.9063
														Wei_sublining	Fbln7	-0.590008	1.18832e-11	6.44588
														Wei_sublining	Ccl11	-0.676117	1.82004e-06	3.88086
														Wei_sublining	Sfrp4	-0.939453	1.57385e-05	4.51223
														Wei_sublining	Cilp	-0.608783	0.00700025	1.31186
														Wei_sublining	Angptl7	-1.23069	0.0369704	1.76253

## Sheet: F4 Active RA
Method	gene	avg_log2FC	p_adj_BH	Overlap	Mouse conservation	Overlap + Mouse Conservation	π score	Final score						Mouse subset	gene	avg_log2FC	p_adj_BH	π score					Unique genes	Rank
MAST	INHBA	1.78158	8.14162e-121	1	2	3	213.949	641.846						Wei_lining	Col5a2	2.0475	6.21299e-29	57.7532					INHBA	1
MAST	TNFAIP6	1.05945	9.47182e-195	0	2	2	205.557	411.115						Wei_lining	Slpi	4.0298	3.52964e-22	86.4484					TNFAIP6	2
MAST	MMP3	1.20343	1.14737e-124	0	2	2	149.153	298.306						Wei_lining	Tnfaip6	2.67886	6.03067e-22	56.8445					MMP3	3
MAST	TIMP1	0.906549	2.87022e-127	0	2	2	114.717	229.433						Wei_lining	Wisp2	2.23426	2.84199e-17	36.9688					TIMP1	4
MAST	COL3A1	1.17333	6.80889e-170	0	1	1	198.489	198.489						Wei_lining	Cstb	0.95416	1.39699e-16	15.128					COL3A1	5
MAST	CXCL1	1.6694	2.42917e-102	0	1	1	169.635	169.635						Wei_lining	Col3a1	1.57201	9.26413e-16	23.6324					CXCL1	6
MAST	COL1A1	1.25981	1.90582e-131	0	1	1	164.682	164.682						Wei_lining	Col6a3	1.3139	1.4494e-15	19.4967					COL1A1	7
MAST	IGFBP7	1.30564	1.04682e-79	1	0	1	103.12	103.12						Wei_lining	Spp1	3.30446	1.51862e-15	48.9673					IGFBP7	8
MAST	COL1A2	0.669692	8.13183e-141	0	1	1	93.817	93.817						Wei_lining	Igfbp4	1.24555	1.64357e-15	18.4145					COL1A2	9
MAST	CXCL8	1.38436	9.58831e-68	1	0	1	92.7771	92.7771						Wei_lining	Efemp2	0.761209	9.27826e-15	10.6817					CXCL8	10
MAST	MMP2	0.679547	4.67551e-59	0	2	2	39.6381	79.2761						Wei_lining	Lgals1	0.786673	3.02309e-13	9.84879					MMP2	11
MAST	CXCL3	1.04505	1.41689e-59	1	0	1	61.4996	61.4996						Wei_lining	Lox	1.6663	3.26493e-13	20.8056					CXCL3	12
MAST	CXCL2	0.627439	4.78224e-37	1	1	2	22.7888	45.5776						Wei_lining	Mmp2	1.487	7.57814e-13	18.0231					CXCL2	13
MAST	HTRA1	0.704653	3.03339e-44	0	1	1	30.6651	30.6651						Wei_lining	Col1a1	1.34981	2.02011e-12	15.7855					HTRA1	14
MAST	MMP1	1.89161	3.23748e-83	0	0	0	156.039	0						Wei_lining	Col5a3	1.33838	2.02011e-12	15.6519					MMP1	15
MAST	CTSL	0.726822	1.84815e-47	0	0	0	33.9668	0						Wei_lining	Timp1	1.83982	2.36843e-12	21.3889					CTSL	16
MAST	ADAMTS1	0.655011	1.57054e-28	0	0	0	18.2119	0						Wei_lining	Tnc	1.92487	2.5521e-12	22.3152					ADAMTS1	17
MAST	COL14A1	0.829028	4.36864e-23	0	0	0	18.5368	0						Wei_lining	Serpinh1	0.780371	4.45147e-12	8.85838					COL14A1	18
edgeR	SMOC1	5.21083	2.05399e-05	0	1	1	24.4252	24.4252						Wei_lining	Dpt	1.04982	6.27788e-12	11.7603					SMOC1	19
edgeR	CXCL2	2.51126	0.000711116	1	1	2	7.90559	15.8112						Wei_lining	Mmp14	0.596275	1.31701e-11	6.48772					CXCL9	20
edgeR	CXCL3	4.11896	0.000348877	1	0	1	14.2406	14.2406						Wei_lining	Fstl1	0.837614	1.59965e-11	9.04286					AGRN	21
edgeR	INHBA	3.05095	0.0302575	1	2	3	4.63491	13.9047						Wei_lining	Col5a1	1.13092	1.75002e-11	12.1653					MMP23B	22
edgeR	IGFBP7	2.50942	0.000245824	1	0	1	9.05742	9.05742						Wei_lining	Sparc	0.734952	2.84899e-11	7.75029					S100A10	23
edgeR	CXCL9	4.73098	0.0185503	0	1	1	8.1924	8.1924						Wei_lining	C1qtnf6	0.846548	1.06174e-10	8.44346					SERPINE2	24
edgeR	CXCL8	2.82679	0.0366346	1	0	1	4.05958	4.05958						Wei_lining	Loxl1	1.25871	1.15532e-10	12.5082					CXCL6	25
edgeR	AGRN	1.63878	0.0236457	0	0	0	2.66506	0						Wei_lining	Hspg2	1.12985	1.41249e-09	9.99918					ADAMTS6	26
edgeR	MMP23B	2.19966	2.69964e-06	0	0	0	12.2493	0						Wei_lining	Plod2	0.928232	1.91333e-09	8.09252					CXCL14	27
edgeR	S100A10	0.789768	0.0465551	0	0	0	1.052	0						Wei_lining	Sdc3	0.778454	2.83205e-09	6.65415					ADAMTS2	28
edgeR	SERPINE2	1.49487	0.0193887	0	0	0	2.5599	0						Wei_lining	Ccl9	1.06294	7.35243e-09	8.6455					FAM20C	29
edgeR	CXCL6	3.63743	0.00349908	0	0	0	8.9337	0						Wei_lining	Angptl4	0.976243	9.2219e-09	7.84429					PDGFA	30
edgeR	ADAMTS6	2.51536	0.0275977	0	0	0	3.92176	0						Wei_lining	Col6a2	0.608634	1.80605e-08	4.71282					IL6	31
edgeR	CXCL14	2.34918	0.021561	0	0	0	3.91451	0						Wei_lining	Cxcl2	1.79102	2.10344e-08	13.7498					SFRP4	32
edgeR	ADAMTS2	1.25267	0.0408517	0	0	0	1.7397	0						Wei_lining	Col1a2	1.2267	3.64967e-08	9.12388					MUC12	33
edgeR	FAM20C	1.06794	0.00730141	0	0	0	2.28176	0						Wei_lining	Fbln2	0.913264	4.85764e-08	6.67922					CCL21	34
edgeR	PDGFA	0.826343	0.0126355	0	0	0	1.56874	0						Wei_lining	Col4a1	0.731933	5.09949e-08	5.3376					VEGFB	35
edgeR	IL6	2.63087	0.0276276	0	0	0	4.10062	0						Wei_lining	Eln	0.832502	3.30614e-07	5.39518					MFAP5	36
edgeR	SFRP4	1.71351	0.030247	0	0	0	2.60337	0						Wei_lining	Sdc1	0.86933	4.47857e-07	5.51925					CCL8	37
edgeR	MUC12	1.4603	0.0254569	0	0	0	2.328	0						Wei_lining	Ntn1	0.785721	8.53586e-07	4.76835					CCL5	38
edgeR	CCL21	4.82724	0.00240607	0	0	0	12.6411	0						Wei_lining	Matn2	0.673953	1.35154e-06	3.95555					BMP2	39
edgeR	VEGFB	0.796805	0.0141365	0	0	0	1.47382	0						Wei_lining	Inhba	1.4696	4.08273e-06	7.91976					FSTL3	40
edgeR	MFAP5	1.35192	0.0291157	0	0	0	2.07638	0						Wei_lining	Bmper	0.585184	4.32319e-06	3.13904					0
edgeR	CCL8	2.76327	0.0393018	0	0	0	3.88401	0						Wei_lining	Bglap2	1.17113	5.99204e-06	6.11615
edgeR	CCL5	2.95492	0.0242055	0	0	0	4.77541	0						Wei_lining	Ptn	0.720381	1.25363e-05	3.53119
edgeR	BMP2	2.05777	0.031956	0	0	0	3.07728	0						Wei_lining	Cxcl1	1.4455	3.71326e-05	6.40394
edgeR	FSTL3	1.66549	0.0165566	0	0	0	2.96628	0						Wei_lining	Col22a1	0.590138	5.30928e-05	2.52282
														Wei_lining	Ereg	0.714841	0.000276603	2.54351
														Wei_lining	Mmp3	0.69556	0.0400937	0.971644
														Wei_intermediate	Loxl1	1.51277	1.80611e-85	128.197
														Wei_intermediate	Slpi	3.32251	1.34061e-69	228.83
														Wei_intermediate	Lox	1.51109	1.36315e-52	78.3731
														Wei_intermediate	Bgn	0.898131	7.28017e-50	44.1322
														Wei_intermediate	Col5a2	1.10921	6.97622e-48	52.3063
														Wei_intermediate	Cxcl5	2.23575	1.94935e-45	99.9605
														Wei_intermediate	Igfbp4	1.34624	6.79993e-42	55.4215
														Wei_intermediate	Mmp2	0.995214	1.56879e-39	38.6187
														Wei_intermediate	Efemp2	0.787459	8.15075e-39	29.9934
														Wei_intermediate	Inhba	1.93166	1.52502e-37	71.1173
														Wei_intermediate	Pcsk5	1.29535	1.75095e-37	47.613
														Wei_intermediate	Timp1	1.57633	4.68031e-37	57.2676
														Wei_intermediate	Ltbp3	0.93026	3.60006e-36	32.9718
														Wei_intermediate	Col22a1	0.750133	2.84252e-34	25.1642
														Wei_intermediate	Ptn	1.4313	3.03833e-34	47.9733
														Wei_intermediate	Plod2	1.08596	6.83228e-34	36.0163
														Wei_intermediate	Rspo2	1.07	3.60461e-33	34.7141
														Wei_intermediate	C1qtnf6	0.943531	2.78474e-32	29.7733
														Wei_intermediate	Fstl1	0.869779	1.292e-31	26.8664
														Wei_intermediate	Fbn1	0.919223	3.65863e-31	27.9781
														Wei_intermediate	F13a1	1.19687	1.74895e-29	34.4185
														Wei_intermediate	Sdc1	0.926128	5.07548e-29	26.2043
														Wei_intermediate	Htra4	1.19436	5.6839e-29	33.735
														Wei_intermediate	Fn1	0.976984	1.23859e-27	26.2878
														Wei_intermediate	Bmp1	0.734086	7.88669e-27	19.1619
														Wei_intermediate	Sdc3	0.652871	3.59661e-26	16.6117
														Wei_intermediate	Pxdn	0.674378	3.74201e-25	16.473
														Wei_intermediate	Bglap2	0.716236	4.55841e-25	17.434
														Wei_intermediate	Wisp1	0.705633	5.5328e-25	17.1166
														Wei_intermediate	Htra1	0.858352	9.36929e-25	20.6247
														Wei_intermediate	Ctsh	0.778737	1.88344e-24	18.4756
														Wei_intermediate	Matn2	0.790975	2.70496e-24	18.6416
														Wei_intermediate	Angptl4	1.03799	1.07655e-23	23.8406
														Wei_intermediate	Mmp23	0.824648	1.20395e-23	18.9004
														Wei_intermediate	Igfbp5	1.82661	1.57959e-21	37.9962
														Wei_intermediate	Tnc	1.17822	5.36427e-21	23.883
														Wei_intermediate	Smoc1	0.834634	1.39345e-20	16.5724
														Wei_intermediate	Fbln2	0.745215	1.48578e-19	14.031
														Wei_intermediate	Col5a3	0.953932	2.06679e-19	17.8239
														Wei_intermediate	Mdk	0.980259	8.47661e-19	17.715
														Wei_intermediate	Emilin1	0.631168	1.23027e-18	11.3042
														Wei_intermediate	Ctgf	0.936332	2.12462e-18	16.5475
														Wei_intermediate	Thbs4	0.748838	3.11849e-17	12.3604
														Wei_intermediate	Creld2	0.65549	4.89166e-17	10.6914
														Wei_intermediate	Srgn	0.844722	4.80149e-16	12.94
														Wei_intermediate	Col5a1	0.732348	5.62059e-16	11.1685
														Wei_intermediate	Ereg	0.633601	2.06264e-15	9.3048
														Wei_intermediate	Mmp3	1.49563	5.85815e-15	21.2861
														Wei_intermediate	Postn	1.15685	3.79922e-14	15.5252
														Wei_intermediate	Fbln5	0.603335	2.29398e-13	7.6258
														Wei_intermediate	Mfap2	0.690199	3.08029e-13	8.63535
														Wei_intermediate	Sfrp2	0.846682	2.39897e-12	9.83842
														Wei_intermediate	Serpine1	0.772685	2.36235e-11	8.21105
														Wei_intermediate	Mmp13	2.17456	4.98681e-11	22.4027
														Wei_intermediate	Hbegf	0.811057	8.25363e-11	8.17818
														Wei_intermediate	Tnfaip6	0.659575	6.96851e-10	6.03964
														Wei_intermediate	Cxcl9	0.643129	6.44158e-09	5.26787
														Wei_intermediate	Spp1	0.925873	5.57039e-08	6.71639

## Sheet: F4 Remission
Method	Gene	avg_log2FC	p_adj_BH	Overlap	Mouse conservation	Overlap + Mouse Conservation	π score	Final score						Mouse subset	gene	avg_log2FC	p_adj_BH	π score					Unique genes	Rank
MAST	LTBP4	-1.6611	5.84293e-220	1	1	2	364.169	728.338						Wei_lining	Ecm1	-1.26396	1.9084e-23	28.7163					LTBP4	1
MAST	DCN	-1.33061	3.69363e-95	0	1	1	125.653	125.653						Wei_lining	Tnxb	-0.936716	2.07067e-18	16.5648					DCN	2
MAST	NOV	-1.0919	3.22014e-55	1	1	2	59.5	119						Wei_lining	Sparcl1	-1.01854	1.12018e-16	16.2464					NOV	3
MAST	FGL2	-1.31851	2.52873e-90	1	0	1	118.134	118.134						Wei_lining	Cst3	-0.854592	1.38146e-16	13.5535					FGL2	4
MAST	S100A4	-0.663433	4.76387e-73	0	2	2	47.9808	95.9616						Wei_lining	Pcolce2	-1.29831	4.08187e-16	19.9799					S100A4	5
MAST	LGI4	-1.01262	2.90015e-90	1	0	1	90.6672	90.6672						Wei_lining	Sema3d	-0.63954	1.01913e-13	8.30875					LGI4	6
MAST	HTRA4	-0.83874	2.49792e-42	1	1	2	34.8936	69.7873						Wei_lining	Itih5	-0.861113	1.06067e-13	11.1724					HTRA4	7
MAST	PRG4	-0.819503	1.24895e-76	0	1	1	62.2031	62.2031						Wei_lining	Sema3e	-0.916156	1.26499e-13	11.8165					PRG4	8
MAST	SDC2	-0.6945	8.32931e-89	1	0	1	61.1712	61.1712						Wei_lining	Cd109	-0.847344	2.15503e-13	10.7329					SDC2	9
MAST	IGFBP6	-1.10229	9.42163e-43	0	1	1	46.3248	46.3248						Wei_lining	Plxdc2	-0.660151	1.35307e-12	7.83512					IGFBP6	10
MAST	PDGFD	-0.756648	5.078e-56	1	0	1	41.8383	41.8383						Wei_lining	Vwa1	-1.00498	1.92988e-12	11.7728					PDGFD	11
MAST	C1QTNF3	-0.782852	3.15715e-53	1	0	1	41.1003	41.1003						Wei_lining	Serpine2	-1.20212	1.06174e-10	11.99					C1QTNF3	12
MAST	SPARCL1	-0.689266	3.10304e-46	0	1	1	31.3672	31.3672						Wei_lining	Prg4	-1.29106	9.12404e-10	11.671					SPARCL1	13
MAST	CRISPLD1	-0.66941	2.10369e-46	1	0	1	30.5767	30.5767						Wei_lining	Prelp	-1.05472	2.499e-09	9.07295					CRISPLD1	14
MAST	FIGF	-0.658099	2.60176e-44	1	0	1	28.6831	28.6831						Wei_lining	Ctgf	-0.937538	1.38615e-08	7.36735					FIGF	15
MAST	SEMA3E	-0.720046	2.65397e-38	0	1	1	27.0565	27.0565						Wei_lining	Anxa2	-0.603715	3.69566e-08	4.487					SEMA3E	16
MAST	MGP	-1.19359	1.52087e-107	0	0	0	127.497	0						Wei_lining	Hhip	-0.607311	5.05445e-08	4.43114					MGP	17
MAST	IGFBP5	-0.862521	3.204e-85	0	0	0	72.8781	0						Wei_lining	Anxa8	-1.58887	6.44201e-08	11.4255					IGFBP5	18
MAST	S100A6	-0.598898	4.35866e-83	0	0	0	49.3257	0						Wei_lining	Fbln7	-0.697864	4.35735e-07	4.43896					S100A6	19
MAST	MFAP4	-0.642696	4.50502e-21	0	0	0	13.0765	0						Wei_lining	Htra4	-0.828161	3.44683e-05	3.69574					MFAP4	20
edgeR	NOV	-2.93017	1.74043e-05	1	1	2	13.9457	27.8913						Wei_lining	Timp3	-0.68067	0.000209775	2.50367					FBLN7	21
edgeR	LTBP4	-2.11321	0.00134509	1	1	2	6.06755	12.1351						Wei_lining	S100a4	-1.04909	0.000606946	3.37477					FRZB	22
edgeR	FIGF	-3.91984	0.00276671	1	0	1	10.0271	10.0271						Wei_lining	Clec3b	-0.772885	0.002	2.08599					FGFBP2	23
edgeR	LGI4	-3.01079	0.0012559	1	0	1	8.73443	8.73443						Wei_lining	Comp	-0.989624	0.0165378	1.76304					EGFLAM	24
edgeR	HTRA4	-2.01157	0.0149166	1	1	2	3.67379	7.34759						Wei_intermediate	Ecm1	-1.83662	8.20814e-110	200.349					SBSPON	25
edgeR	FBLN7	-1.44785	0.0215652	0	2	2	2.41247	4.82494						Wei_intermediate	Tnxb	-1.50155	1.12563e-85	127.555
edgeR	C1QTNF3	-1.40569	0.00217081	1	0	1	3.74389	3.74389						Wei_intermediate	Comp	-2.39806	1.49607e-84	201.017
edgeR	PDGFD	-1.32267	0.00279124	1	0	1	3.37837	3.37837						Wei_intermediate	S100a4	-2.1229	1.02527e-80	169.809
edgeR	CRISPLD1	-1.3698	0.00380506	1	0	1	3.31441	3.31441						Wei_intermediate	Prelp	-1.46226	4.14986e-79	114.615
edgeR	FGL2	-1.76181	0.0145551	1	0	1	3.23643	3.23643						Wei_intermediate	Cst3	-1.30086	6.30322e-79	101.728
edgeR	SDC2	-0.699191	0.0431906	1	0	1	0.954123	0.954123						Wei_intermediate	Abi3bp	-1.8556	1.93188e-75	138.64
edgeR	FRZB	-1.29251	0.0215761	0	0	0	2.15336	0						Wei_intermediate	Pcolce2	-1.59885	6.64662e-73	115.401
edgeR	FGFBP2	-1.8519	0.0039063	0	0	0	4.45981	0						Wei_intermediate	Gldn	-1.00243	3.72958e-58	57.5677
edgeR	EGFLAM	-1.12058	0.0442798	0	0	0	1.51704	0						Wei_intermediate	Clec3b	-1.48921	4.85693e-55	80.8846
edgeR	SBSPON	-2.50429	0.0112307	0	0	0	4.88235	0						Wei_intermediate	Sned1	-1.26049	2.26377e-54	67.6194
edgeR	LAMC3	-2.00295	0.0299147	0	0	0	3.05272	0						Wei_intermediate	Serpinf1	-1.56063	2.22841e-51	79.0492
														Wei_intermediate	Serpine2	-1.35471	9.66313e-48	63.6916
														Wei_intermediate	Dpt	-0.994253	5.21202e-47	46.017
														Wei_intermediate	Igf1	-1.83956	4.60054e-44	79.7214
														Wei_intermediate	C1qtnf2	-0.795499	2.72246e-41	32.2695
														Wei_intermediate	Ccl19	-1.1065	3.16336e-41	44.8131
														Wei_intermediate	Igfbp6	-1.66514	1.26319e-40	66.4365
														Wei_intermediate	Col6a1	-0.964709	1.77796e-39	37.3826
														Wei_intermediate	Tgfb2	-1.2463	1.013e-38	47.3525
														Wei_intermediate	Dcn	-0.939646	6.43751e-37	34.007
														Wei_intermediate	Cilp	-1.39432	7.02496e-37	50.4092
														Wei_intermediate	Ecm2	-0.785927	1.41429e-36	28.1751
														Wei_intermediate	Angptl1	-0.870129	7.45553e-36	30.5655
														Wei_intermediate	Efemp1	-1.21016	4.96208e-35	41.5139
														Wei_intermediate	Lama2	-0.610275	5.04377e-35	20.9308
														Wei_intermediate	Gas6	-1.1658	7.59814e-35	39.7764
														Wei_intermediate	Adam33	-0.625212	1.03557e-33	20.6225
														Wei_intermediate	Tgfb3	-0.694109	2.1573e-33	22.6738
														Wei_intermediate	Col4a5	-0.865178	2.66148e-33	28.1831
														Wei_intermediate	Fbln7	-0.751266	1.98167e-31	23.0661
														Wei_intermediate	S100a10	-0.885108	4.60891e-31	26.851
														Wei_intermediate	Ltbp4	-0.786832	1.10848e-30	23.5698
														Wei_intermediate	Csf1	-0.770644	1.29507e-30	23.0328
														Wei_intermediate	Anxa4	-0.598133	2.3825e-29	17.1203
														Wei_intermediate	Gdf10	-0.660499	2.8805e-28	18.1905
														Wei_intermediate	Timp3	-1.02277	6.14719e-28	27.8308
														Wei_intermediate	Ogn	-1.28495	3.07571e-27	34.0666
														Wei_intermediate	Serpina3m	-0.712219	2.80058e-26	18.1992
														Wei_intermediate	Nov	-0.640372	7.16438e-26	16.102
														Wei_intermediate	Col14a1	-0.960665	8.00217e-26	24.1096
														Wei_intermediate	Serping1	-0.93388	1.18319e-25	23.2788
														Wei_intermediate	Lamb2	-0.622111	1.1219e-23	14.2775
														Wei_intermediate	Itih5	-0.709542	1.21959e-23	16.2583
														Wei_intermediate	Lgals3	-0.76804	9.8742e-22	16.1331
														Wei_intermediate	Crispld2	-0.928608	1.13119e-19	17.5938
														Wei_intermediate	Vit	-0.62979	6.56755e-18	10.8214
														Wei_intermediate	Clec11a	-0.650167	7.42846e-18	11.1368
														Wei_intermediate	Anxa1	-0.588659	1.12267e-16	9.38897
														Wei_intermediate	Cxcl14	-1.02301	3.27274e-10	9.70334
														Wei_intermediate	Tgfbi	-0.671168	2.01074e-09	5.83691
														Wei_intermediate	Cxcl1	-0.810103	7.3653e-08	5.77831
														Wei_intermediate	Cxcl13	-1.05315	1.18562e-07	7.29415

## Sheet: F1 RA
Method	gene	avg_log2FC	p_adj_BH	Overlap	Mouse conservation	Overlap + Mouse Conservation	π score	Final score						Mouse subset	gene	avg_log2FC	p_adj_BH	π score					Unique genes	Rank
MAST	IGFBP7	2.25664	4.39086e-07	1	0	1	14.3465	14.3465						Wei_sublining	Postn	2.15421	4.03437e-73	155.952					IGFBP7	1
MAST	S100A13	1.66838	1.46909e-05	1	0	1	8.06322	8.06322						Wei_sublining	Cthrc1	1.79384	3.62018e-69	122.773					S100A13	2
MAST	ECM2	1.0979	0.000137593	1	0	1	4.23943	4.23943						Wei_sublining	Col5a1	0.930885	1.32776e-63	58.5312					ECM2	3
MAST	MFAP5	1.97188	0.0183405	0	1	1	3.42434	3.42434						Wei_sublining	Mfap4	1.76419	2.76562e-58	101.544					MFAP5	4
edgeR	IGFBP7	1.87515	0.0238282	1	0	1	3.0432	3.0432						Wei_sublining	Mfap2	1.23446	2.49103e-57	69.8747					ANGPTL7	5
edgeR	ECM2	1.05596	0.0216012	1	0	1	1.75873	1.75873						Wei_sublining	Mmp2	1.01694	1.26656e-56	56.8444					CXCL14	6
edgeR	S100A13	1.13306	0.0418383	1	0	1	1.56184	1.56184						Wei_sublining	Col5a2	0.834212	1.59036e-51	42.3767					LAMA5	7
edgeR	ANGPTL7	6.02419	0.0223117	0	0	0	9.94875	0						Wei_sublining	Bgn	1.18087	1.09796e-46	54.2723					FGFBP2	8
MAST	CXCL14	4.90614	0.0241577	0	0	0	7.93295	0						Wei_sublining	C1qtnf6	0.717376	2.90408e-43	30.515					VIT	9
edgeR	LAMA5	4.10991	0.0134539	0	0	0	7.69026	0						Wei_sublining	Tnc	0.987816	4.06531e-40	38.911					PCSK5	10
MAST	FGFBP2	3.51683	0.0108398	0	0	0	6.91049	0						Wei_sublining	Col16a1	0.815514	1.52731e-37	30.024					CTSC	11
MAST	VIT	1.92684	0.00147312	0	0	0	5.45635	0						Wei_sublining	Ptn	1.93012	2.30932e-37	70.7128					CILP	12
MAST	PCSK5	1.82903	0.00465298	0	0	0	4.26579	0						Wei_sublining	Col6a3	0.795034	1.58412e-35	27.6674					SPON2	13
edgeR	CTSC	1.7453	0.0469544	0	0	0	2.31832	0						Wei_sublining	Mdk	0.869375	1.97337e-34	29.3021					CXCL12	14
MAST	CILP	1.65629	0.0245005	0	0	0	2.66799	0						Wei_sublining	Sulf2	0.685205	2.03681e-34	23.0853					PLXNC1	15
MAST	SPON2	1.62733	0.00758072	0	0	0	3.45041	0						Wei_sublining	Cstb	0.601982	9.34827e-34	19.883					ANGPTL1	16
MAST	CXCL12	1.5073	1.08548e-06	0	0	0	8.99012	0						Wei_sublining	Col12a1	0.882448	1.4683e-33	28.9736					LAMB1	17
MAST	PLXNC1	1.50111	0.0487236	0	0	0	1.96984	0						Wei_sublining	Fbn1	0.881114	1.13628e-32	28.1468					TNFSF10	18
MAST	ANGPTL1	1.42936	0.00204633	0	0	0	3.84358	0						Wei_sublining	Hspg2	0.657542	4.2e-32	20.6315					TGFB2	19
MAST	LAMB1	1.33805	3.53913e-07	0	0	0	8.63191	0						Wei_sublining	Spp1	2.05708	1.80222e-31	63.2434					HMCN1	20
MAST	TNFSF10	1.23306	0.00621084	0	0	0	2.72117	0						Wei_sublining	Timp1	1.50899	7.62402e-30	43.9386					ASPN	21
MAST	TGFB2	1.22348	0.029474	0	0	0	1.87261	0						Wei_sublining	Lum	0.813053	1.00262e-27	21.9515					LTBP4	22
MAST	HMCN1	1.19155	0.00396575	0	0	0	2.86172	0						Wei_sublining	Igfbp4	0.811786	1.04828e-26	21.0898					EMILIN1	23
MAST	ASPN	1.14032	2.89154e-08	0	0	0	8.59671	0						Wei_sublining	Mfap5	0.683404	1.47237e-24	16.2869					FAM20A	24
MAST	LTBP4	1.02118	0.048176	0	0	0	1.34506	0						Wei_sublining	Col1a1	0.810744	9.04957e-22	17.0608					ECM1	25
MAST	EMILIN1	1.01614	0.00579819	0	0	0	2.27282	0						Wei_sublining	Mmp3	2.12857	2.06994e-21	44.0273					ANXA6	26
MAST	FAM20A	0.986018	0.0413124	0	0	0	1.36457	0						Wei_sublining	Col14a1	0.685665	2.11793e-20	13.4898					SPARCL1	27
MAST	ECM1	0.927659	0.0240417	0	0	0	1.50191	0						Wei_sublining	Ctgf	1.11968	4.68607e-16	17.1638					CST3	28
MAST	ANXA6	0.818879	0.0127026	0	0	0	1.55268	0						Wei_sublining	Thbs4	0.913146	2.07977e-15	13.4068					COL6A2	29
MAST	SPARCL1	0.772162	0.0108398	0	0	0	1.51728	0						Wei_sublining	Serpine1	0.655428	9.9325e-11	6.55621					MFGE8	30
MAST	CST3	0.769319	0.00331643	0	0	0	1.90739	0						Wei_sublining	Inhba	0.805157	6.2186e-10	7.41253
MAST	COL6A2	0.730512	0.00713952	0	0	0	1.56792	0						Wei_sublining	Mgp	0.796718	1.22355e-09	7.10065
MAST	MFGE8	0.666417	0.0078681	0	0	0	1.40223	0						Wei_sublining	Ccl7	0.764376	2.67341e-07	5.02419
														Wei_sublining	Ccl2	0.752643	0.000793883	2.33338
														Wei_sublining	Prg4	0.837475	0.0147023	1.53477

## Sheet: F1 OA
Method	gene	avg_log2FC	p_adj_BH	Overlap	Mouse conservation	Overlap + Mouse Conservation	π score	Final score						Mouse subset	gene	avg_log2FC	p_adj_BH	π score					Unique genes	Rank
MAST	BMPER	-2.30509	2.66645e-07	1	0	1	15.1538	15.1538						Wei_sublining	Dcn	-0.935032	4.30372e-108	100.391					BMPER	1
MAST	IGFBP5	-1.4288	3.68511e-07	1	0	1	9.19228	9.19228						Wei_sublining	Ecm2	-1.11945	9.545e-75	82.8616					IGFBP5	2
MAST	TIMP2	-0.8124	1.9059e-08	1	0	1	6.27164	6.27164						Wei_sublining	Pcolce2	-0.985913	1.44374e-72	70.8285					TIMP2	3
MAST	TIMP3	-1.25242	1.23518e-05	0	1	1	6.14719	6.14719						Wei_sublining	Serping1	-0.843681	1.51479e-61	51.3124					TIMP3	4
edgeR	BMPER	-1.96279	0.0227209	1	0	1	3.22599	3.22599						Wei_sublining	Csf1	-0.817043	2.09104e-60	48.7608					ADAMTS5	5
edgeR	ADAMTS5	-1.22569	0.0188618	0	1	1	2.1136	2.1136						Wei_sublining	Ecm1	-0.807864	2.14498e-56	44.9726					COMP	6
MAST	COMP	-0.949873	0.00609268	0	1	1	2.10415	2.10415						Wei_sublining	Sned1	-1.14302	6.4763e-49	55.0806					OGN	7
edgeR	IGFBP5	-1.35265	0.0396252	1	0	1	1.89646	1.89646						Wei_sublining	Tnxb	-0.722794	3.90731e-46	32.8207					LAMB2	8
MAST	OGN	-0.736383	0.00266646	0	1	1	1.8955	1.8955						Wei_sublining	Serpinb6a	-0.65272	4.08758e-46	29.626					SERPINF1	9
edgeR	TIMP2	-0.755014	0.0420762	1	0	1	1.03887	1.03887						Wei_sublining	Vit	-0.615009	1.08012e-44	27.0398					WIF1	10
MAST	LAMB2	-1.05277	8.54835e-06	0	0	0	5.33554	0						Wei_sublining	Pcolce	-0.653805	6.03557e-42	26.9494					SFRP2	11
MAST	SERPINF1	-0.643961	0.0169825	0	0	0	1.13981	0						Wei_sublining	Ogn	-0.869206	5.73167e-38	32.3707					INHBA	12
MAST	WIF1	-3.19224	6.67643e-05	0	0	0	13.3291	0						Wei_sublining	Fgl2	-0.590464	7.97713e-30	17.1814					PLXNA4	13
MAST	SFRP2	-2.99715	9.00831e-15	0	0	0	42.096	0						Wei_sublining	Comp	-1.19933	9.70949e-30	34.7959					RSPO2	14
edgeR	INHBA	-2.81815	0.000590358	0	0	0	9.09948	0						Wei_sublining	Gas6	-0.632688	4.26248e-29	17.9496					HAPLN1	15
MAST	PLXNA4	-2.43617	1.81149e-09	0	0	0	21.2969	0						Wei_sublining	Timp3	-0.672293	3.65156e-27	17.7738					GLDN	16
MAST	RSPO2	-2.29609	0.0105071	0	0	0	4.54286	0						Wei_sublining	Tgfb2	-0.628274	1.78741e-25	15.5484					PODNL1	17
MAST	HAPLN1	-2.21966	0.0106622	0	0	0	4.3775	0						Wei_sublining	Adamts5	-0.628931	4.59901e-25	15.3065					HTRA1	18
edgeR	GLDN	-2.10342	0.0390679	0	0	0	2.96199	0						Wei_sublining	Adamts1	-0.653509	4.07787e-21	13.3248					PTN	19
MAST	PODNL1	-2.00573	0.000248499	0	0	0	7.22999	0						Wei_sublining	S100a4	-0.893148	9.21327e-21	17.8947					FBLN1	20
edgeR	HTRA1	-1.78497	0.000160026	0	0	0	6.77542	0						Wei_sublining	Cxcl13	-1.45002	7.22346e-19	26.3051					COL15A1	21
MAST	PTN	-1.70491	0.00334396	0	0	0	4.22091	0						Wei_sublining	Fst	-0.896265	1.10439e-17	15.1978					SMOC1	22
MAST	FBLN1	-1.66524	1.14295e-13	0	0	0	21.5514	0						Wei_sublining	Tgfbi	-0.707414	3.29555e-17	11.6596					MFAP4	23
MAST	COL15A1	-1.57644	0.0423081	0	0	0	2.16536	0						Wei_sublining	Cxcl12	-0.798054	2.1574e-14	10.9063					EDIL3	24
MAST	SMOC1	-1.48736	4.02612e-06	0	0	0	8.02446	0						Wei_sublining	Fbln7	-0.590008	1.18832e-11	6.44588					NDNF	25
MAST	MFAP4	-1.39346	9.38128e-10	0	0	0	12.5798	0						Wei_sublining	Ccl11	-0.676117	1.82004e-06	3.88086					SCUBE2	26
MAST	EDIL3	-1.37896	1.18256e-06	0	0	0	8.17332	0						Wei_sublining	Sfrp4	-0.939453	1.57385e-05	4.51223					CRELD1	27
edgeR	NDNF	-1.33043	0.036736	0	0	0	1.90904	0						Wei_sublining	Cilp	-0.608783	0.00700025	1.31186					SRGN	28
MAST	SCUBE2	-1.32917	0.0258242	0	0	0	2.11069	0						Wei_sublining	Angptl7	-1.23069	0.0369704	1.76253					WNT5B	29
MAST	CRELD1	-1.31252	0.00458198	0	0	0	3.06991	0															SPON1	30
MAST	SRGN	-1.26647	0.0403659	0	0	0	1.76545	0															SLPI	31
MAST	WNT5B	-1.23299	0.0484446	0	0	0	1.62108	0															COL8A2	32
MAST	SPON1	-1.11205	4.48398e-06	0	0	0	5.94762	0															SEMA4A	33
MAST	SLPI	-1.07589	0.00136871	0	0	0	3.08101	0															VCAN	34
MAST	COL8A2	-1.05796	0.0389427	0	0	0	1.49127	0															LEPRE1	35
MAST	SEMA4A	-1.05359	0.0108398	0	0	0	2.07027	0															AEBP1	36
MAST	VCAN	-0.968808	1.18256e-06	0	0	0	5.74229	0															COLEC12	37
MAST	LEPRE1	-0.950241	0.0216275	0	0	0	1.58215	0															CTSD	38
MAST	AEBP1	-0.918354	4.26918e-05	0	0	0	4.01289	0															EFEMP2	39
MAST	COLEC12	-0.833197	0.000119435	0	0	0	3.26852	0															IGFBP4	40
MAST	CTSD	-0.808015	0.000807784	0	0	0	2.49895	0															PDGFD	41
MAST	EFEMP2	-0.807714	0.00247391	0	0	0	2.1054	0															ANXA1	42
MAST	IGFBP4	-0.791484	3.21929e-05	0	0	0	3.55554	0															C1QTNF5	43
MAST	PDGFD	-0.785816	0.0442163	0	0	0	1.06432	0															SEMA4C	44
MAST	ANXA1	-0.785178	0.000761313	0	0	0	2.44853	0															ANGPT1	45
edgeR	C1QTNF5	-0.781972	0.0426765	0	0	0	1.07115	0															COL14A1	46
MAST	SEMA4C	-0.749644	0.0495261	0	0	0	0.97841	0															FMOD	47
MAST	ANGPT1	-0.72316	0.0307075	0	0	0	1.09396	0															ANGPTL4	48
MAST	COL14A1	-0.703753	4.01054e-06	0	0	0	3.79801	0															IGF1	49
MAST	FMOD	-0.689652	0.0045954	0	0	0	1.61218	0															BGN	50
MAST	ANGPTL4	-0.648011	0.00110104	0	0	0	1.91694	0
MAST	IGF1	-0.620344	0.0103305	0	0	0	1.23193	0
MAST	BGN	-0.604676	0.00150768	0	0	0	1.70621	0

[truncated: 11 more sheets: F2 RA, F2 OA, F3 RA, F3 OA, F4 RA, F4 OA, Full DEGs CrossTissue Remission, Top20 DEGs by condition, Top10 LLvSL DEGs, Top10DEG table, Summary stats]
