# Supplementary material for: Synovial matrix turnover controls immune cell spatial patterning in inflammation resolution
Source: Mol Syst Biol. 2025 Sep 22;21(11):1638–65. doi: 10.1038/s44320-025-00149-7 (PMC12583461; doi:10.1038/s44320-025-00149-7)
Supplement: Supplementary file 11 — Source data Fig. 4 [file 44320_2025_149_MOESM11_ESM.zip]

Archive with 6 entries (3 files):
- Figure 4/
- Figure 4/.DS_Store
- Figure 4/4B-H/
- Figure 4/4A/
- Figure 4/4A/DEGs_and_target_prioritisation.xlsx
- Figure 4/4B-H/Fig4b-h.xlsx
