# Supplementary material for: Synovial matrix turnover controls immune cell spatial patterning in inflammation resolution
Source: Mol Syst Biol. 2025 Sep 22;21(11):1638–65. doi: 10.1038/s44320-025-00149-7 (PMC12583461; doi:10.1038/s44320-025-00149-7)
Supplement: Supplementary file 11 — Source data Fig. 4 [file 44320_2025_149_MOESM11_ESM.zip › Figure 4/4B-H/Fig4b-h.xlsx]

## Sheet: 4B
Protein	Matrix	Coefficient of Variation	Louvain Cluster
COL15A1	Collagens	0.139176	Cluster 1
COL2A1	Collagens	0.42758	Cluster 1
COL6A1	Collagens	0.154913	Cluster 1
COL6A2	Collagens	0.12185	Cluster 1
COL6A3	Collagens	0.123361	Cluster 1
COL6A3	Collagens	0.0845612	Cluster 1
COL6A6	Collagens	0.18317	Cluster 1
ABI3BP	ECM Glycoproteins	0.289467	Cluster 1
AGRN	ECM Glycoproteins	0.0659735	Cluster 1
CILP	ECM Glycoproteins	0.327091	Cluster 1
COMP	ECM Glycoproteins	0.318349	Cluster 1
DPT	ECM Glycoproteins	0.132201	Cluster 1
EFEMP2	ECM Glycoproteins	0.178488	Cluster 1
EMILIN2	ECM Glycoproteins	0.116465	Cluster 1
FBLN2	ECM Glycoproteins	0.121861	Cluster 1
FBLN2	ECM Glycoproteins	0.0983822	Cluster 1
FGL2	ECM Glycoproteins	0.0986597	Cluster 1
FNDC1	ECM Glycoproteins	0.0732474	Cluster 1
IGFBP5	ECM Glycoproteins	0.100125	Cluster 1
LAMA3	ECM Glycoproteins	0.0989109	Cluster 1
LAMB2	ECM Glycoproteins	0.0796914	Cluster 1
LTBP1	ECM Glycoproteins	0.152878	Cluster 1
LTBP3	ECM Glycoproteins	0.165442	Cluster 1
MFAP5	ECM Glycoproteins	0.3796	Cluster 1
NID1	ECM Glycoproteins	0.0942029	Cluster 1
NID2	ECM Glycoproteins	0.0891372	Cluster 1
PCOLCE	ECM Glycoproteins	0.0780039	Cluster 1
SMOC1	ECM Glycoproteins	0.0698486	Cluster 1
TGFBI	ECM Glycoproteins	0.0888936	Cluster 1
TGFBI	ECM Glycoproteins	0.124307	Cluster 1
THBS4	ECM Glycoproteins	0.358907	Cluster 1
TINAGL1	ECM Glycoproteins	0.11003	Cluster 1
TNXB	ECM Glycoproteins	0.252871	Cluster 1
VIT	ECM Glycoproteins	0.211786	Cluster 1
VWA1	ECM Glycoproteins	0.052779	Cluster 1
AMBP	ECM Regulators	0.0983545	Cluster 1
CD109	ECM Regulators	0.122949	Cluster 1
CST3	ECM Regulators	0.0811628	Cluster 1
CTSD	ECM Regulators	0.0602714	Cluster 1
HTRA1	ECM Regulators	0.311497	Cluster 1
PLAT	ECM Regulators	0.198538	Cluster 1
SLPI	ECM Regulators	0.148571	Cluster 1
TIMP2	ECM Regulators	0.0742735	Cluster 1
ANXA1	ECM-affiliated Proteins	0.137658	Cluster 1
ANXA11	ECM-affiliated Proteins	0.166641	Cluster 1
ANXA2	ECM-affiliated Proteins	0.18775	Cluster 1
ANXA2	ECM-affiliated Proteins	0.160233	Cluster 1
ANXA4	ECM-affiliated Proteins	0.0891125	Cluster 1
ANXA5	ECM-affiliated Proteins	0.101121	Cluster 1
C1QA	ECM-affiliated Proteins	0.12827	Cluster 1
CLEC11A	ECM-affiliated Proteins	0.149145	Cluster 1
CLEC3B	ECM-affiliated Proteins	0.223824	Cluster 1
COLEC12	ECM-affiliated Proteins	0.18829	Cluster 1
CSPG4	ECM-affiliated Proteins	0.109428	Cluster 1
SDC4	ECM-affiliated Proteins	0.265017	Cluster 1
ACAN	Proteoglycans	0.288973	Cluster 1
ASPN	Proteoglycans	0.20194	Cluster 1
CHAD	Proteoglycans	0.380214	Cluster 1
DCN	Proteoglycans	0.176182	Cluster 1
FMOD	Proteoglycans	0.183969	Cluster 1
HAPLN1	Proteoglycans	0.243322	Cluster 1
LUM	Proteoglycans	0.15388	Cluster 1
OGN	Proteoglycans	0.168599	Cluster 1
PRELP	Proteoglycans	0.182644	Cluster 1
VCAN	Proteoglycans	0.322259	Cluster 1
ANGPTL2	Secreted Factors	0.188394	Cluster 1
PTN	Secreted Factors	0.180758	Cluster 1
S100A10	Secreted Factors	0.172814	Cluster 1
S100A11	Secreted Factors	0.114851	Cluster 1
S100A13	Secreted Factors	0.0868602	Cluster 1
S100A16	Secreted Factors	0.115518	Cluster 1
S100A4	Secreted Factors	0.176997	Cluster 1
S100A6	Secreted Factors	0.186998	Cluster 1
COL12A1	Collagens	0.18115	Cluster 2
COL1A1	Collagens	0.161583	Cluster 2
COL3A1	Collagens	0.113803	Cluster 2
COL5A1	Collagens	0.114607	Cluster 2
COL5A2	Collagens	0.127987	Cluster 2
AEBP1	ECM Glycoproteins	0.0552878	Cluster 2
CRELD2	ECM Glycoproteins	0.199031	Cluster 2
CTHRC1	ECM Glycoproteins	0.383997	Cluster 2
FBLN7	ECM Glycoproteins	0.0678191	Cluster 2
FGA	ECM Glycoproteins	0.312446	Cluster 2
FGA	ECM Glycoproteins	0.311083	Cluster 2
FGB	ECM Glycoproteins	0.235846	Cluster 2
LAMB1	ECM Glycoproteins	0.0672995	Cluster 2
PXDN	ECM Glycoproteins	0.187692	Cluster 2
SLIT1	ECM Glycoproteins	0.0492001	Cluster 2
SPARC	ECM Glycoproteins	0.0880479	Cluster 2
THBS1	ECM Glycoproteins	0.143605	Cluster 2
THBS2	ECM Glycoproteins	0.165475	Cluster 2
THBS3	ECM Glycoproteins	0.0846248	Cluster 2
CPN2	ECM Regulators	0.130094	Cluster 2
CTSG	ECM Regulators	0.17303	Cluster 2
CTSH	ECM Regulators	0.140004	Cluster 2
CTSK	ECM Regulators	0.211244	Cluster 2
CTSS	ECM Regulators	0.148117	Cluster 2
F13A1	ECM Regulators	0.113618	Cluster 2
ITIH4	ECM Regulators	0.155699	Cluster 2
MMP3	ECM Regulators	0.535642	Cluster 2
MMP3	ECM Regulators	0.439703	Cluster 2
P4HA1	ECM Regulators	0.0968623	Cluster 2
P4HA2	ECM Regulators	0.185742	Cluster 2
PLOD2	ECM Regulators	0.160673	Cluster 2
PLOD3	ECM Regulators	0.0712527	Cluster 2
SERPINB8	ECM Regulators	0.0681259	Cluster 2
SERPINB9	ECM Regulators	0.0965444	Cluster 2
SERPINH1	ECM Regulators	0.102546	Cluster 2
ANXA3	ECM-affiliated Proteins	0.139973	Cluster 2
ANXA6	ECM-affiliated Proteins	0.112105	Cluster 2
CLC	ECM-affiliated Proteins	0.171143	Cluster 2
GPC1	ECM-affiliated Proteins	0.22787	Cluster 2
LMAN1	ECM-affiliated Proteins	0.140845	Cluster 2
ANGPTL7	Secreted Factors	0.269791	Cluster 2
S100A8	Secreted Factors	0.386604	Cluster 2
S100A9	Secreted Factors	0.435294	Cluster 2
COL4A2	Collagens	0.0807095	Cluster 3
ECM1	ECM Glycoproteins	0.0789121	Cluster 3
EMILIN1	ECM Glycoproteins	0.0663034	Cluster 3
FBLN1	ECM Glycoproteins	0.19869	Cluster 3
FBN1	ECM Glycoproteins	0.189503	Cluster 3
IGFBP4	ECM Glycoproteins	0.0669237	Cluster 3
IGFBP6	ECM Glycoproteins	0.223769	Cluster 3
LAMA5	ECM Glycoproteins	0.0582748	Cluster 3
SMOC2	ECM Glycoproteins	0.156794	Cluster 3
SRPX2	ECM Glycoproteins	0.0931893	Cluster 3
VTN	ECM Glycoproteins	0.250903	Cluster 3
VWF	ECM Glycoproteins	0.104833	Cluster 3
A2M	ECM Regulators	0.147212	Cluster 3
ADAM10	ECM Regulators	0.0971286	Cluster 3
F12	ECM Regulators	0.0862776	Cluster 3
F13B	ECM Regulators	0.0834223	Cluster 3
F2	ECM Regulators	0.112251	Cluster 3
HRG	ECM Regulators	0.231876	Cluster 3
ITIH2	ECM Regulators	0.152995	Cluster 3
MMP2	ECM Regulators	0.141432	Cluster 3
PLG	ECM Regulators	0.114952	Cluster 3
PRSS1	ECM Regulators	0.121136	Cluster 3
SERPINA7	ECM Regulators	0.108863	Cluster 3
SERPINC1	ECM Regulators	0.113637	Cluster 3
SERPIND1	ECM Regulators	0.128502	Cluster 3
SERPINF1	ECM Regulators	0.127516	Cluster 3
SERPINF2	ECM Regulators	0.178503	Cluster 3
SERPING1	ECM Regulators	0.123363	Cluster 3
ANXA11	ECM-affiliated Proteins	0.036065	Cluster 3
C1QB	ECM-affiliated Proteins	0.112911	Cluster 3
C1QC	ECM-affiliated Proteins	0.157759	Cluster 3
HPX	ECM-affiliated Proteins	0.126794	Cluster 3
LGALS8	ECM-affiliated Proteins	0.056228	Cluster 3
SDC2	ECM-affiliated Proteins	0.172931	Cluster 3
FSTL1	Secreted Factors	0.101357	Cluster 3
IL16	Secreted Factors	0.467177	Cluster 3
MST1	Secreted Factors	0.13459	Cluster 3
COL14A1	Collagens	0.155854	Cluster 4
MFAP2	ECM Glycoproteins	0.14213	Cluster 4
SNED1	ECM Glycoproteins	0.083482	Cluster 4
SPON1	ECM Glycoproteins	0.0990898	Cluster 4
TIMP1	ECM Regulators	0.0831289	Cluster 4
CRLF3	Secreted Factors	0.0512638	Cluster 4
CTF1	Secreted Factors	0.0634937	Cluster 4

## Sheet: 4C
		OA	RA	pvalue			OA	RA	pvalue
	COL1A1	0.862056	1.11958	0.0591		COL2A1	1.40223	0.604455	0.0192
	COL5A2	0.93303	1.11162	0.3107		COL6A6	1.16318	0.843688	0.0292
	COL5A1	0.958202	1.04743	0.0994		COL6A1	1.14102	0.852492	0.0231
	COL3A1	0.946542	1.02145	0.1503		COL15A1	1.10674	0.890033	0.0529
	COL12A1	0.988523	0.999486	0.9265		COL6A2	1.10173	0.867512	0.0254
						COL6A3	1.06231	0.917191	0.0368

## Sheet: 4D
Collagen-I								Collagen-VI
	OA			RA					OA			RA
	98.9	77.6	63.1	126.6	94.1	139.7			137.1	126.2	109.2	64.2	76.5	86.8
	108.7	78.2	63	124.8	91.3	134			138.4	102.1	133.8	89.2	69.2	67.3
	93.3	75	66.9	130.1	98.3	136.4			104.7	126.3	96.9	88.7	79.3	104.1
	91.8	71.3	61.5	127.8	99.5	148.1			137.7	140.8	113.5	56.7	77.4	73.9
	94.8	77.6	61.5	126.2	96.3	143.6			120.9	124.7	101.8	79.1	83.5	90
	83.9	78.7	57.1	153.8	92.7	133.8			114	106.6	103	86	90.8	99.7
	100.5	82.5	69.6	143.5	84.5	119.5			118.9	105.7	98	85.1	91.1	101.1
	80.8	78.1	51.7	162.2	89	138.2			107	127.5	107.4	75.6	94.4	88.1
	92.6	73.4	57.4	137.5	100.1	139.1			106.9	113.6	101	83.8	90.7	104
	93.5	85.5	72.9	119.3	106.3	122.5			114.4	125.8	95.4	91.3	85.8	87.4
	85.9	86.8	55.8	137.7	105	128.8			116.2	110.1	105.9	85.2	85.9	96.6
	135.9	104.8	117.1	82.9	73	86.3			113.5	114.9	102.7	81.8	90	97.1
	95.3	84.3	58.7	125.5	98.4	137.7			126.3	121.7	105	69.5	90	87.5
	146.5	86.4	96.7	92.7	83.7	94			117.4	115.8	109.8	69.3	82.6	105.1
	95	76.1	57.6	128.2	93.8	149.3			130	121.9	105.9	73.2	79.8	89.2
	92	75.4	54.2	144.3	100.4	133.6			134.4	120.4	114.8	74.7	70.4	85.3
	76.3	74	48	175.9	88.1	137.8			125.5	114	108.3	75.6	79.6	97.1
	157.2	81.9	132.8	67.7	70.7	89.6			112.8	105.5	95.8	94.1	89.5	102.3
	94.2	87.6	79.3	117.9	99.1	122			118.5	110	105	82.5	82.1	102
	94.1	90.6	77.3	96.9	85.3	155.8			120.7	108.1	107.5	85.6	83.6	94.5
	108.3	100.1	71.1	103.6	102.6	114.3			131	126.7	106	70.1	72.1	94.1
	94.8	84.4	68.3	122.3	95.2	134.9			126.9	107.2	107.6	76.6	85.8	95.8
	96	97.1	89.3	101.5	67.9	148.2			129.3	110.4	100.3	82.6	84.4	93
	89.9	100.6	91.8	111.4	73.3	132.9			122.6	93.4	100.4	88.1	104.9	90.6
	97.5	98.7	116.5	80.7	109.2	97.4			117.8	96.8	97.2	92.1	90.3	105.9
	106.7	77.1	72	121.3	93.2	129.8			136.6	122.1	98.7	73.7	72.6	96.2
	101.6	77.4	60	122.6	94.6	143.9			118.7	112.3	106.5	80.9	88.7	93
	135.2	82.5	85.5	92.6	86.8	117.5			119.4	122.7	99.6	78.4	83.6	96.2
	118.4	94.1	98.6	93.7	93.8	101.4			125.2	121.8	101.4	73.4	80.8	97.4
	103	76.1	73.6	119.6	98.9	128.7			132.4	109.5	91.7	86.2	79.9	100.2
	97.4	84.1	61.4	124.7	94.9	137.4			124	112.5	102.2	82.8	79.2	99.3
	81	80.6	62.3	115.5	156.4	104.1			125.2	120.6	102.4	73.1	85.8	92.9
	126.1	85.3	82.7	107.6	77.8	120.4			121.9	105.1	104.6	84.8	83.9	99.7
	126.8	79.9	76.6	84.1	108.3	124.3			138.5	107.6	111.6	75.6	71.6	95.1
	115.4	72.3	63	105.9	118.3	125.2			120.1	111.4	103.8	82.6	98	84.2
	96.9	73.3	65.8	125.1	102.8	136.1			122.1	97.7	91.3	100.3	89.3	99.4
	99.8	77.2	61.2	128.5	102.7	130.7			121.8	100.4	102.8	80.2	93.9	100.8
	92.9	82	69.5	128.7	105.2	121.6			112.7	110.4	104.3	85.2	91.4	96.1
	102.6	73	64.5	110.4	101.4	148.3			121.6	113.8	102	82.6	85	95
	104.7	96.1	52.4	152.5	111.6	82.7			102	102.7	87.2	90.2	94.6	123.3
	106.3	83.6	78.7	115.5	88.9	127.1			116	113.9	98.4	78.4	91.1	102.1
	78.7	70.1	62.8	70.5	250.7	67.2			112.4	114.1	113.3	78.3	87.5	94.5
	113.3	90.9	85	104.5	95.9	110.4			121.4	111.5	113.3	70.8	83.1	99.9
	97.6	83	76.9	115.3	99.5	127.7			136.1	127.4	103.1	69.9	74.3	89.2
	100.8	88	64.7	114.7	119.3	112.5			107.1	101.4	104.4	94.3	90.5	102.3
	96.4	82.1	67.8	121.3	97.5	134.9			142	109.5	131.3	58.1	59.8	99.2
	92.8	77.7	63.2	129.7	92	144.6			119.7	106.9	97.5	81	91.2	103.7
	100.8	121.7	97	95.9	93.3	91.3			130.6	110.7	108.4	72.3	81.4	96.6
	90.1	79.8	69.7	132.7	94.7	133			121.5	118	106.6	73.9	89.2	90.7
	85.4	98.9	87.6	107.9	78.4	141.7			124.4	119.4	99.7	77.5	77.5	101.5
	101.3	85.7	65.1	117.3	95.1	135.5			130.2	126.6	107.1	68.4	74.8	92.9
	98.4	74.8	64.4	129.2	97.2	136			129.2	129.7	109.1	69.6	75.9	86.5
	100.5	89.4	75.7	104.3	119.9	110.1			129.8	126.6	111.6	62.5	87.4	82.1
	103.3	83.6	66.2	116.8	93.4	136.7			118.2	103.4	104.9	64.4	132.2	77
	86.6	94.8	62.5	114.1	101.5	140.6			114.6	126.9	104.5	81.7	80.5	91.8
	83.7	92.3	70.8	124.5	85.7	142.9			111.7	101.1	105	92.2	89.7	100.3
	90.5	77	67.5	129.2	102.5	133.3			96	103.1	166.4	89.1	73.4	72
	100.9	82.3	73.3	117.2	97.7	128.5			112.9	122.3	102.7	73.9	88.6	99.6
	83.6	81.2	62	136.1	89.1	148.1			129.9	100.7	107.7	79.1	88.8	93.8
	102.1	77.6	73.3	122	92	133			116.5	116.4	104.4	80.3	88.6	93.9
	107.3	79.1	71	108	91.6	143			116	119.2	103.1	75	80	106.7
	98.9	88.2	71.4	112.8	98.2	130.6			133.2	138	109.9	58.7	73.1	87.2
	98.5	77	64.3	126.7	93.5	140.1			122	114.4	96.9	78.6	92.8	95.3
	112.2	83	83.5	112.5	101.9	107			127.2	124.4	97.4	75.5	82.1	93.4
	112.8	80.5	71.2	120.9	87.8	126.8			114.2	108.7	95	82.8	97.1	102.1
	92.5	81.8	64	99.7	147.5	114.5			131.5	125.7	96.1	72.5	85.9	88.4
	91.4	78.2	67.7	114.7	139.1	108.8			120.1	117.6	111.3	84.9	86.2	79.9
	101.6	79.5	65.2	122.5	90.7	140.5			110.4	90.8	94.6	88.2	119.9	96.1
	79.9	63.4	58.3	136.6	111.6	150.3			121.8	112.3	98.7	86.6	81.3	99.3
	152.7	87.2	98.9	90	71	100.2			117.9	94	100.4	92.3	96.2	99.2
	129.4	74.1	65	101.5	86.6	143.4			108.5	98.6	104.8	91.3	92	104.8
	99	78.4	78.8	115.4	94.6	133.8			114.1	121.1	89.8	91.3	78.3	105.3
	110.5	97.2	58.9	130.8	96.9	105.7			122.6	116	103.8	77.6	83.4	96.6
	112.2	89	96.5	103.8	82.5	116			112	106.9	105	82.4	92.5	101.2
	96.3	86.7	79.9	113.1	96.8	127.3			120.5	109.2	102.2	93.8	73.9	100.6
	85.9	72.2	73.1	123.4	99.4	145.9			122.4	106.3	104.5	78.7	96.1	92.1
	122.4	83.6	95.7	106.9	78	113.3			141.3	119.9	110.4	58.9	88.5	81
	103.8	87.5	88.7	100.3	95.6	124.1			121	110.2	103.8	77.1	89.1	98.7
	96.5	87.3	80.5	117.1	103.4	115.2			133.7	143.7	110.7	65.6	68.8	77.6
	101.5	86	78.1	115.8	97.1	121.5
	99.8	83.2	77.4	109.9	101.2	128.4			141.7	110.4	109.5	67	78.4	92.9
	134	80.6	78.2	99.1	87.1	121.1			125.7	107.8	99.5	73.5	104.5	89.1
	91.8	102.6	73.5	115.1	79.9	137			121.3	116.4	112.8	74.9	85.6	89.1
	103.1	95.8	53.9	135.7	114.1	97.4			145.7	110.8	104.3	82	77.8	79.4
	96.6	114	89.7	98.2	86.8	114.7			123.4	121.6	104.3	74	92.4	84.4
	99.3	84.3	77.3	119.3	90.9	129			142.2	110.8	100.6	76.5	77.2	92.7
	84.1	78.9	59.7	120.4	91.5	165.4			110.4	109.3	91	93.1	90.8	105.4
	102	79.9	87.1	109.9	105.7	115.3			117.7	86.9	104.2	87.5	105.3	98.4
	88.8	80.7	72.5	124.2	109.4	124.4			83.4	94.1	100.9	70.1	154.8	96.6
	116.9	103	104.4	59.5	165.9	50.3
	131.5	92.6	92.5	91.7	123.8	67.9			110.7	118.2	94.1	85.5	89.4	102.1
	113.2	76.9	78.8	102.8	99.2	129.1			109.6	86.5	70.3	121.5	95.4	116.6
	158.5	59.9	75.7	51.3	112.9	141.7
	105.4	85.3	83.2	121.4	91.9	112.8			129.3	124.4	102.6	72.1	79.8	91.7
	95.9	85.7	80.4	112.9	107.9	117.2			131.2	127.1	108.8	67.1	77.5	88.3
	127.8	90.5	69.9	114.6	122.7	74.6			115.3	116.5	103	70	108.8	86.4
	96.4	89.9	83	102.1	93.8	134.8			120.6	111.4	92.6	85	92.6	97.8
	107.7	71.1	66.1	127.6	106	121.6			121	121.9	97	85.9	87.6	86.6
	107.3	92.9	80	105.5	86.9	127.4			118.8	118.1	100.3	83.8	85.4	93.5
	104.3	85.8	70	115.5	97	127.4			129.9	144.5	126.9	60.3	63.6	74.8
									127.3	109.5	98.2	73.4	96.6	95
	107.1	61.4	56.8	108.2	92.6	173.9			85.9	202.2	83.4	66.8	65.9	95.8
	91.6	77.8	63.1	125.9	100.8	140.9			114.3	116.3	101.3	78.5	90.6	99
	99.7	81	66.3	120	107.4	125.5			107.7	112.2	97.8	88	92.3	101.9
	115	57.3	66.6	100.9	99.8	160.5			115.6	119	104.1	82.3	82.5	96.6
									118.8	110.8	106	78.3	93.8	92.3
	96.6	77.7	67.9	125.2	97.4	135.2			118.4	109.4	101.8	82.5	92.4	95.4
	117.5	86.1	62.1	98.1	123.5	112.7			108.2	126.7	105.2	77.7	87.3	95
									112.6	114.3	114.8	72.9	93.3	92.1
	98.6	75.2	83	120.9	93.4	129			95.9	105.8	78	88.5	92.5	139.3
	105.3	99	70.5	115.1	89.7	120.3			115.7	128.5	96.1	77.2	91	91.5
									125.1	121.2	98.6	74.9	82.7	97.4
	150	100.3	108.5	86.9	79.2	75.2			118.2	140.5	103.7	66.1	81.9	89.7
	92.7	76.1	63.3	124.9	102.7	140.3			122.6	111.1	102.4	73.4	87.5	103.1
									101.9	111.1	103.3	83.4	105.6	94.7
									110.7	121.3	97.8	79.4	90.5	100.2
	86	81.2	56.4	121.1	99.3	155.9			114.9	112.8	103.3	83.1	89.6	96.4
	93.8	79.6	68.7	126.2	96.3	135.3			98.4	96.5	99.4	90.4	102.7	112.5
	100.4	76.2	68.2	120.5	97.4	137.2			102	100.6	96.3	94.4	85.5	121.1
	91.9	79.8	65	132.8	94.1	136.5			114	118.9	101.6	84.7	85.2	95.5
	99	78	81.6	128.8	95.3	117.3			109.8	104.9	113.6	90.7	94.7	86.3
	101.3	87.5	71.2	126.5	98.7	114.8			147.3	105.3	102.4	65.8	85.2	94
	102.7	89.6	67.5	131.9	108.7	99.6			102.9	123.8	104.2	79.4	100.2	89.5
	99.2	79	69.8	145.9	85.2	121			132.2	110.7	98.9	78.2	86.7	93.2
	110.3	82.4	59.1	115.6	100.6	132			120.5	124.9	111.4	69.9	74.8	98.5
	90.7	94.4	74.5	117.9	94.1	128.3			148.3	108	107.7	65.6	73.1	97.3
	108.4	74.5	150.2	127	67	72.9			117.3	105.7	101.7	83.2	91.6	100.5
	94.4	82.2	79.9	126.9	95	121.5			117.4	121.3	100	80.6	84.9	95.8
	121.2	81.3	83.5	91.4	105.1	117.4			125.2	116.7	105.2	77.8	75.8	99.4
	88.7	79.3	68.7	130.9	89.8	142.6			121.2	106	94.3	77.2	109.5	91.9
	88	81.3	61.5	129.3	120.4	119.4			104.3	118.8	118.5	82.4	92.6	83.3
	97.5	85.2	76.7	121.1	92.2	127.4			118.7	118.7	102.6	83.4	81.8	94.8
	106.6	88.3	79	131.4	78	116.6			116.4	109.2	104.6	78.3	100	91.6
	96.8	98.7	79.8	110.8	70.5	143.4			130.4	108.4	109.8	78.3	82.5	90.6
	85	90.1	62.6	147.7	85.4	129.2			118	108.4	105.9	87.1	79.4	101.2
	91	85.7	69.7	138.6	97	118			124.9	123.8	105.7	75.1	77.4	93.1
	108.9	86.9	69.1	112.1	99.8	123.3			109.6	98.8	101.4	87.5	105.9	97
	98.4	77.1	73.3	127	91.2	133			115.7	161.6	96.6	59	76.4	90.6
	105.5	86	78.3	110.9	94.2	125.2			106.8	127.5	95.3	63.7	113.2	93.5
	112.9	82.2	80.5	106.3	99.4	118.7			83.8	103.1	74	95.4	97	146.7
	100.8	83.8	77.6	115	99.2	123.6			92.9	120.6	102.1	84.3	82.3	117.8
	104.2	97.5	64.2	117.1	98.3	118.7			127.9	111.3	116	69.3	92.4	83.1
	93	82.2	97.5	98.6	126.2	102.5			109.6	98.2	92.7	86.3	106.6	106.6
	96.3	83.8	60	128.9	94.2	136.7			110.9	141.4	97.9	78.5	78.9	92.4
	108.5	83.3	76.4	122.6	95.6	113.6			118	103.1	106.5	70.2	112.8	89.5
	108.7	93.5	89.8	115.5	87.5	105			117.7	108.6	99.9	79.4	97.7	96.6
	91.6	104.6	83.2	100.5	95	125.2			118.3	114	100.3	85.3	80.3	101.7
	148.3	23.9	45.2	47.1	224.2	111.3
	92.4	62.1	75.1	147.7	74	148.7			119.1	108.7	101.1	81.3	82.9	107
	103.5	86	80.6	111.7	103.6	114.6			119.4	97.8	88.7	104.1	88.3	101.7
	77.9	60.8	53.8	144.9	98.3	164.3			132.4	103	105.1	87.1	78.6	93.8
	114.1	104.2	92.2	89.2	122.1	78.3			117.2	116.4	104.4	82.4	84.3	95.3
	97.1	82.4	66.3	122.1	104.1	128.1
	95.8	74.5	71.6	127.7	84.3	146.2			97	95.1	85.8	75.4	122.3	124.4
	113.1	86.6	86	106.8	91.3	116.2			125.3	127.2	103.3	75.3	74.3	94.6
	94.1	72.7	72.5	122.7	102.5	135.5			92.9	97.9	80.6	90.9	95.5	142.2
	94.9	82.8	71.6	121.9	94.6	134.3			113.1	119.4	99	83.5	87.4	97.6
	119.8	96.6	73.1	102	127.9	80.5			116.9	110.9	105.9	80.9	84.2	101
	112.8	100.2	73.7	107.9	129.7	75.7			121.5	121.6	104.8	76.9	83.6	91.6
	99.4	86.8	78.8	110.8	99.7	124.4			122.2	88.6	95.7	97.6	81	114.9
	102	97.2	73	110.6	94.8	122.5			93.9	99.2	93.3	81.1	134.2	98.2
	94.1	81.9	78.2	116.8	110.6	118.4			122.8	116.6	105	80.1	79.4	96.1
	101.3	81.1	69.7	118.3	102.4	127.3			105.4	93.8	109.4	89.4	86.2	115.8
	79.7	62.3	58.9	133.5	92.2	173.4			89.1	107.2	80.3	89.4	98.7	135.3
	105.3	99.2	77.2	112.1	129.3	76.9			113.6	115.3	105.8	83.9	84.4	97
	106.6	97.1	90.1	104.4	86.3	115.5			114.9	102.2	106.5	79.8	86.4	110.2
	103.2	82.3	71	125.8	91.6	126.1			117.4	131.7	106.3	77.3	77.6	89.7
	147.2	64	68	78.2	109	133.7
	105.3	88.9	62.3	118	96.3	129.2			85.1	104.4	78.4	114.7	87.7	129.7
	91.2	93.3	70.6	119.6	97.5	127.9			86.6	109.2	78.1	87.7	97.3	141
	106.3	105.6	78.3	105.1	124.2	80.5			105.4	124.8	106.6	71.1	103.6	88.5
	89.2	94.4	55.5	158.1	86.8	116			124.2	121.9	105.5	70.2	82.4	95.9
	95.3	87.1	65.2	117	114.4	121.1			107.5	96.3	105.6	86.7	100.3	103.6
	106.7	90.9	73.5	112.3	92.6	124			119.6	126.1	110.5	68.5	80.9	94.4
	92.7	90.5	67.5	112	134.7	102.6			116.2	117	101.6	78.7	90.6	95.8
	107.4	94.3	90.1	96.6	95.2	116.4			123.3	109.7	106.3	71.7	89.5	99.6
	76.5	92.3	70.2	133.1	108.6	119.2			104.9	108.6	102.4	82	104.6	97.5
	128.4	86.1	88.6	87.7	85.4	123.7			97.8	111.8	123.2	88.3	81.9	97
	102.3	79.5	63.7	111.8	98.4	144.1			127.6	109.4	107.9	74.7	84.8	95.5
									116	92.2	97.7	91.8	94.7	107.7
	100.7	84.8	79.6	129.3	98.5	107.2			128.6	112.3	107.3	78.5	80.8	92.4
	100	83.3	81.1	114.9	95.7	124.9			122.2	103.8	92.9	95	73.7	112.4
	103.3	87.4	94.8	102	90.4	122.1			135.4	101.7	99.9	74.6	87	101.5
	116.1	106.5	93	83.6	112.7	88.1			107	123.4	107	78.9	92.1	91.7
	103.4	101.5	78.2	124.7	95.6	96.7			115.2	118.9	105.1	78.2	83.1	99.5
	105.9	93.4	69.9	121.4	97.2	112.2			118.8	114.3	101.1	80.4	82.5	102.9
	96.3	80.7	71.6	128.6	91.3	131.6			116.6	119.7	102	77.5	90.7	93.5
	99.7	105.8	80.3	113.3	92.5	108.4			123.4	118.3	102.9	76.5	85.1	93.7
	102.4	92.7	81.3	103.5	99.6	120.5			112.6	121	102.9	79.4	92.1	92
	141.1	97.9	87.8	81.2	134.7	57.3			114.9	152.6	96.8	71.3	72.9	91.5
	147	75.7	77	87.7	81	131.6			127.2	103.9	105.8	86.9	78.5	97.7
	103	80.2	79.9	119.6	92.8	124.5			109.1	108.5	92.3	85.8	83.5	120.8
	90	95.1	70.9	129.2	92.9	121.9			102.5	109.3	78.5	80.7	85	144.2
	108.9	78.5	71	121.8	84.4	135.4			121.7	127.3	108.3	72.4	79.3	91
	91.8	118	61.9	104.1	90.5	133.8			141.2	127.2	105.2	59.8	79	87.6
	100.4	85.3	69.8	122.1	95.4	127			120.3	105.5	103.8	84.3	81.7	104.4
	93.6	90.1	71.5	111.2	102.4	131.2			121.8	122.6	105.1	74.2	88.6	87.6
	99.3	85.3	68.9	117.5	88.7	140.3			110.7	105.9	102.7	92.6	79.1	109
	97.9	89.3	65.2	117.8	111.2	118.6			113	145.5	90.8	81.3	69	100.3
	104.4	87.7	86.8	105.4	95	120.7			115.2	99	102.6	90.5	78.7	113.9
	92.7	86.2	56.4	125.6	96.8	142.2			116.6	128	102.9	84.6	85.1	82.8
	105.9	78.8	71.6	108.8	113.7	121.2			122.9	114.2	102.3	79.9	83.4	97.4
	101.2	84.8	96	99.2	89.8	128.9			107.4	121.1	93.9	81.1	100.9	95.6
	97.3	82.9	65.1	127.8	96.8	130.1			118.8	110.1	94.1	70.5	131.3	75.2
									124.7	126.6	114.9	73.3	65.1	95.4
									152.7	115.4	99.7	72.2	71.3	88.7
	98.8	82.2	91.1	106.6	125.6	95.8			115.9	107.3	102.4	80.4	106.4	87.7
	93.7	83.3	74.2	122.4	105.7	120.7			111	108.2	100.8	99.2	77.4	103.4
	106.7	87.7	81.2	105.4	98.2	120.8			118.1	123.3	106.6	94.2	69.2	88.6
	107.9	96.8	89.3	101.4	83.3	121.3			116.2	116.5	85.3	92.7	89.4	99.9
	113.3	95.7	82	92	139.3	77.7			97.5	100.5	66.7	106.7	90.5	138.2
	104.2	89.9	86.6	100.9	91	127.4			111.4	104.2	85.3	82.2	82.4	134.5
									97	121.5	86.4	84.7	100.9	109.4
									104.2	102.6	97.5	96.4	83.2	116.2
									141.7	87.8	112.4	59	98.6	100.5
									119.1	120	108	77.4	83.7	91.9
									104.6	162.2	93	71.1	73.7	95.5
									114.6	104.6	100.1	96.2	85.4	99.1
									111.1	73.2	85.4	121.8	99.3	109.3
									121.6	108.8	104.9	76.6	100.3	87.8
									114.4	114.5	107.6	92.7	70.3	100.5
									80.5	105.4	64.2	88.2	90.1	171.7
									120.1	124.5	101.2	73.5	84	96.6
									80.5	111.3	77.4	98.6	113.2	119
									100.4	98	95.7	94.9	100.4	110.6
									103	112.7	94.1	89.3	102.5	98.3
									129.2	115.5	114	80.7	74.7	85.9
									124.9	132.2	106.7	70.2	78.3	87.7
									126	128	104.3	71.2	78.9	91.7
									78.3	68.1	64	53	255	81.5
									92.6	107	85.8	90.4	112.7	111.5
									105.8	100.8	87	68.5	122.3	115.6
									139.9	107.4	98.1	78.3	82.8	93.5
									120.8	112.2	116.9	73.5	85.3	91.2
									100	144.5	114	70.4	90.9	80.2
									128.3	112.7	101.3	76.7	81.7	99.1
									117.3	98.4	101.9	80.9	106.5	94.9
									112.8	96	97.5	89.9	102	101.8
									108.5	113.1	97.9	84.4	92.7	103.3
									108	110.8	98.8	101.2	81	100.1
									117.3	114.4	101.3	85.8	85.5	95.7
									111.4	119.2	102	78.3	93.1	96
									120.6	109.5	116.9	83.2	77.9	91.9
									116.2	120.9	99.3	73.1	94.1	96.4
									95.9	105.4	87.9	97.1	103.5	110.1
									96.8	122.7	88.9	80	87.6	124
									104.1	117.7	95.2	78.7	119.3	85.1
									85.3	94.9	85.6	69.1	124.4	140.7
									148.3	127.9	97.7	59	82.3	84.8
									118.4	105.5	98.4	82.4	91.3	104
									119.7	107.9	112.1	75.6	83.7	101.1
									107.5	107.9	101.2	79.5	87.1	116.7
									97.3	119.5	91	83.6	87.3	121.3
									95.7	107.8	86.5	95.5	85.9	128.5
									127.2	120.3	102.1	74.7	79.9	95.7
									97.8	102.3	88.5	84.6	88.3	138.5
									110.4	133.5	101.6	82.3	80.6	91.6
									121.8	113.1	101.6	78.9	93.3	91.3
									125.5	121.5	104.6	76.2	78.1	94.2
									108.2	118.1	84.4	90.1	93.9	105.4
									123.8	121.7	111.3	78.2	72.9	92.1
									84.5	76.8	84.9	88.7	117.6	147.4
									118.1	118.5	107.1	73.4	101.4	81.4
									98.6	113.5	90.6	85.3	93.1	119
									119.3	134.5	105.1	78.9	83.7	78.5
									88.2	70.4	90.8	79.6	192.4	78.6
									90.4	82.4	88.2	73.8	185.1	80.1
									113.667	113.722	99.4382	80.9029	91.3806	100.885

## Sheet: 4E
Collagen-I								Collagen-VI
	OA			RA					OA			RA
	-0.20557	-0.00162	0.251234	0.134101	-0.3418	0.107084			-0.06661	0.05601	0.036069	0.016364	-0.04157	-0.00452
	-0.14424	-0.11467	-0.22207	0.098418	0.011439	0.204715			-0.04081	-0.20225	-0.15873	0.205842	0.130503	0.129412
	0.036705	0.003238	-0.00764	-0.07815	0.421483	-0.41662			0.039689	-0.16559	0.011195	0.145957	0.089369	-0.08361
	-0.06582	0.353355	0.03204	-0.47515	0.75409	-0.96495			-0.12995	-0.12847	-0.03411	0.115899	0.20793	0.04444
	-0.07784	0.220539	0.356203	-0.1294	0.054926	-0.32934			-0.12478	-0.12711	-0.14003	0.175401	0.175038	0.119752
	0.198709	0.064976	0.296937	-0.10424	-0.02607	-0.35482			-0.1081	-0.14347	-0.117	0.149258	0.156776	0.133532
	0.378842	0.020921	0.392953	-0.40519	-0.19984	-0.18792			0.03392	-0.15725	-0.05002	0.097217	-0.06817	0.153957
	0.018469	-0.19218	0.155239	-0.05385	0.200697	-0.11952			0.002366	-0.03519	-0.08834	-0.0184	0.081323	0.069027
	-0.07032	-0.0065	0.05056	-0.10563	0.0043	0.113657
	-0.02888	-0.35265	0.301584	0.003863	0.041041	0.007078			-0.06661	-0.04412	-0.17767	-0.02583	0.187086	0.149895
	-0.03327	0.003238	0.144934	-0.2181	0.038247	0.082725			-0.15609	0.090236	-0.11852	0.01817	0.251608	-0.06147
	0.142823	-0.03445	0.172252	-0.19874	0.103836	-0.13892			-0.05796	0.006195	-0.05878	0.10574	0.167457	-0.12731
	0.265653	0.04626	0.083309	-0.2151	-0.06609	-0.09532			-0.07282	-0.00249	0.087214	0.005475	0.043721	-0.04741
	0.043657	0.146318	0.281341	0.012835	-0.1737	-0.23864			-0.06042	0.147402	0.144257	-0.2445	0.025385	-0.11912
	0.147994	0.178186	0.262399	-0.24688	-0.20149	-0.08399
	-0.07784	0.019322	-0.249	0.104427	-0.11811	0.173599			0.029289	-0.08042	-0.19044	0.01817	0.132061	0.107238
	-0.05538	-0.20334	-0.0134	0.104427	0.07278	0.030423			-0.06166	-0.01247	-0.07496	-0.0184	0.215302	-0.02122
	0.177373	0.039966	-0.10677	0.066763	-0.14484	-0.07276			-0.33262	-0.31821	-0.02837	0.416408	0.095775	0.24563
	-0.27481	-0.27803	-0.02112	-0.29194	0.758339	-0.18658			-0.05058	-0.38798	-0.01838	0.189899	0.187086	0.143099
	0.120637	-0.33414	-0.0723	0.087539	0.06731	0.016461
	-0.12073	0.226093	0.263987	-0.28722	0.285586	-0.31603			0.055719	-0.02378	0.033326	-0.32926	0.178059	-0.00754
	0.127198	0.272459	0.35173	-0.1738	-0.33454	-0.19197			-0.03231	0.045222	-0.10185	-0.06546	0.061827	0.084717
	0.002857	0.01291	0.338226	-0.25301	-0.03193	-0.01068			0.088368	-0.32286	-0.1354	0.001827	0.296783	0.077607
	0.051957	0.043116	0.150096	0.020482	-0.17694	-0.05422
	-0.23556	0.10622	-0.02305	0.038169	0.025611	0.055674			-0.17868	0.182835	-0.02551	-0.01286	-0.18171	0.155309
	0.203684	0.18818	0.491133	-0.2951	-0.2048	-0.32193			0.010612	-0.04925	-0.03844	0.023578	0.027062	0.041519
	0.381039	0.538845	0.16717	-0.26381	-0.30764	-0.61061			-0.14688	-0.18099	-0.00704	0.073087	0.238643	0.096022
	0.211114	-0.03445	0.631838	-0.1294	-0.4932	-0.21101			0.323111	0.178453	0.441829	-0.72	-0.4351	-0.53688
	0.260888	0.186757	0.238367	-0.37144	-0.0334	-0.23447			0.142981	0.007431	-0.1094	-0.05024	-0.17398	0.091792
	0.290416	0.094122	0.404517	-0.21211	-0.32732	-0.22062
	-0.14266	-0.11116	0.14321	-0.51513	0.776052	-0.40248			-0.0555	-0.51351	-0.05878	0.003653	0.697153	-0.1455
	-0.00143	0.00162	0.268741	-0.11119	-0.09034	-0.01307			-0.04936	-0.05827	-0.11852	0.191502	-0.02758	0.101641
	-0.0406	0.057207	0.559972	-0.01425	-0.13693	-0.35331			-0.32519	-0.0454	0.076597	0.230987	0.385717	-0.28517
	0.31246	0.008082	0.290719	-0.345	-0.18019	-0.07525			-0.21944	-0.05957	-0.13232	0.104039	0.337888	0.038594
	-0.13009	0.03681	0.138023	0.003863	0.423625	-0.49945			-0.00474	-0.00872	-0.16659	-0.01101	0.289817	-0.09161
	-0.09301	-0.80048	-0.20001	0.477485	-0.48916	0.40018			-0.13254	-0.26502	-0.08834	0.160754	0.149098	0.24436
	-0.07032	-0.12524	0.292276	-0.26846	0.273761	-0.08274			-0.02628	-0.17537	0.208884	0.145957	-0.20514	0.034192
	0.069776	0.004855	0.366588	0.039424	-0.30409	-0.13892			-0.03959	0.161902	-0.01838	0.059113	-0.11548	-0.09642
	-0.1246	-0.13343	-0.18017	-0.17008	0.547937	-0.1165			0.224251	-0.09228	0.053772	-0.44397	-0.04685	0.091792
									0.082791	-0.37022	-0.12464	0.045004	0.13828	0.230322
	0.157089	-0.0572	-0.00399	-0.02569	-0.00714	-0.06057			-0.13774	-0.16003	-0.2763	0.221609	0.377854	0.040056
	-0.18787	-0.34808	-0.20523	-0.00766	0.547937	-0.07112			-0.07406	-0.12983	-0.07053	0.216897	0.111663	0.019426
	0.116037	0.108007	0.07947	-0.22707	0.028206	-0.05011			0.107168	-0.17397	0.064557	0.050311	-0.14538	0.064719
	0.112002	0.220206	-0.31745	-0.04002	0.664838	-0.98552			-0.4361	-0.34004	-0.23273	0.025375	0.877105	-0.01209
	0.355598	-0.07857	0.851093	-0.55348	-0.28919	-0.33627			-0.14296	-0.23549	-0.13078	0.26942	0.21383	0.116981
	-0.18621	-0.19629	-0.13571	0.22039	-0.02008	0.129443			-0.16402	-0.08964	-0.18884	0.275476	0.042064	0.19001
	-0.02941	-0.11491	0.224668	-0.23155	0.447079	-0.29175			-0.10555	-0.26652	-0.03555	0.154196	0.268715	0.064719
	-0.18787	-0.19046	-0.17567	0.149837	0.03239	0.171789			0.019981	-0.35109	0.268409	0.01817	0.028736	-0.00301
	0.095746	-0.15408	0.179634	-0.04658	-0.03313	-0.02142			-0.13774	-0.09493	0.049706	0.048545	0.250172	-0.0599
	0.149234	0.006781	-0.09258	0.013939	-0.1358	0.015585			-0.12349	-0.02884	-0.37669	0.098926	-0.05038	0.426649
	-0.15184	-0.2258	-0.19378	0.180497	0.018397	0.158814
	0.024539	-0.01538	0.007949	0.054966	-0.06109	-0.01462
	0.054286	-0.06074	-0.16	0.202796	-0.14521	0			-0.2628	-0.03519	-0.00141	0.240305	0.158306	-0.0136
	-0.08856	0.020249	-0.00199	0.074446	-0.02442	0.0067			-0.2222	-0.18239	-0.26444	0.278494	0.190081	0.268291
	-0.26274	-0.17887	-0.6575	0.353914	0.055871	0.183663			-0.00831	-0.25462	0.02092	0.344785	-0.01545	-0.03811
	0.158394	0.093746	0.216116	-0.40447	0.38081	-0.40722			-0.36884	-0.16419	-0.1354	0.428687	0.194565	0.13764
	0.265216	0.205544	0.370519	-0.28329	0.074926	-0.52468
	-0.02496	0.088961	0.276587	0.001273	-0.12644	-0.12258			-0.33262	-0.23257	-0.2017	0.701424	-0.08618	0.159355
	0.536103	0.076123	0.736168	-0.48237	-0.44332	-0.50867			-0.16269	-0.26055	-0.05731	0.202667	0.282817	0.087551
	0.031677	-0.11124	0.066208	0.217107	-0.12488	-0.10683			0.476438	-0.28455	0.084568	-0.36885	-0.32834	0.028303
	-0.07776	0.266146	0.253371	-0.27865	0.133225	-0.18865
									-0.03959	-0.09228	0.02092	0.371886	-0.19533	-0.0552
	0.318722	0.273194	0.273293	-0.13331	-0.20799	-0.43722			-0.18944	-0.26652	-0.24766	0.312757	0.033749	0.388085
	-0.022	0.189242	0.085117	-0.14171	-0.01575	-0.03512			0.002366	-0.30588	-0.00422	0.11252	-0.14161	0.317408
									-0.13539	-0.23513	0.301762	0.057089	-0.18591	0.177765
	0.017365	0.058282	0.429413	-0.14593	0.099061	-0.32501			-0.21497	-0.51796	-0.45943	-0.51618	1.4187	-0.94863
	0.170087	-0.12044	0.361241	-0.1389	-0.06407	-0.13236			0.071061	-0.29048	-0.03859	0.087463	-0.1349	0.287688
									-0.26209	0.125323	-0.24203	0.171594	0.248013	-0.00771
									-0.03207	0.045414	-0.02848	-0.03614	0.029049	0.01834
									-0.05021	0.036931	-0.07675	-0.06729	0.0762	0.079297
									-0.13668	-0.05723	0.07956	0.144658	-0.12954	0.137783
									-0.22181	-0.15242	0.018218	0.385143	-0.09605	0.148924
									-0.1987	0.090613	0.007034	0.024216	0.006506	0.09234
									-0.21497	-0.09536	-0.13286	0.214319	0.234221	0.082206
									-0.05752	0.114998	-0.02418	0.159871	-0.15291	-0.04849
									-0.2425	-0.30119	-0.11595	0.308339	0.463132	-0.0469
									-0.10475	-0.08606	-0.04439	0.282316	-0.09605	0.112398
									-0.11999	0.151379	-0.04585	0.094518	-0.2121	0.105266
									-0.01892	-0.18607	0.171335	-0.01701	0.103768	-0.0469
									-0.3507	-0.17055	-0.30162	0.279224	0.347457	0.255839
									-0.54271	-0.73946	-0.42684	0.441561	0.648218	0.439439
									-0.13797	-0.19461	0.180074	0.130999	-0.17482	0.215344
									0.051922	-0.17758	0.236227	0.044394	-0.15472	-0.03897
									0.13451	-0.19318	-0.12207	0.31137	-0.3037	0.134985
									-0.04535	-0.19318	-0.08122	0.279224	0.183446	-0.0677
									-0.00943	-0.00876	0.018218	0.201307	-0.23879	0.033446
									-0.12382	-0.02643	-0.04731	0.080373	0.074652	0.098099
									-0.17198	-0.25582	0.188762	0.274572	-0.20645	0.202035
									-0.12127	-0.34328	-0.07378	0.396605	0.046517	0.179124
									-0.13152	-0.26179	-0.09772	0.460797	0.01621	0.10097
									-0.20817	-0.14551	0.07956	0.431846	-0.04807	-0.03267
									-0.04535	-0.31664	-0.02418	0.294621	0.150046	0.019857
									-0.11616	-0.02262	0.00141	0.001877	-0.07873	0.225904
									-0.23419	0.058644	0.128114	-0.0614	-0.02798	0.13218
									-0.17862	-0.13451	0.011238	0.348728	-0.11005	0.137783
									-0.29775	-0.01001	-0.07973	0.186527	0.138244	0.143364
									-0.37945	0.002492	0.137119	0.118941	-0.10128	0.246794
									-0.21926	-0.17039	-0.12048	-0.12278	0.654427	-0.11474
									0.061453	-0.06108	0.031058	0.017724	-0.05271	-0.00442
									0.038408	-0.04943	0.139966	0.021242	-0.15885	-0.02223
									-0.04722	0.315435	0.149003	0	-0.29311	-0.31423
									-0.26832	0.146761	0.071001	0.064517	0.153297	-0.18489
									-0.15633	-0.04428	-0.02157	0.136044	-0.05271	0.1678
									-0.2369	-0.05978	-0.15502	0.288372	-0.0645	0.248005
									-0.28658	-0.05589	-0.10198	0.260357	-0.06619	0.268905
									0.031054	-0.19016	0.02546	0.380294	-0.13202	-0.10206
									-0.40461	-0.17039	-0.40414	0.119724	0.243495	0.517218
									-0.01642	0.027151	-0.06718	0.119724	-0.04768	-0.00442
									-0.1355	-0.52996	-0.04493	0.118081	0.476388	0.10218
									-0.10682	-0.17601	-0.03612	0.042176	0.298448	0.016087
									-0.15214	0.097541	-0.12514	0.093221	-0.12494	0.189885
									-0.04334	0.030815	-0.11738	0.026504	-0.19542	0.249243
									-0.2369	-0.27354	-0.29507	0.261845	0.016084	0.482904
									-0.20616	-0.21452	-0.27593	0.036972	0.146006	0.465968
									0.063858	0.071694	-0.00429	0.066223	-0.07809	-0.15184
									-0.1789	0.211674	-0.08372	0.079784	-0.1179	0.044884
									0.136476	0.213824	0.007118	-0.20878	-0.38094	0.018993
									0.005013	-0.35405	0.165638	0.191753	0.098457	-0.08013
									0.069851	0.169094	0.115148	-0.03064	-0.29509	-0.16003
									-0.1704	0.035684	-0.0913	0.147359	0.055526	0.056244
									-0.13826	-0.54624	0.350469	0.45114	-0.34147	0.117174
									-0.03946	-0.35246	0.105895	0.325846	0.072545	-0.06775
									-0.25927	-0.2826	-0.05379	0.2942	0.098457	0.250479
									-0.06419	-0.15366	-0.06868	0.129538	0.17638	0.031996
									0.159142	0.063372	0.12565	-0.25273	-0.10916	-0.12754
									-0.21051	-0.20875	0.448885	0.315853	-0.19913	-0.22215
									0.021188	-0.17601	0.018433	-0.07128	0.258444	-0.04937
									-0.08801	-0.1509	0.021248	0.081471	0.087843	0.092558
									0.018713	-0.12757	0.101912	0.236337	-0.1679	-0.05547
									-0.04204	-0.0533	0.058722	0.031748	-0.04768	0.063299
									-0.2473	-0.47006	-0.12826	-0.26553	0.829367	0.047732
									-0.25477	-0.09793	-0.08675	0.182354	-0.097	0.350756
									-0.00126	-0.09927	-0.07468	-0.10925	0.231146	0.047732
									0.205614	0.02348	-0.10198	-0.26768	-0.01463	0.027675
									0.074629	-0.01	0	-0.16814	0.119453	-0.06159
									-0.02023	0.057398	-0.02883	-0.15816	0.206127	-0.09733
									0.128457	0.063372	-0.0807	-0.15617	0.009671	-0.04026
									0.113447	-0.07939	0.051855	0	-0.07639	-0.03272
									-0.21926	-0.16619	-0.08675	0.171312	0.163441	0.189885
									0	-0.13303	0.011371	0.114791	-0.04101	0.073118
									-0.07605	0.038113	0.012786	0.036972	0.003231	-0.00589
									0.128457	-0.04814	0.071001	0.014197	-0.10567	-0.10048
									-0.08935	0.361739	0.159262	-0.5993	-0.13734	-0.03423
									0.299403	-0.12485	-0.13922	0.021242	-0.19357	0.034871
									-0.07077	0.017338	-0.01434	0.153786	-0.09182	0.023341
									-0.18317	-0.41255	-0.20843	0.334358	0.157653	0.323986
									-0.07605	0.071694	0.116465	-0.09966	-0.04768	-0.00294
									-0.58685	-0.22614	-0.37609	-0.45054	1.2166	-0.29425
									-0.08401	-0.2902	0.17325	0.269263	-0.16972	0.113099
									-0.47617	-0.15228	-0.26732	0.527357	-0.10916	0.406186
									-0.08401	0.317436	-0.07919	0.210369	-0.28915	-0.20679
									-0.81081	-0.59058	-0.65289	0.706326	0.287888	0.63459
									-0.2653	-0.1859	-0.25876	0.270742	-0.05943	0.459565
									-0.05764	-0.06238	-0.15026	-0.12278	0.697949	-0.51605
									-0.15633	-0.43595	-0.05527	0.281051	0.192039	0.215443
									-0.1355	-0.0533	-0.24517	0.317284	-0.06788	0.200163

## Sheet: 4F
	Collagen-I								Collagen-VI
	-5.71322	-3.51827	-6.57896	-6.10434	-1.54839	1.0794	-3.62989	-5.25837			-2.96882	-3.07424		-2.07522
		-4.05677	-6.69664		-2.88682	0.013139	-3.61654				-0.46844	0.395594	-1.28712	1.5927		-0.55164
			-10.9589		-2.51255	-5.58544				-7.95967	-3.9748	-2.45125	-2.41133		-4.94805	-3.84582
									-1.50202	-0.90587	0.954017	-1.18217	-2.05078	-0.26594	-1.33982	-1.23814
									-4.61365	-5.13416	-3.23393	-2.95074	-2.94488	-0.24304	-2.05701	-2.52665
			-4.77885	-2.0053		-3.67967					-0.52256	-1.1314	-0.44354	1.02094		-1.83555
			-8.21714		-2.04642	1.21494					-1.64689	-1.25278	-2.6322	-0.58307		-3.83897
	-5.95504	-4.61016	-6.8007	-4.95113	-3.05736	-0.28266	-4.14156	-6.50733
									0.951345	0.166082	1.36509	0.261117	-0.14981	1.24671	-0.64292	0.225384
	-6.3862	-4.57637	-7.69291	-2.86727	-1.52175	1.97304	-2.62104	-4.57361
									-6.25146		-0.09927	-0.52307	-2.45757	-0.15135	-4.25494	-1.39265
									-2.35446	-2.0494	0.055031	-2.27557		-1.92187	-2.02711	-3.12128
									-2.26889		1.08285	0.131982	-0.21783	2.02094	-1.2725	0.162739
			-5.57794			1.2569	-2.70926				-0.80156		-1.89949	-0.24304		-3.20692
									-0.97287	-2.0799	-1.81501	1.82855		-0.51748	0.557849	-3.05624
									-3.22772		-1.89843	-1.5872	-2.04371	-0.01256	-2.20818	-2.04634
										0.964123	1.56516	-0.03297	-0.66982	1.66511	0.925889	-0.82029
			-10.017			-3.22731					0.291712		-1.71124	1.51647	-4.3934	-0.26086
									-1.85763		1.45185	-0.47479	-1.01231	1.0162	-1.33066	-0.40525
									-4.34642		-2.92151	-2.45125	-1.64285	0.090202	-2.11088	-1.55164
	2.12786	2.11	-1.50184	1.75323	2.13611	-2.68343	1.90571
	-4.82216	-3.80149	-6.50122	-3.5117	-2.9982	0.135842		-5.44072
									-1.91558		0.423502	-0.12725	0.19472	2.36943		-0.10371
									-2.5154		-0.82858	-2.03881	-1.68075	0.734059		-1.64121
									-2.73779		-5.41537	-1.5041		-0.64676	-2.07985	-5.57349
			-7.62798			-1.4806					-0.02865		-1.58524	-0.03861		-3.01704
									-1.59839	-1.38802	-0.62068		-4.1871	-0.49476		-2.94536
		-3.36922	-5.67748	-4.67567	-1.24268	1.97304	-2.65819
		-5.086	-7.96629	-3.47119	-2.03382	0.532601	-3.05478
	-3.08234		-5.94878	-2.31425	-1.05913	2.48179	-1.57294
										-0.87078	-0.99001	0.762965		0.887215		-5.52146
			-8.4718		-0.75518	1.19183					-2.71583			-2.50572
											-1.17527	0.785161	-0.14035	-2.47178		-2.77543
			-11.1772			-1.55683					-1.99306		-2.39774	-2.70951
											2.81691	1.178	0.288763	2.14187		-0.05823
											-5.26567		-6.51533	-3.45852	-5.02287	-5.40129
	-2.08234	-2.31373	-4.81808	-1.64338		1.98269
									-3.71569		0.655675		-2.87418	-0.65682		-3.06822
											-9.36971		-5.32823	-3.39169	-6.67461	-6.95189
											-6.12064		-5.54839	-1.89782	-5.07763	-3.73352
	-4.66111		-7.49519			1.97304							-1.80678			-1.14011
									-2.07813				-2.02967	0.929826	-0.9202
											-8.75789	-4.52154		-3.51076		-5.51357
											0.490616		-2.62163	-0.54056		-1.12962
											0.76815		-1.63486	-2.8276		-2.80185
										-2.96158	-1.89271			-0.73454		-1.94536
											0.423502		-1.52491	0.785083		-1.02869
											0.626131		-1.2976	0.931505		-1.55164
			-9.69733			-0.06822					0.266401					-2.138
											-4.63584		-4.5738	-2.45684		-4.64121
									-1.44544		-3.16146		-3.36211	-0.20198
											-1.19623		-2.61638	-1.49476		-4.44113
											-4.59964		-1.97147	-0.21678		-2.90186
											-7.03147		-4.73371	-3.14663		-5.48396
										-1.50732	-1.26838		-2.9782	-0.52667
											-0.75677		-0.36431	1.79064		-1.01897
											-2.52698	-3.48655		-2.55626		-4.50479
			-5.48483	-6.79925	-1.70938	1.29303
			-9.31521		-3.60655	-0.38815		-8.17232
	-5.83473		-6.34067		-3.04036	-0.05631
		-6.2033	-8.44075			-0.45954		-6.46578
													-5.605	-2.92201		-6.33557
			-7.62838		-2.8502	-0.03668
			-6.45144		-2.58427	0.311522
					-4.62378	-0.52914		-6.03001
											-2.23185			-5.85902		-4.15919
			-8.29456		-6.17069	-0.28266
									-4.14088	-2.08608				0.816307
									-1.56555		-0.67603	0.303254
											-3.60568			-2.54085		-3.79852
			-8.22824			-0.12927	-3.89196
													-3.39774	-1.87417		-5.59623
											-1.85334			-0.99014		-5.80896
											-0.44735		-2.6322	-0.73454
											0.174142			-0.31286		-2.77543
											-6.1437		-2.39774	0.025662
			-7.56125		-4.82663	-1.28266
			-6.87541		-3.30949	0.338829
			-8.95264		-2.11112	0.558643
					-1.90203	1.02999		-5.4644
			-7.77208		-2.61844	0.057647
			-6.85356			0.487221	-3.94434
			-9.21121		-5.53487	-1.25518
	-5.21172		-6.60803			-0.36839
		-4.69623	-7.1649			-0.40315
			-8.09801		-3.29644	0.921787
			-7.90563	-2.39545		0.305383
	-7.33603		-8.89634			-0.53464
											-2.48339					-7.68549
					-4.85038	-3.37428
											-6.03632					-8.09804
											-5.48384					-6.6009
											-4.33443					-5.16054
											-4.28155		-3.5005
						-0.40819		-2.77738
											-3.31406			-2.40397
											-1.13761		-2.12348
											-4.60292			-2.3653
			-9.86618		-3.44685
														-7.14974		-8.56766
														-0.18733		-5.41162
													-3.89949			-5.51714
											-3.09435			-3.00206
													-4.28492	-2.50926
													-3.20397			-5.64708
											-2.21749					-6.68964
			-9.48788			-0.33444
													-6.84027	-3.26082
														-2.45284		-5.34505
			-5.04521			1.98269
					-0.46991	1.67273
					-3.80686	0.400605
					-2.35867	-0.34889
					0.37336	2.4192
			-6.60071			-0.45954
					-3.9287	-1.71008
			-8.42912			-1.27344
					-3.17487	0.982685
			-8.73567			-0.50197
			-7.77231			-0.66719
					-2.62828	0.35378
			-8.9512			-0.03279
			-6.80897			-0.41324
					-4.46218	0.079397
					-3.35662	-0.61969
					-3.07469	-0.47003
			-11.5189			-1.77365
						-0.82659		-4.00754
			-11.5835			-2.42769
					-0.94267	1.75387
			-8.2474			-0.61969
			-9.24781			-0.74151
				1.62341		-0.03279
					-5.97037	-2.2487
			-9.91617			-4.50187
			-6.88881			0.079397
			-9.46305			-0.51821
			-8.09932					-5.27358
					-3.79506	-3.65191
					-1.34792	1.17172
			-11.8418			-3.44833

## Sheet: 4G
Collagen-I
	Lymphoid				Myeloid							Lymphoid				Myeloid
	4	2	9	4	4	4	4	4											2
		1	6	1	1	1	1	4				3	2	4	6	7	2	2	4
			1											1
				1								1	1	1	1	3	1	1	1
			1									1	2	1	3	5	1	1	1
		2	4	3	1	1	3	4				2	1	2	2	2	2	2	2
		6	8					2				6	4	3	3	2	1	1	5
		1	4	1	2	1	1	1				3	3	3	3	4	2	2	4
	1	1	2	2				1				2	2	1	1	1	1	1	1
			1										1						1
	5	4	14	4	2	3	2	4					1	1		1			1
	2	2	7	1		3	3	2					1	1	2	1	1	1	1
			1																1
	7	6	15	8	4	3	7	6				1	1	1	1	1		1	1
			1									1	1	1		1	1	1	1
		3	8	1	1	1		1				1		1	2	1	1	1	2
			1	2				1				5	5	4	5	12	6	6	18
	4	2	14	4	2		2	2						1		1			1
			2																1
			1													1			3
	1	3	3	2	4	1	1	5								1			2
	1	2	6	1	2	2	1	2								1			1
	6	5	13	5	8	5	4	4					1	1		2	1	1	2
	3	3	11	4	3	4	4	7				2	1	2	3	3	1	3	4
	1	2	2	1	2	1	2	2					1		1	1			1
	2	2	5	2	1	1	1	3									1
	3	6	9	4	1		4	4				2	2	1		2	1	1	2
	3	4	10	5	3	1	3	4								1	1	1	1
	4	2	5	2	2	2	3	3				1	1	1		2	1		2
		1	3											1	1	1	1	1	1
		3	6	1	1	1	2	2									1
			1									1		1		1		1	1
			1	1		1	1					1	3	1	3	5	2	1	4
	1	1	2					2					1
			1									1		1	2	2	1	1	2
		1	9											1		2			2
			1										1		1	1	1	1	1
		1	3									1	2	1		2			2
	4	5	14	4	3	2	4	4				1	1	1	1	1	1	1	1
		4	9	1			4	4				2	1	2	2	3	1	2	2
	2	2	3	2		2	1	2											3
		3	5	1								1	2	1	1			1	1
		1	8	1			2	2					1
			1												1	1	1	1	2
		1	2									1	1	2	1	2	1	1	2
	5	9	17	5	4	2	4	7				1	1	1	1	1			1
		1	2												1				1
		1														1
	1	2	9	1	2	2	4	2				6	5	9	7	8	5	5	2
			2									1
			2									1							1
	1	2	4	1	2	1		2				1	1	1	1	1	1	1	2
		2	3											1
	1	2	10	6			5	3				1	2		1
	4	5	8	5	4	5	4	7										1
			2									1	1	1	1	4			4
	2	2	8	4	4	2	3	3						2
	1	2	5					1					2			1		1	1
	2	3	9	4	2	3	3	4				1	1
	1	1	3	2	2	2	3	1							1	2			1
			1														1
			2										1	1		1	1		1
	1	2	5	2	1	2	2	4				1	1	1	1	2	2	2	1
			1									1		1	1	1	1	1
		1											1	1
	1	1	3	2	1	1	1	2				1	2	3	2	4		2	2
		1	1									5	4	5	6	7	3	4	11
	2	3	3	1		1	2	2				1	3	1	2	3	1		4
	1	1	3	1		1	1	1					1			2			3
	2	1	3	2	1	2	2	2					1						2
	1	2	4	2	1		2	1				1			1	2	2	2	7
	6	8	10	7	6	5	6	8				3	4	3	3	4	3	3	5
			2										1			1			1
			1												1	3			2
	2	2	7	1		2	1	3				1		1	1			1	1
				1								1	1	1	1	1	1	1	1
	2	1	2	2	1	1	1	2					1	2					1
			1					1											2
		2												1		1		1	1
	1	1	2	1	2	1		2				1			1	1	1	1	1
	1	1	2	1	1	1	1	1								1			1
	2	9	9	4	4	1	1	4					1	1		2	1	1	2
		1	10	2	2		2	2				1	2	2	1	1	1	1	2
	2	2	5	2		1	2	4				1	1	1		1		1
	1	1	4	1	1	1	1	1				1	1	3	3	3	1	2	5
		1	1	1		1	1	1				2	2	6	5	7	2	3	4
			3					1				3	2	4	3	4	1	3	3
	2	2	7	2	1	1	2	3				2	1	2	2	2		2	2
	1	2	3	1	1	1	1	2					1	2	3	1		1	1
			2	1									1	1	1	2	1	1	2
			1									3	1	3	1	1	1	1	5
			3									1	1						1
			3	1		1										1			1
	1	2	4	1	1	1	1	1				4	3	4	2	3	2	3	4
		2	8		3		3	1					1
	2	1	7	1	1		1						1	1		1			1
	1	1	2	1	2	1	1	1							1	1			1
							1	1					1	1	1	1			1
			4									2	1	4	3	4	2	2	2
	1	1	4	1	1			2				3	1	3	3	2	2	2	2
			1										1		1	1			1
	1	1	6	3	1	1	1	4							1	1		1	1
		2	3			1		1				1	1			1			2
		1	2	1		1		1						1
	1	2	4	2	1	1	3	3				4	6	5	5	6	3	3	6
	3	4	7	4	4	3	4	8				4	3	3	2	6	2	4	5
			2	1	1			1								8			2
			2									5	1	1	4	6	3	3	5
	1	6	15	2				1				2	3	3	1	3	1		2
	2	1		2		2	2	1								1			1
			3									1	2		2	5	1		4
		2	2					1								1			1
	2	4	6	5	3	2	2	3					1		1	1	1
	1	1	4	1	1		1	1				1	1	1	1			1
			1										1			1		1	1
	4	3	6	2	3	3	3	4				2	2	2	2	2	1	1	2
	2	2	6	1	2	1	2	2					1	3	2	1	1	3	2
	2	1	3	1			1						1	1					1
			1									2	2	2	1	1	1	1	2
	1	2	8	2	1	1	1	2						2			2		2
	1	2	2	1	1		1	2						1
		2	4					2				2	2	4	2	2	1	2	3
			1									1	1	1	1	1	1	1	1
	1	1	1	1								1	1	1	1	1	1	1	1
	1	2	3	1	1	1	1	2				1		1	1
			1									2	3	2	3	6	1	2	5
			2									1	3	2	3	3	2	3	3
		2						1				1	1	2	2	1		1	3
	1	2	5	3	2	3	3	3				1		1	1			1
		3	6	2	1	2	1	1				4	4	3	3	6	1	4	6
			1		1								1	2
		2	3	1	2		2	2				2	1	2	1	2	2	2	2
	2	2	6	2	2	2	2	1				1	1	1	2	1	1	1	2
		1	2	1												1
												1		1	1	1	1	1	1
												0	1	1	0	0	0	0	0
												0	0	1	0	1	0	0	1
												0	0	1	0	0	0	0	0
												0	0	1	1	1	1	1	2
												0	0	0	0	1	0	1	0
												0	1	1	2	2	2	2	2
												2	2	2	2	2	2	2	4
												1	0	1	1	0	1	1	0

## Sheet: 4H
Collagen-I	Lymphoid				Myeloid					Collagen-VI	Lymphoid				Myeloid
	-1.05614	-1.22239	0.409958	-1.11818	-1.05889	-0.83458	-1.16046	-0.35288
	-1.05614	-1.22239	-0.59004	-0.11818		-0.83458	-1.16046	-0.35288							-1.21057
	-0.05614		0.146923	-1.11818	-1.05889	-0.83458	-1.16046	-1.35288			-0.86736		-0.88004		-1.21057			-0.21696
	-0.05614	-0.22239	0.409958	-0.11818	-1.05889		-1.16046	-0.35288							-1.21057
	-1.05614	-1.22239	-2.175	-1.11818	-1.05889		-1.16046	-1.35288					-0.88004
	-1.05614	-1.22239	-1.175	-1.11818			-1.16046	-1.35288				0.2824	0.119961
		-1.22239	-2.175	-1.11818	-1.05889		-1.16046	-1.35288				-0.7176	-0.88004		-1.21057
	-1.05614	-1.22239	-1.175		-1.05889			-1.35288							-1.21057
			-1.175	-1.11818	-1.05889		-1.16046	-1.35288							-1.21057
			-1.175		-1.05889	-0.83458	-1.16046	-0.35288										-1.21696
			-2.175	-1.11818	-1.05889		-1.16046					-0.7176	-0.88004	-0.96393	-1.21057	-0.55069		-1.21696
			-0.59004	-1.11818			-1.16046	-0.35288					-0.88004
	-1.05614		-1.175		-0.05889			-1.35288							-0.21057			-1.21696
		-1.22239	-1.175				-1.16046	-1.35288			-0.86736	-0.7176	-0.88004		-1.21057
		-1.22239	-0.59004		-1.05889			-0.35288				-0.7176	-0.88004		-1.21057			-0.21696
	-1.05614		-2.175				-1.16046	-1.35288						-0.96393	-1.21057
		-1.22239	-1.175	-1.11818	-1.05889										-1.21057
		-1.22239	-1.175					-1.35288				-0.7176
		-1.22239	-0.59004					-1.35288					-0.88004					-0.21696
			-2.175	-1.11818		-0.83458						-0.7176	-0.88004		-0.21057			-0.21696
			-1.175	-1.11818				-1.35288					-0.88004		-1.21057		-0.73697
		-1.22239	-2.175			-0.83458												-1.21696
		-1.22239	-2.175	-1.11818														-1.21696
			-2.175	-1.11818			-1.16046											-0.21696
			-1.175				-1.16046	-1.35288			-0.86736	-0.7176	0.119961	-0.96393	-0.21057	0.449307	-0.73697	0.368004
		-1.22239	-2.175					-1.35288							-1.21057			-1.21696
	-1.05614		-2.175					-1.35288							-1.21057
			-1.175	-1.11818				-1.35288							-1.21057
		-1.22239	-2.175					-1.35288			0.132638	-0.7176	-0.88004		-1.21057			-0.21696
		-1.22239	-2.175					-1.35288			-0.86736		-0.88004	-0.96393	-1.21057	-0.55069	-0.73697	-1.21696
		-1.22239	-0.59004		-1.05889							-0.7176	-0.88004		-0.21057			-1.21696
		-1.22239	-2.175					-1.35288										-1.21696
		-1.22239	-2.175										-0.88004
			-1.175					-1.35288					-0.88004	-0.96393	-1.21057		-0.73697	-0.21696
			-1.175	-1.11818							-0.86736		-0.88004					-0.21696
			-2.175		-1.05889						-0.86736		-0.88004		0.374396	-0.55069		-0.21696
		-1.22239	-0.59004															-1.21696
			-2.175		-1.05889								-0.88004
		-1.22239	-1.175												-1.21057
		-1.22239	-2.175									-0.7176
			-1.175					-1.35288							-1.21057
			-1.175	-1.11818									-0.88004		-1.21057
	-1.05614		-0.59004									-0.7176			-0.21057
			-1.175	-1.11818									-0.88004		-1.21057
		-1.22239	-2.175												-1.21057			-1.21696
			-2.175					-1.35288					-0.88004
			-1.175					-1.35288					-0.88004					-1.21696
		-1.22239	-1.175												-1.21057
	-1.05614		-1.175								-0.86736				-1.21057
		-1.22239	-2.175										-0.88004		-1.21057			-1.21696
		-1.22239	-1.175															-1.21696
		-0.22239	-1.175										0.119961
			-1.175	-1.11818														-1.21696
		-1.22239	-2.175								-0.86736		0.704923	0.036069	-1.21057	-0.55069
		-0.22239	0.409958										-0.88004		-1.21057
		-1.22239	-0.175												-1.21057
		-1.22239	-2.175												-0.21057			-1.21696
		-1.22239	-2.175												-1.21057			-1.21696
			-2.175					-1.35288										-1.21696
		-1.22239	-2.175										-0.88004		-1.21057
			-2.175					-1.35288				-0.7176		-0.96393
		-1.22239	-2.175									-0.7176
		-1.22239	-1.175															-1.21696
			-2.175	-1.11818											-1.21057		-0.73697
		-1.22239	-2.175								-0.86736	-0.7176	-0.88004		-1.21057			-0.21696
		-1.22239	-2.175								-0.86736		-0.88004	-0.96393	-1.21057	-0.55069	-0.73697	-1.21696
		-1.22239	-1.175														-0.73697
		-0.22239	-2.175															-1.21696
		-1.22239	0.146923															-1.21696
			-0.59004					-1.35288			-0.86736	-0.7176	-0.88004	-0.96393	-1.21057	-0.55069		-1.21696
		-1.22239	-2.175													-0.55069		-1.21696
			-2.175					-1.35288				0.2824			-1.21057
		-1.22239	-2.175									0.2824	-0.88004
		-1.22239	-1.175												-1.21057
	-1.05614		-2.175															-1.21696
			-0.59004								-0.86736	0.2824	0.704923	0.036069	-0.21057
			-1.175										-0.88004
			-2.175												-0.21057			-1.21696
			-2.175										-0.88004
			-2.175															-1.21696
			-1.175									-0.7176	-0.88004		-1.21057			-1.21696
			-2.175										-0.88004	-0.96393	-1.21057
			-2.175										-0.88004	-0.96393	-1.21057			-1.21696
		-1.22239										0.2824	-0.88004		-1.21057
			-0.175									-0.7176	-0.88004
			-2.175										-0.88004
			-2.175									-0.7176
			-2.175									-0.7176
			-2.175															-1.21696
			-0.59004															-1.21696
			-2.175									0.2824	0.119961		-1.21057
			-1.175										-0.88004		-1.21057
			-2.175									-0.7176
			-2.175												-1.21057
		-1.22239													-1.21057			-1.21696
			-2.175									-0.7176			-1.21057
			-2.175										-0.88004		-1.21057
			-1.175								-0.86736	-0.7176	-0.88004	-0.96393	-1.21057
			-2.175									-0.7176	-0.88004		-1.21057			-1.21696
			-1.175												-1.21057
			-2.175										-0.88004
			-1.175								-0.86736		-0.88004	-0.96393	-1.21057	-0.55069	-0.73697	-1.21696
			-2.175												-1.21057			-1.21696
			-2.175												-1.21057			-1.21696
			-1.175									-0.7176					-0.73697	0.368004
			-2.175									-0.7176	-0.88004		-0.21057
			-2.175												-1.21057
			-2.175												-1.21057
			-2.175									-0.7176
			-1.175								-0.86736	0.867362	0.704923	0.621032	0.374396		0.263034	-0.21696
			-1.175														-0.73697
			-2.175										-0.88004
			-2.175									-0.7176	0.704923	-0.96393	0.789433			-1.21696
			-0.59004										-0.88004		-1.21057
			-2.175									-0.7176	-0.88004					-1.21696
			-2.175									0.2824	-0.88004	-0.96393	-1.21057			-1.21696
			-1.175															-1.21696
			-2.175												-1.21057			-1.21696
			-2.175									-0.7176
			-2.175															-1.21696
			-2.175										-0.88004
			-2.175												-1.21057
			-2.175									-0.7176			-1.21057
			-2.175								-0.86736	-0.7176	0.119961	-0.96393	0.374396	-0.55069		0.368004
			-2.175															-1.21696
			-1.175								-0.86736		-0.88004					-1.21696
			-2.175										-0.88004		-1.21057		-0.73697
			-0.59004										-0.88004		-1.21057			-1.21696
			-2.175												-1.21057
		-1.22239									0.132638	0.867362	0.119961	0.036069	-0.21057	-0.55069		-0.21696
			-2.175								-0.86736	-0.7176	-0.88004	-0.96393	-1.21057	-0.55069	-0.73697	-1.21696
			-2.175									-0.7176	-0.88004
			-1.175									-0.7176			-1.21057
			-2.175										-4.94878
			-2.175										-5.45803
			-0.175										-6.72931
							-1.16046
			-2.175
			-2.175								-2.85205
			-2.175										-6.55795
			-2.175
			-1.175
			-2.175										-3.87898
			-2.175
			-2.175										-7.07827
			-1.175									-1.63226	-2.1629
			-2.175										-8.26316
			-2.175
			-2.175
			-2.175										-7.59508
			-2.175
			-2.175									-3.84784	-3.96756
			-2.175									-5.98897	-5.52136					-5.1685
			-2.175										-5.86425
			-2.175										-3.80114
			-1.175
			-2.175									-3.52101	-4.58759
			-2.175								-4.49314	-2.40502	-2.26566	-3.11982			-2.83125	-3.28472
			-1.175										-2.59002
			-1.175										-8.53789
			0.63235										-2.26566
			-2.175										-8.07361
			-2.175										-6.26079
			-2.175
			-2.175								-2.68475	-2.68409	-2.26566	-3.08266	-3.03891	-5.17148	-4.03841	-5.30015
			-2.175
			-2.175
			-2.175									-0.78898	-1.80535
			-2.175										-7.24619
			-1.175										-4.69824					-4.20795
			-1.175										-9.6706
			-2.175
			-2.175										-5.81808
			-1.175										-6.27033
			-1.175										-6.98614
			-2.175										-5.66721
			-1.175										-5.77334
			-2.175									-4.47183	-3.89987					-4.48265
			-2.175										-6.95501
			0.409958									-5.09104	-5.94878
			-0.59004										-5.51214					-6.03636
	-1.05614												-4.5353
			-2.175
			-2.175
			-2.175															-6.98669
			-2.175									-3.27346	-3.68006					-6.55988
			-2.175									-3.06437	-3.20871		-3.92971
			-2.175									-4.76889	-4.62685		-6.63762			-6.92246
			-2.175									-4.33721	-3.25601
								-1.35288
			-2.175										-4.74067					-6.34292
			-2.175										-7.96774
			-2.175										-4.80676
			-2.175										-4.70347
			-2.175
			-2.175										-4.90589					-5.37956
			-1.175										-8.98407
			-2.175
			-2.175										-4.19943
			-2.175
			-2.175									-4.2027	-4.29501			-4.62001		-3.94791
			-2.175										-4.47584
			-2.175
			-2.175										-6.5297
			-2.175									-3.79062	-3.88492
			-2.175
						-0.83458							-4.27149					-6.55844
			-1.175										-4.65194					-4.41621
			-2.175										-4.51674
			-2.175
			-2.175
			-2.175										-7.07159
			-2.175										-5.54937
			-2.175										-6.93142
			-2.175									-5.62452	-4.1593
			-2.175
			-2.175									-3.78078	-4.03527					-5.37932
			-2.175										-3.75148	-4.40597				-4.46081
			-1.175										-6.1629
			-2.175										-7.73122
			-2.175										-5.08566
			-2.175									-4.51896	-4.85839
			-2.175										-7.02004
			-2.175									-4.23703	-4.70873
			-2.175										-5.70873
			-2.175										-6.57834
			-2.175										-6.27532
			-2.175										-6.7933
			-2.175
		-1.22239											-8.36933
			-2.175										-6.88537
			-2.175										-6.69624
			-2.175										-6.01235					-9.12615
			-2.175										-4.58759
			-2.175										-5.06529		-2.47284
			-2.175									-7.43146
			-2.175										-4.37631		-4.93108		-5.66533	-6.04799
			-2.175										-6.35244
			-2.175									-6.69721	-5.49388					-6.81846
			-1.175										-8.63902
			-2.175										-8.18447
			-2.175										-5.7193
			-2.175										-4.88195
			-2.175
			-2.175										-10.2092
			-1.175										-6.39926
			-0.175										-6.66638					-9.19078
			-1.175
			-2.175
			-2.175
			-2.175
		-1.22239
			-2.175
			-2.175										-4.84676
			-2.175
			-2.175
			-2.175									-2.10501	-2.48483
			-2.175										-4.76784
			-2.175										-6.40519
			-2.175										-4.85839					-5.85465
			-2.175
					-1.05889								-5.52136
			-2.175										-6.33849
			-1.175										-4.40588
			-2.175
			-2.175
			-2.175
			-2.175
			-2.175										-4.98021					-6.85505
			-1.175								1.80593		-4.27149
			-2.175
			-0.175
			-1.175
			-2.175
			-2.175										-6.78404
			-2.175
			-1.175
			-2.175
			-2.175									-7.13271	-6.4874
			-2.175										-6.37246
			-2.175										-5.76237
			-2.175								1.93575	0.973768	-6.92212	1.44409		3.34258	2.64797	0.890917
			-2.175										-7.64634
			-2.175
			-2.175										-5.07205
		-1.22239
			-2.175										-4.54467
			-2.175
			-2.175										-4.10632
			-2.175										-9.22494
			-1.175										-8.74057					-7.52341
			-2.175										-4.60709			-3.997		-4.21527
			-2.175										-6.74466
			-2.175										-4.48483
			-2.175
			-2.175
		-1.22239
			-2.175										-5.66721
			-2.175
			-2.175								-3.28866	-3.19616	-3.7061	-3.51641			-4.54803	-5.57353
			-2.175
			-2.175										-4.1593					-4.49605
		-1.22239											-8.45332
			-2.175										-4.75691					-7.07029
			-2.175
			-2.175								-2.13173	-2.22147	-1.75691	-2.03457		-1.86762		-3.55602
			-2.175
			-2.175												-3.73889			-5.70656
			-2.175										-7.28262
			-2.175										-6.47433
		-1.22239											-6.07884
			-2.175										-2.90439
			-2.175
			-2.175										-4.64185				-4.15826	-4.77214
			-2.175										-1.88492
			-1.175									-4.9574	-7.89061
			-2.175										-6.2012
			-2.175
			-2.175									-4.45878	-3.31691					-5.70525
			-2.175										-5.53064
			-2.175										-3.78162
			-2.175
			-1.175
			-2.175										-6.38686
			-2.175										-6.10632
			-2.175									-2.51027	-3.06698
			-2.175
			-2.175										-4.72995
			-2.175								-3.32918	-4.16054	-4.10286		-3.90602	-3.60744	-3.26352	-4.10846
			-2.175								-2.21293		-3.93332					-5.51287
			-2.175										-4.77334			-6.12131		-6.50359
			-2.175										-5.57794
			-2.175										-4.65701
			-2.175										-4.9364
		-1.22239
			-2.175										-6.81187
			-2.175										-7.68703					-9.44904
