# Supplementary material for: Synovial matrix turnover controls immune cell spatial patterning in inflammation resolution
Source: Mol Syst Biol. 2025 Sep 22;21(11):1638–65. doi: 10.1038/s44320-025-00149-7 (PMC12583461; doi:10.1038/s44320-025-00149-7)
Supplement: Supplementary file 12 — Source data Fig. 5 [file 44320_2025_149_MOESM12_ESM.zip]

Archive with 77 entries (72 files):
- Figure 5/
- Figure 5/5D-F/
- __MACOSX/Figure 5/._5D-F
- Figure 5/5A/
- Figure 5/5C/
- Figure 5/5B/
- Figure 5/5D-F/Mouse_Col6Neutrophil_quantification.xlsx
- __MACOSX/Figure 5/5D-F/._Mouse_Col6Neutrophil_quantification.xlsx
- Figure 5/5D-F/.DS_Store
- __MACOSX/Figure 5/5D-F/._.DS_Store
- Figure 5/5D-F/MerTKCOL6 correlation.xlsx
- __MACOSX/Figure 5/5D-F/._MerTKCOL6 correlation.xlsx
- Figure 5/5D-F/MouseStainQuantification.pzfx
- __MACOSX/Figure 5/5D-F/._MouseStainQuantification.pzfx
- Figure 5/5A/JPR099_LowRA_Fig5 (1, x=14509, y=963, w=3369, h=2806).png
- __MACOSX/Figure 5/5A/._JPR099_LowRA_Fig5 (1, x=14509, y=963, w=3369, h=2806).png
- Figure 5/5A/JPR099_LowRA_Fig5 (1, x=14509, y=963, w=3369, h=2806).tif
- Figure 5/5A/JPR139d_MidRA_Fig5 (1, x=1442, y=24880, w=3477, h=2906).tif
- Figure 5/5A/JRP118_HighRA_Fig5 (1, x=4737, y=17162, w=3000, h=2505).png
- __MACOSX/Figure 5/5A/._JRP118_HighRA_Fig5 (1, x=4737, y=17162, w=3000, h=2505).png
- Figure 5/5A/JPR139d_MidRA_Fig5 (1, x=1442, y=24880, w=3477, h=2906).png
- __MACOSX/Figure 5/5A/._JPR139d_MidRA_Fig5 (1, x=1442, y=24880, w=3477, h=2906).png
- Figure 5/5A/JRP118_HighRA_Fig5 (1, x=4737, y=17162, w=3000, h=2505).tif
- Figure 5/5C/Day14_COL6.png
- __MACOSX/Figure 5/5C/._Day14_COL6.png
- Figure 5/5C/Naive_CD177.png
- __MACOSX/Figure 5/5C/._Naive_CD177.png
- Figure 5/5C/Day14_CD177.tif
- Figure 5/5C/Day14_CD68.tif
- Figure 5/5C/Day14_CD31.png
- __MACOSX/Figure 5/5C/._Day14_CD31.png
- Figure 5/5C/Day14_Full.tif
- Figure 5/5C/Day14_Full.png
- __MACOSX/Figure 5/5C/._Day14_Full.png
- Figure 5/5C/Day14_CD31.tif
- Figure 5/5C/Day14_CD68.png
- __MACOSX/Figure 5/5C/._Day14_CD68.png
- Figure 5/5C/Day14_CD177.png
- __MACOSX/Figure 5/5C/._Day14_CD177.png
- Figure 5/5C/Day14_COL6.tif
- Figure 5/5C/Naive_CD177.tif
- Figure 5/5C/Day2_CD68.png
- __MACOSX/Figure 5/5C/._Day2_CD68.png
- Figure 5/5C/Day2_Full.png
- __MACOSX/Figure 5/5C/._Day2_Full.png
- Figure 5/5C/Day2_CD31.tif
- Figure 5/5C/Naive_COL6.png
- __MACOSX/Figure 5/5C/._Naive_COL6.png
- Figure 5/5C/Day2_CD177.tif
- Figure 5/5C/Naive_Full.tif
- Figure 5/5C/Naive_CD31.png
- __MACOSX/Figure 5/5C/._Naive_CD31.png
- Figure 5/5C/Day2_COL6.tif
- Figure 5/5C/Naive_CD68.tif
- Figure 5/5C/Day2_CD177.png
- __MACOSX/Figure 5/5C/._Day2_CD177.png
- Figure 5/5C/Naive_CD68.png
- __MACOSX/Figure 5/5C/._Naive_CD68.png
- Figure 5/5C/Day2_COL6.png
- __MACOSX/Figure 5/5C/._Day2_COL6.png
- Figure 5/5C/Naive_CD31.tif
- Figure 5/5C/Naive_Full.png
- __MACOSX/Figure 5/5C/._Naive_Full.png
- Figure 5/5C/Naive_COL6.tif
- Figure 5/5C/Day2_CD31.png
- __MACOSX/Figure 5/5C/._Day2_CD31.png
- Figure 5/5C/Day2_Full.tif
- Figure 5/5C/Day2_CD68.tif
- Figure 5/5B/S00292623_LowOA_Fig5 (1, x=53566, y=13884, w=4381, h=3645).tif
- Figure 5/5B/JRP144_HighOA_Fig5 (1, x=5732, y=8722, w=5032, h=4206).png
- __MACOSX/Figure 5/5B/._JRP144_HighOA_Fig5 (1, x=5732, y=8722, w=5032, h=4206).png
- Figure 5/5B/S00292623_LowOA_Fig5 (1, x=53566, y=13884, w=4381, h=3645).png
- __MACOSX/Figure 5/5B/._S00292623_LowOA_Fig5 (1, x=53566, y=13884, w=4381, h=3645).png
- Figure 5/5B/JRP144_HighOA_Fig5 (1, x=5732, y=8722, w=5032, h=4206).tif
- Figure 5/5B/S00293087_MidOA_Fig5 (1, x=14310, y=10187, w=3239, h=2700).png
- __MACOSX/Figure 5/5B/._S00293087_MidOA_Fig5 (1, x=14310, y=10187, w=3239, h=2700).png
- Figure 5/5B/S00293087_MidOA_Fig5 (1, x=14310, y=10187, w=3239, h=2700).tif
