# Supplementary material for: Synovial matrix turnover controls immune cell spatial patterning in inflammation resolution
Source: Mol Syst Biol. 2025 Sep 22;21(11):1638–65. doi: 10.1038/s44320-025-00149-7 (PMC12583461; doi:10.1038/s44320-025-00149-7)
Supplement: Supplementary file 12 — Source data Fig. 5 [file 44320_2025_149_MOESM12_ESM.zip › Figure 5/5D-F/Mouse_Col6Neutrophil_quantification.xlsx]

## Sheet: Sheet1
	Col6pos	COL6Neuts	Total	Area
Day2_1	378	321	872	155928
Day2_2	253	1129	1873	305467
Day2_3	56	906	1484	152417
Day14_1	35	93	914	162791
Day14_2	380	2	1154	394259
Day14_3	552	9	717	160357
Naïve_1	78	0	455	155072
Naïve_2	10	0	492	220391
PBS_3	71	0	675	153612
	Col6+ cells			Neutrophils
Naive	17.1429	2.03252	10.5185	0	0	0
Day 2	43.3486	13.5077	3.77358	37.2706	62.1463	83.7601
Day 14	3.82932	32.9289	76.9874	10.1751	0.17331	1.25523
