# Supplementary material for: Synovial matrix turnover controls immune cell spatial patterning in inflammation resolution
Source: Mol Syst Biol. 2025 Sep 22;21(11):1638–65. doi: 10.1038/s44320-025-00149-7 (PMC12583461; doi:10.1038/s44320-025-00149-7)
Supplement: Supplementary file 12 — Source data Fig. 5 [file 44320_2025_149_MOESM12_ESM.zip › Figure 5/5D-F/MerTKCOL6 correlation.xlsx]

## Sheet: Sheet1
OA					RA
	COL6A1+ % of perivascular area	MerTK+ macrophages				COL6A1+ % of perivascular area	MerTK+ macrophages
97SM	15.441	8.49455			JPR091	17.0069	9.11517
JRP144	18.5501	11.2466			JPR099	15.6778	3.93113
S00292477	11.3168	7.00134			JPR122	15.1063	8.63689
S00292623	9.75854	5.99078			JPR136	18.9927	7.03307
S00293087	14.4154	9.27973			JPR139d	19.6637	8.54625
					JRP112	17.8397	12.3786
					JRP118	31.2833	13.9864
					JRP141	25.4431	10.3464
