# Supplementary material for: Synovial matrix turnover controls immune cell spatial patterning in inflammation resolution
Source: Mol Syst Biol. 2025 Sep 22;21(11):1638–65. doi: 10.1038/s44320-025-00149-7 (PMC12583461; doi:10.1038/s44320-025-00149-7)
Supplement: Supplementary file 13 — Source data Fig. 6 [file 44320_2025_149_MOESM13_ESM.zip]

Archive with 19 entries (15 files):
- Figure 6/
- Figure 6/.DS_Store
- Figure 6/6D/
- Figure 6/6C/
- Figure 6/6A-B/
- Figure 6/6C/combined_results.csv
- Figure 6/6A-B/S00292623_OACOL6_Fig6 (1, x=5544, y=9829, w=4512, h=3606).png
- Figure 6/6A-B/JRP141_RALympho_Fig6 (1, x=32530, y=3615, w=4024, h=3212).png
- Figure 6/6A-B/S00292623_OALympho_Fig6 (1, x=5544, y=9829, w=4512, h=3606).png
- Figure 6/6A-B/S00292623_OALympho_Fig6 (1, x=5544, y=9829, w=4512, h=3606).tif
- Figure 6/6A-B/JRP141_RALympho_Fig6 (1, x=32530, y=3615, w=4024, h=3212).tif
- Figure 6/6A-B/S00292623_OACOL6_Fig6 (1, x=5544, y=9829, w=4512, h=3606).tif
- Figure 6/6A-B/JRP141_RAMyeloid_Fig6 (1, x=32530, y=3615, w=4024, h=3212).png
- Figure 6/6A-B/S00292623_OAMyeloid_Fig6 (1, x=5544, y=9829, w=4512, h=3606).tif
- Figure 6/6A-B/JRP141_RACOL6_Fig6 (1, x=32530, y=3615, w=4024, h=3212).tif
- Figure 6/6A-B/S00292623_OAMyeloid_Fig6 (1, x=5544, y=9829, w=4512, h=3606).png
- Figure 6/6A-B/JRP141_RAMyeloid_Fig6 (1, x=32530, y=3615, w=4024, h=3212).tif
- Figure 6/6A-B/JRP141_RACOL6_Fig6 (1, x=32530, y=3615, w=4024, h=3212).png
- Figure 6/6D/Transwell_migration_data.xlsx
