# Supplementary material for: Synovial matrix turnover controls immune cell spatial patterning in inflammation resolution
Source: Mol Syst Biol. 2025 Sep 22;21(11):1638–65. doi: 10.1038/s44320-025-00149-7 (PMC12583461; doi:10.1038/s44320-025-00149-7)
Supplement: Supplementary file 13 — Source data Fig. 6 [file 44320_2025_149_MOESM13_ESM.zip › Figure 6/6C/combined_results.csv]

region_of_interest	odds_ratio	p_value	conf_int_lower	conf_int_upper	file
B cells	0.972050431272016	0.828159348033005	0.778105218828994	1.20827704951527	JRP112.xlsx
CD4 T cells	0.818392794042827	6.72266417236423e-17	0.780219392074298	0.858300346080757	JRP112.xlsx
CD8 T cells	1.30423346486987	8.55949817832955e-10	1.1979227537798	1.41919672422616	JRP112.xlsx
Dendritic cells	1.21147925657557	0.119866658837067	0.947932961643818	1.54101166251823	JRP112.xlsx
Macrophages	1.11758513164835	0.0159021632986981	1.01993085706182	1.22378436764295	JRP112.xlsx
Mono_Macro	1.0566486521569	0.0527854416523075	0.999207295122791	1.11715291718393	JRP112.xlsx
Monocytes	1.20596291384887	1.95266873277333e-10	1.1383530699591	1.27741386930826	JRP112.xlsx
Myeloid cells	1.66492745839978	0.0450900912033035	0.986327429487701	2.77694636405715	JRP112.xlsx
Neutrophils	1.26530072068467	1.00201232353335e-06	1.15102332819095	1.38991795508066	JRP112.xlsx
Non-immune cells	0.582078287911927	2.99162223834021e-71	0.546861923755997	0.619271797601671	JRP112.xlsx
Other Immune cells	1.35991242834229	6.85290952290178e-20	1.27328563879145	1.45203208878227	JRP112.xlsx
Plasma cells	0.840071089189163	0.0340786516702696	0.712745012069447	0.987067567671016	JRP112.xlsx
T cells	1.5137264912782	5.72877009033187e-20	1.38539903038457	1.65331025223843	JRP112.xlsx
Vascular cells	0.917184782667932	0.0149927122678412	0.854769939230916	0.983751871729095	JRP112.xlsx
B cells	0.623058989536727	5.0374444692786e-27	0.568588773275999	0.681949980843864	JRP122.xlsx
CD4 T cells	0.887142972185412	0.00364263621493794	0.817368528014325	0.962121645426301	JRP122.xlsx
CD8 T cells	0.896226570202588	0.141951250693157	0.772805573135238	1.0365384469911	JRP122.xlsx
Dendritic cells	0.67289475191337	3.44348910116499e-07	0.572230619944026	0.788124303898876	JRP122.xlsx
Macrophages	0.837344182608013	2.90453753785747e-06	0.77596052131875	0.90291074716816	JRP122.xlsx
Mono_Macro	1.05442146283294	0.16188112547086	0.9779189575051	1.13624949444909	JRP122.xlsx
Monocytes	1.31920358648548	1.19821073883492e-09	1.20667001689433	1.44131637897505	JRP122.xlsx
Myeloid cells	0.835704705783041	0.731085573865164	0.367294108686291	1.73648712045167	JRP122.xlsx
Neutrophils	0.936206409425469	0.688465882302029	0.707381605987985	1.22707078014021	JRP122.xlsx
Non-immune cells	1.04843081027874	0.0099329852396157	1.01127498503997	1.08699058551378	JRP122.xlsx
Other Immune cells	0.603306915496414	1.45193090561308e-06	0.482263867188863	0.748827275724355	JRP122.xlsx
Plasma cells	0.570977098084587	3.11685960660632e-15	0.490625693899878	0.662105199930464	JRP122.xlsx
T cells	1.27056500480676	0.0535760464476455	0.989135607275462	1.62251022807102	JRP122.xlsx
Vascular cells	1.6025294394626	4.24447329791083e-43	1.49961256470251	1.71206043517647	JRP122.xlsx
B cells	0.304419831747539	5.39088008193366e-170	0.27484375	0.336458943812566	JRP141.xlsx
CD4 T cells	0.632933720293702	2.21670772147727e-89	0.603545551146221	0.663454999555776	JRP141.xlsx
CD8 T cells	1.00830936490087	0.771484521804923	0.95200772370248	1.06739422096671	JRP141.xlsx
Dendritic cells	0.609016405260704	2.78727743938793e-113	0.581745069282682	0.637317245377351	JRP141.xlsx
Macrophages	0.717360077288637	1.44855195820107e-22	0.668735254089139	0.768829067623056	JRP141.xlsx
Mono_Macro	1.2803031349877	6.14781303789493e-37	1.23302107211569	1.32915282019223	JRP141.xlsx
Monocytes	2.1146203225187	0	2.05710338702392	2.17382247648568	JRP141.xlsx
Myeloid cells	0.730564058038459	3.32945359601172e-06	0.634670566877405	0.837855940962902	JRP141.xlsx
Neutrophils	0.694958991926748	9.64571440255838e-21	0.640850506637873	0.752736552564161	JRP141.xlsx
Non-immune cells	0.964870092988176	0.00405530990015654	0.941546693550316	0.988737724332331	JRP141.xlsx
Other Immune cells	0.258410331901631	1.2337739043532e-157	0.227897362706348	0.291995054287252	JRP141.xlsx
Plasma cells	1.12312264902035	0.000670154677111438	1.05013556922982	1.20033147557707	JRP141.xlsx
T cells	0.76232230372372	7.36164458684758e-08	0.68713486438723	0.844096308847411	JRP141.xlsx
Vascular cells	1.4755713351987	2.29836646544824e-23	1.36893482708133	1.58933063352828	JRP141.xlsx
B cells	0.273687356876464	1.32187945589289e-109	0.239968069547496	0.311295695551378	JRP144.xlsx
CD4 T cells	1.03618379941845	0.506199970313549	0.932311061744947	1.15123089133146	JRP144.xlsx
CD8 T cells	1.20428542496239	0.037574611123915	1.00993737011205	1.43553550001737	JRP144.xlsx
Dendritic cells	0.919303021209843	0.37578397057803	0.760806065953739	1.10915723329097	JRP144.xlsx
Macrophages	0.200986441176407	5.83245952134105e-250	0.179730014994526	0.22427924846597	JRP144.xlsx
Mono_Macro	0.939116584566787	0.00967464369371521	0.895246455090819	0.985142367089712	JRP144.xlsx
Monocytes	2.27449988106678	3.45112229112118e-234	2.16306801548513	2.39171898379956	JRP144.xlsx
Myeloid cells	0.392004940060486	0.16919566180554	0.0693131072694264	1.52265735240633	JRP144.xlsx
Neutrophils	1.84343283724089	4.95808626616725e-14	1.56630818939705	2.17202749541759	JRP144.xlsx
Non-immune cells	0.848742267186748	9.34657673396637e-20	0.819123634832934	0.879388624345091	JRP144.xlsx
Other Immune cells	0.505111680172643	0.000345747256251583	0.333730453808005	0.749888361465986	JRP144.xlsx
Plasma cells	1.70995658965941	0.00167819012757712	1.21271156227648	2.42136762574716	JRP144.xlsx
T cells	0.298179788889328	3.2368160469213e-38	0.241098238338459	0.366187653245071	JRP144.xlsx
Vascular cells	1.65500035403852	5.50903355565606e-63	1.55942286606025	1.75654406872571	JRP144.xlsx
B cells	1.06969591751688	0.734289351228564	0.756161922644105	1.52220455425688	S00293087.xlsx
CD4 T cells	0.646575987928572	6.57348375351654e-07	0.542156751483252	0.770671781303652	S00293087.xlsx
CD8 T cells	0.733969662414524	0.000195284348321649	0.622040761996142	0.865984745292237	S00293087.xlsx
Dendritic cells	0.67975169841979	7.69420660675601e-05	0.558549513761608	0.826879259150117	S00293087.xlsx
Macrophages	0.586650164112517	2.94943587990276e-81	0.555080150417813	0.619948405807274	S00293087.xlsx
Mono_Macro	1.69608057444319	2.51995752789446e-132	1.62424563808326	1.77130366201312	S00293087.xlsx
Monocytes	1.60165034481708	2.89088827515021e-63	1.51387090886156	1.69501024950507	S00293087.xlsx
Myeloid cells	0.738348999154179	0.360549857507098	0.389863945102821	1.39829357817259	S00293087.xlsx
Neutrophils	0.515284624302962	4.5547915324324e-09	0.409491342396624	0.646855412808543	S00293087.xlsx
Non-immune cells	0.771642544358684	1.166066557481e-61	0.748216644318601	0.795782164839318	S00293087.xlsx
Other Immune cells	0.663958004782486	0.000623729111748159	0.522452591048494	0.84312773040862	S00293087.xlsx
Plasma cells	2.21560053778613	0.480157877546801	0.39614502325765	22.4476341742592	S00293087.xlsx
T cells	0.840655451722143	0.105615655693899	0.678018690945358	1.04313263990395	S00293087.xlsx
Vascular cells	1.12015440637373	6.47381723030835e-07	1.07089226604446	1.17181598263957	S00293087.xlsx
B cells	0.73435134884261	3.93377008055011e-15	0.679873223951041	0.793294011568406	S00292623.xlsx
CD4 T cells	0.897739801636017	0.0196338646395782	0.819608681059257	0.983788447455109	S00292623.xlsx
CD8 T cells	0.87928107918581	0.0069879580091236	0.800555212156239	0.966179419076427	S00292623.xlsx
Dendritic cells	0.43241723875687	1.68991732166192e-22	0.363981626823767	0.513288844902844	S00292623.xlsx
Macrophages	0.555922793199989	4.10581710769277e-09	0.455665016479475	0.678310077798743	S00292623.xlsx
Mono_Macro	1.01093525558368	0.572751453879296	0.973597086383783	1.04979936451992	S00292623.xlsx
Monocytes	1.10833435257335	2.3063009034416e-16	1.08132711473973	1.13602007614673	S00292623.xlsx
Myeloid cells	0.681414675216219	0.118419544290014	0.423186359434839	1.10457857878369	S00292623.xlsx
Neutrophils	0.641871272992173	1.77748670924216e-07	0.542709565398838	0.759635905888724	S00292623.xlsx
Non-immune cells	0.960568063489915	0.00344068922524659	0.934952981954657	0.986835334424328	S00292623.xlsx
Other Immune cells	0.809733036496396	0.114865020825881	0.61832834574356	1.06420866383197	S00292623.xlsx
Plasma cells	1.10461067136596	0.0402717841449507	1.00381297971763	1.21638530016005	S00292623.xlsx
T cells	0.488390177496	4.192468736612e-15	0.406982930724554	0.585847340274653	S00292623.xlsx
Vascular cells	1.08251016283512	0.00168167459061364	1.02993097736142	1.13798134947923	S00292623.xlsx
