# Supplementary material for: Synovial matrix turnover controls immune cell spatial patterning in inflammation resolution
Source: Mol Syst Biol. 2025 Sep 22;21(11):1638–65. doi: 10.1038/s44320-025-00149-7 (PMC12583461; doi:10.1038/s44320-025-00149-7)
Supplement: Supplementary file 13 — Source data Fig. 6 [file 44320_2025_149_MOESM13_ESM.zip › Figure 6/6D/Transwell_migration_data.xlsx]

## Sheet: Sheet1
FN 0.5/10	FN 0.5/0.5	Col VI 0.5/10	FN:ColVI 1:1	FN:ColVI 1:2	FN:ColVI 1:4	FN:ColVI 1:16		THP1
1	0.08	0.44
1	0.32	0.46	1.31	0.96	0.8
1	0.17	0.5	0.93	0.74	0.46	0.51
1	0.14	0.58	1.19	1.21	0.72	0.8
1	0.14	0.74	1.06	1.02	0.76	0.53
								JURKAT
FN 0.5/10	FN 0.5/0.5	Col VI 0.5/10	FN:ColVI 1:1	FN:ColVI 1:2	FN:ColVI 1:4	FN:ColVI 1:16
1	0.33	0.49	0.92	0.9	0.55	0.66
1	0.38	0.44	0.89	0.88	0.71	0.25
1	0.21	0.33	0.81	0.6	0.67	0.69
1						0.68
