# Supplementary material for: Synovial matrix turnover controls immune cell spatial patterning in inflammation resolution
Source: Mol Syst Biol. 2025 Sep 22;21(11):1638–65. doi: 10.1038/s44320-025-00149-7 (PMC12583461; doi:10.1038/s44320-025-00149-7)
Supplement: Supplementary file 14 — Source data Fig. 7 [file 44320_2025_149_MOESM14_ESM.zip]

Archive with 15 entries (12 files):
- Figure 7/
- Figure 7/.DS_Store
- Figure 7/7B-D/
- Figure 7/7A/
- Figure 7/7A/JRP122_CD14_Fig7 (1, x=1755, y=4032, w=2737, h=2410).tif
- Figure 7/7A/JRP122_COL6_Fig7 (1, x=1755, y=4032, w=2737, h=2410).png
- Figure 7/7A/JRP122_COL4_Fig7 (1, x=1755, y=4032, w=2737, h=2410).tif
- Figure 7/7A/JRP122_Full_Fig7 (1, x=1755, y=4032, w=2737, h=2410).png
- Figure 7/7A/JRP122_CHP_Fig7 (1, x=1755, y=4032, w=2737, h=2410).png
- Figure 7/7A/JRP122_CHP_Fig7 (1, x=1755, y=4032, w=2737, h=2410).tif
- Figure 7/7A/JRP122_COL4_Fig7 (1, x=1755, y=4032, w=2737, h=2410).png
- Figure 7/7A/JRP122_COL6_Fig7 (1, x=1755, y=4032, w=2737, h=2410).tif
- Figure 7/7A/JRP122_CD14_Fig7 (1, x=1755, y=4032, w=2737, h=2410).png
- Figure 7/7A/JRP122_Full_Fig7 (1, x=1755, y=4032, w=2737, h=2410).tif
- Figure 7/7B-D/Fig7b-d.xlsx
