# Supplementary material for: Synovial matrix turnover controls immune cell spatial patterning in inflammation resolution
Source: Mol Syst Biol. 2025 Sep 22;21(11):1638–65. doi: 10.1038/s44320-025-00149-7 (PMC12583461; doi:10.1038/s44320-025-00149-7)
Supplement: Supplementary file 14 — Source data Fig. 7 [file 44320_2025_149_MOESM14_ESM.zip › Figure 7/7B-D/Fig7b-d.xlsx]

## Sheet: 6B
Col6a1		RA	OA	MMP2	MMP9
	25	2	0	1	1
	75	5	0	3	1
	125	2	0	1	0
	175	2	1	3	2
	225	0	0	0	0
	275	0	0	3	2
	325	0	0	1	1
	375	0	0	1	1
	425	0	0	0	0
	475	1	0	1	1
	525	0	0	1	0
	575	4	2	2	2
	625	2	0	0	0
	675	8	2	1	0
	725	5	2	1	0
	775	2	2	2	0
	825	3	1	1	1
	875	1	1	1	0
	925	6	1	1	0
	975	0	0	2	1
	1025	0	0	1	0

## Sheet: 6C
Col6a2		RA	OA	MMP2	MMP9
	25	1	0	1	1
	75	5	0	2	0
	125	1	0	3	0
	175	6	0	1	0
	225	1	0	1	0
	275	0	0	1	1
	325	0	0	1	1
	375	0	0	1	1
	425	0	0	0	0
	475	0	0	2	3
	525	0	0	0	0
	575	0	0	0	0
	625	1	0	2	2
	675	2	0	0	0
	725	1	0	2	1
	775	3	1	3	1
	825	2	1	2	1
	875	1	0	4	1
	925	2	0	4	1
	975	5	0	2	1

## Sheet: 6D
Col6a3		RA	OA	MMP2	MMP9
	50	6	1	4	1
	150	4	0	6	2
	250	4	1	3	2
	350	6	4	6	2
	450	2	1	9	2
	550	4	3	5	1
	650	10	2	5	6
	750	4	2	2	1
	850	7	2	4	2
	950	2	0	5	4
	1050	4	1	3	2
	1150	0	0	5	2
	1250	1	3	5	0
	1350	1	1	3	2
	1450	0	3	5	3
	1550	0	0	3	1
	1650	1	0	3	0
	1750	0	5	3	1
	1850	2	0	2	0
	1950	4	3	3	1
	2050	3	0	1	0
	2150	3	0	0	0
	2250	1	0	1	1
	2350	0	0	2	1
	2450	2	0	3	3
	2550	0	0	3	2
	2650	0	0	2	2
	2750	0	0	1	0
	2850	0	0	2	1
	2950	0	0	5	4
	3050	0	0	3	1
	3150	0	0	3	2
